# Supplementary material for: GRAS gene family in rye (Secale cereale L.): genome-wide identification, phylogeny, evolutionary expansion and expression analyses
Source: BMC Plant Biol. 2024 Jan 13;24:46. doi: 10.1186/s12870-023-04674-1 (PMC10787399; doi:10.1186/s12870-023-04674-1)
Supplement: Supplementary file 1 — Supplementary Material 1: Table S1. List of the 67 S. cereale GRAS genes identified in this study [file 12870_2023_4674_MOESM1_ESM.xlsx]

## Sheet: GRAS gene information
Table S1. List of the 67 S. cereale GRAS genes identified in this study.
Subfamily	Gene	Gene ID	Location	Protein length	Mw(KDa)	pI	Domain	Exons	Subcellular location（expasy）	Subcellular Localization (wolf psort)	Subcellular Localization (cello v.2.5: )	Domain identified in HMM			Domain identified in CDD			Domain identified in SMART
												From	To	Short name	From	To	Short name	From	To	Short name
LISCL	ScGRAS1	ScWN1R01G028300.1	1R	721	81.6637	7.87	GRAS	1	Nuclear and Cytoplasmic	nucleus and cytosol	Cytoplasmic	341	711	GRAS	343	711	GRAS	340	711	Pfam:GRAS
HAM	ScGRAS2	ScWN1R01G287000.1	1R	542	56.1849	5.87	GRAS	4	Nuclear and Cytoplasmic	nucleus and cytosol	Periplasmic	257	539	GRAS	248	539	GRAS superfamily	245	539	Pfam:GRAS
SCR	ScGRAS3	ScWN1R01G411800.1	1R	478	50.6275	5.95	GRAS	1	Peroxisome	peroxisome	Cytoplasmic	101	467	GRAS	100	467	GRAS superfamily	100	467	Pfam:GRAS
SHR	ScGRAS4	ScWN1R01G431700.1	1R	417	44.5246	6.17	GRAS	1	Cytoplasmic	cytosol	Cytoplasmic	30	412	GRAS	31	412	GRAS superfamily	29	413	Pfam:GRAS
OS43	ScGRAS5	ScWN2R01G067300.1	2R	713	76.6374	6.15	GRAS	3	Nuclear	nucleus	Periplasmic	345	710	GRAS	345	710	GRAS	345	710	Pfam:GRAS
HAM	ScGRAS6	ScWN2R01G131700.1	2R	548	57.1357	5.98	GRAS	1	Chloroplast	chloroplast	Periplasmic	181	545	GRAS	180	545	GRAS superfamily	180	545	Pfam:GRAS
SHR	ScGRAS7	ScWN2R01G188600.1	2R	461	49.7278	5.45	GRAS	1	Chloroplast and Cytoplasmic	chloroplast and cytosol	Cytoplasmic	65	456	GRAS	65	456	GRAS superfamily	65	457	Pfam:GRAS
SHR	ScGRAS8	ScWN2R01G192100.1	2R	600	64.3959	5.63	GRAS	1	Nuclear	nucleus	OuterMembrane	193	597	GRAS	194	597	GRAS superfamily	192	597	Pfam:GRAS
PAT1	ScGRAS9	ScWN2R01G207200.1	2R	557	61.5216	6.07	GRAS	2	Chloroplast	chloroplast	Cytoplasmic	185	554	GRAS	185	554	GRAS	185	555	Pfam:GRAS
PAT1	ScGRAS10	ScWN2R01G207400.1	2R	557	61.4585	6.03	GRAS	2	Chloroplast	chloroplast	Cytoplasmic	185	554	GRAS	185	554	GRAS	185	555	Pfam:GRAS
SCR	ScGRAS11	ScWN2R01G212900.1	2R	457	49.5784	6.38	GRAS	1	Cytoplasmic	cytosol	Cytoplasmic	69	434	GRAS	75	433	GRAS	68	434	Pfam:GRAS
PAT1	ScGRAS12	ScWN2R01G226300.1	2R	572	64.339	5.98	GRAS	2	Cytoplasmic	cytosol	Cytoplasmic	201	569	GRAS	201	569	GRAS	200	570	Pfam:GRAS
PAT1	ScGRAS13	ScWN2R01G226600.1	2R	572	64.339	5.98	GRAS	2	Cytoplasmic	cytosol	Cytoplasmic	201	569	GRAS	201	569	GRAS	200	570	Pfam:GRAS
OS19	ScGRAS14	ScWN2R01G324700.1	2R	489	52.7643	10.56	GRAS	1	Nuclear and Chloroplast	nucleus	OuterMembrane	163	475	GRAS	163	475	GRAS superfamily	159	475	Pfam:GRAS
OS19	ScGRAS15	ScWN2R01G330200.1	2R	488	51.9082	5.87	GRAS	1	Cytoplasmic	cytosol	Cytoplasmic	73	474	GRAS	72	474	GRAS superfamily	72	474	Pfam:GRAS
OS19	ScGRAS16	ScWN2R01G334600.1	2R	479	51.0432	6.13	GRAS	2	Cytoplasmic	cytosol	OuterMembrane	73	465	GRAS	72	465	GRAS superfamily	72	465	Pfam:GRAS
LISCL	ScGRAS17	ScWN2R01G417500.1	2R	657	73.338	6.25	GRAS	2	Nuclear	nucleus	Cytoplasmic	283	653	GRAS	282	653	GRAS	282	653	Pfam:GRAS
PAT1	ScGRAS18	ScWN2R01G459100.1	2R	632	66.2806	6.19	GRAS	1	Cytoplasmic	cytosol	OuterMembrane	263	630	GRAS	263	630	GRAS superfamily	262	630	Pfam:GRAS
SHR	ScGRAS19	ScWN2R01G528600.1	2R	519	54.9222	6.9	GRAS	1	Nuclear	nucleus	Cytoplasmic	141	515	GRAS	140	515	GRAS superfamily	140	515	Pfam:GRAS
SCL3	ScGRAS20	ScWN2R01G597200.1	2R	481	52.463	5.85	GRAS	2	Cytoplasmic	cytosol	Cytoplasmic	72	477	GRAS	72	477	GRAS superfamily	72	477	Pfam:GRAS
SCL3	ScGRAS21	ScWN2R01G597300.1	2R	480	52.6653	6.08	GRAS	2	Cytoplasmic	cytosol	Cytoplasmic	81	476	GRAS	81	476	GRAS superfamily	81	476	Pfam:GRAS
SCL3	ScGRAS22	ScWN2R01G597400.1	2R	427	46.7768	6.13	GRAS	1	Cytoplasmic	cytosol	Cytoplasmic	28	423	GRAS	28	423	GRAS superfamily	28	423	Pfam:GRAS
LISCL	ScGRAS23	ScWN3R01G110400.1	3R	1187	132.757	8.14	GRAS	5	Nuclear	nucleus	OuterMembrane	309	460	GRAS	309	457	GRAS superfamily	309	474	Pfam:GRAS
DELLA	ScGRAS24	ScWN3R01G317900.1	3R	498	52.5302	5.16	GRAS	1	Nuclear	nucleus	Periplasmic	87	449	GRAS	87	449	GRAS	87	449	Pfam:GRAS
LISCL	ScGRAS25	ScWN3R01G447600.1	3R	819	89.6735	5.58	GRAS	2	Nuclear	nucleus	Periplasmic	442	811	GRAS	441	811	GRAS	441	811	Pfam:GRAS
OS4	ScGRAS26	ScWN3R01G479600.1	3R	522	56.3111	5.93	GRAS	1	Cytoplasmic	cytosol	Cytoplasmic	144	519	GRAS	144	519	GRAS	144	519	Pfam:GRAS
OS4	ScGRAS27	ScWN3R01G479700.1	3R	520	56.45	5.65	GRAS	1	Chloroplast	chloroplast	Cytoplasmic	145	517	GRAS	145	517	GRAS	145	517	Pfam:GRAS
PAT1	ScGRAS28	ScWN3R01G495200.1	3R	554	61.3279	4.75	GRAS	4	Nuclear	nucleus	Cytoplasmic	183	552	GRAS	183	551	GRAS	182	552	Pfam:GRAS
DELLA	ScGRAS29	ScWN4R01G050300.1	4R	599	62.7053	4.93	GRAS	2	Nuclear	nucleus	Periplasmic	227	593	GRAS	227	593	GRAS	227	593	Pfam:GRAS
SCL4/7	ScGRAS30	ScWN4R01G061200.1	4R	552	59.0226	4.81	GRAS	1	Chloroplast	chloroplast	Periplasmic	181	550	GRAS	201	550	GRAS	179	550	Pfam:GRAS
HAM	ScGRAS31	ScWN4R01G141000.1	4R	476	52.019	4.95	GRAS	1	Cytoplasmic	cytosol	Cytoplasmic	103	465	GRAS	102	465	GRAS superfamily	102	466	Pfam:GRAS
SCR	ScGRAS32	ScWN4R01G157800.1	4R	682	72.2469	6	GRAS	2	Nuclear and Chloroplast	chloroplast	Periplasmic	309	673	GRAS	314	673	GRAS	308	673	Pfam:GRAS
SCL3	ScGRAS33	ScWN4R01G163700.1	4R	468	52.5527	6.13	GRAS	3	Mitochondrial and Chloroplast	mitochondrion and chloroplast	Cytoplasmic	41	453	GRAS	35	453	GRAS superfamily	38	453	Pfam:GRAS
LISCL	ScGRAS34	ScWN4R01G172100.1	4R	647	72.4728	6.48	GRAS	1	Nuclear and Cytoplasmic	nucleus	Cytoplasmic	262	634	GRAS	261	634	GRAS	261	635	Pfam:GRAS
LISCL	ScGRAS35	ScWN4R01G172400.1	4R	674	75.5431	5.7	GRAS	1	Endoplasmic reticulum and Nuclear	Endoplasmic reticulum	Cytoplasmic	295	666	GRAS	294	666	GRAS	294	667	Pfam:GRAS
LISCL	ScGRAS36	ScWN4R01G172500.1	4R	638	71.3604	5.35	GRAS	1	Cytoplasmic	cytosol	Cytoplasmic	257	627	GRAS	256	627	GRAS	256	628	Pfam:GRAS
LISCL	ScGRAS37	ScWN4R01G172600.1	4R	591	66.4232	5.95	GRAS	1	Cytoplasmic	cytosol	Cytoplasmic	209	581	GRAS	208	580	GRAS	208	581	Pfam:GRAS
LISCL	ScGRAS38	ScWN4R01G172700.1	4R	589	65.8547	5.63	GRAS	1	Cytoplasmic	cytosol	Cytoplasmic	210	578	GRAS	209	578	GRAS	209	579	Pfam:GRAS
LISCL	ScGRAS39	ScWN4R01G172800.1	4R	673	74.7888	5.66	GRAS	1	Cytoplasmic	cytosol	Cytoplasmic	294	665	GRAS	293	665	GRAS	293	666	Pfam:GRAS
LISCL	ScGRAS40	ScWN4R01G172900.1	4R	679	74.9179	6.13	GRAS	1	Nuclear	nucleus	Periplasmic	301	671	GRAS	302	671	GRAS	299	672	Pfam:GRAS
LISCL	ScGRAS41	ScWN4R01G173400.1	4R	804	88.1251	5.87	GRAS	1	Peroxisome	peroxisome	OuterMembrane	417	792	GRAS	417	792	GRAS	417	793	Pfam:GRAS
LISCL	ScGRAS42	ScWN4R01G331800.1	4R	735	80.7036	4.91	GRAS	1	Chloroplast	chloroplast	Cytoplasmic	353	728	GRAS	353	728	GRAS	353	729	Pfam:GRAS
PAT1	ScGRAS43	ScWN4R01G380900.1	4R	522	59.2654	6.59	GRAS	5	Nuclear and Cytoplasmic	nucleus	Cytoplasmic	221	519	GRAS	189	519	GRAS	188	520	Pfam:GRAS
DLT	ScGRAS44	ScWN4R01G507600.1	4R	624	65.9378	6.1	GRAS	1	Mitochondrial	mitochondrion	Cytoplasmic	230	602	GRAS	229	602	GRAS	229	602	Pfam:GRAS
SCL3	ScGRAS45	ScWN4R01G562000.1	4R	476	51.7143	6.19	GRAS	1	Cytoplasmic	cytosol	Cytoplasmic	77	472	GRAS	77	472	GRAS superfamily	77	472	Pfam:GRAS
LISCL	ScGRAS46	ScWN5R01G081000.1	5R	743	81.7992	5.5	GRAS	2	Cytoplasmic	cytosol	Periplasmic	363	735	GRAS	363	735	GRAS	363	735	Pfam:GRAS
SCL3	ScGRAS47	ScWN5R01G140900.1	5R	555	60.78	8.39	GRAS	2	Mitochondrial	mitochondrion	Cytoplasmic	99	540	GRAS	99	540	GRAS superfamily	99	540	Pfam:GRAS
LISCL	ScGRAS48	ScWN5R01G145000.3	5R	774	86.6599	6.6	GRAS	4	Nuclear and Cytoplasmic	nucleus	Cytoplasmic	397	768	GRAS	397	768	GRAS	397	768	Pfam:GRAS
SCR	ScGRAS49	ScWN5R01G149200.2	5R	650	69.2927	6.09	GRAS	2	Chloroplast	chloroplast	InnerMembrane	280	641	GRAS	285	641	GRAS	279	641	Pfam:GRAS
PAT1	ScGRAS50	ScWN5R01G359700.1	5R	1453	163.584	6.43	GRAS	3	Nuclear	nucleus	Cytoplasmic	1081	1450	GRAS	1081	1450	GRAS	1081	1451	Pfam:GRAS
PAT1	ScGRAS51	ScWN5R01G470300.1	5R	553	60.9267	5.71	GRAS	4	Nuclear	nucleus	OuterMembrane	181	550	GRAS	181	550	GRAS	181	551	Pfam:GRAS
LISCL	ScGRAS52	ScWN5R01G569200.1	5R	659	73.7064	6.34	GRAS	1	Nuclear	nucleus	Cytoplasmic	285	655	GRAS	284	655	GRAS	284	655	Pfam:GRAS
LISCL	ScGRAS53	ScWN5R01G571100.1	5R	659	73.6393	6.36	GRAS	1	Nuclear	nucleus	Cytoplasmic	285	655	GRAS	284	655	GRAS	284	655	Pfam:GRAS
HAM	ScGRAS54	ScWN5R01G639200.1	5R	649	68.4806	5.98	GRAS	1	Cytoplasmic and Chloroplast	cytosol	Cytoplasmic	285	646	GRAS	287	646	GRAS superfamily	284	646	Pfam:GRAS
HAM	ScGRAS55	ScWN5R01G648300.1	5R	649	68.4716	5.96	GRAS	1	Cytoplasmic and Chloroplast	cytosol	Cytoplasmic	285	646	GRAS	287	646	GRAS superfamily	284	646	Pfam:GRAS
PAT1	ScGRAS56	ScWN5R01G680700.2	5R	553	60.9267	5.71	GRAS	3	Nuclear	nucleus	OuterMembrane	181	550	GRAS	181	550	GRAS	181	550	Pfam:GRAS
LAS	ScGRAS57	ScWN6R01G092200.1	6R	395	41.473	5.74	GRAS	1	Cytoplasmic	cytosol	Cytoplasmic	25	392	GRAS	25	392	GRAS superfamily	24	393	Pfam:GRAS
HAM	ScGRAS58	ScWN6R01G187800.1	6R	710	73.8547	5.87	GRAS	1	Nuclear	nucleus	Periplasmic	350	707	GRAS	362	707	GRAS superfamily	348	707	Pfam:GRAS
SCL3	ScGRAS59	ScWN6R01G425800.1	6R	456	49.2971	6.22	GRAS	1	Endoplasmic reticulum	Endoplasmic reticulum	Cytoplasmic	55	449	GRAS	75	449	GRAS	55	449	Pfam:GRAS
DELLA	ScGRAS60	ScWN6R01G570400.1	6R	490	52.0013	5.97	GRAS	1	Chloroplast	chloroplast	Cytoplasmic	78	448	GRAS	78	448	GRAS	78	449	Pfam:GRAS
DELLA	ScGRAS61	ScWN6R01G570500.1	6R	522	55.8595	6.04	GRAS	1	Chloroplast	chloroplast	Cytoplasmic	110	480	GRAS	110	480	GRAS	110	481	Pfam:GRAS
LISCL	ScGRAS62	ScWN7R01G006100.1	7R	693	78.1636	6.03	GRAS	1	Cytoplasmic	cytosol	Cytoplasmic	314	686	GRAS	313	686	GRAS	313	686	Pfam:GRAS
PAT1	ScGRAS63	ScWN7R01G141100.1	7R	539	59.4767	5.8	GRAS	3	Nuclear	nucleus	Extracellular	166	536	GRAS	166	536	GRAS	166	537	Pfam:GRAS
HAM	ScGRAS64	ScWN7R01G193300.1	7R	562	59.6521	5.33	GRAS	1	Nuclear	nucleus	Cytoplasmic	122	512	GRAS	122	512	GRAS superfamily	122	512	Pfam:GRAS
LAS	ScGRAS65	ScWN7R01G378400.1	7R	426	44.9269	6.5	GRAS	1	Nuclear	nucleus	Cytoplasmic	48	424	GRAS	48	423	GRAS	47	424	Pfam:GRAS
HAM	ScGRAS66	ScWNUn01G119800.1	UnR	550	57.4069	5.87	GRAS	2	Chloroplast	chloroplast	Periplasmic	183	547	GRAS	182	547	GRAS superfamily	313	687	Pfam:GRAS
PAT1	ScGRAS67	ScWNUn01G121900.1	UnR	473	52.6044	5.27	GRAS	5	Nuclear and Cytoplasmic	nucleus	Cytoplasmic	122	470	GRAS	122	470	GRAS	122	471	Pfam:GRAS
																		32	39
																		102	112
																		117	130
																		202	213
																		257	269
																		99	121
																		170	184
																		74	100
																		123	132
																		47	61
																		56	70
																		3	17
																		622	631
																		805	814
																		16	44
																		68	83
																		460	487

## Sheet: GRAS gene sequences
Table S1. List of the 67 S. cereale GRAS genes identified in this study.
Gene	Gene ID	Sequence Type	Sequences
ScGRAS1	ScWN1R01G028300.1	CDS	ATGGCGATTGAACCTCTCCGTGACAATCTGGACACCGCCGCAGCAACCGACCAACCATACGACACGGTGTACAACTACGAGCTGAGTGGTCCAAGCTCCACCGTTCTTTCCCAAGCCAACCAAGCAAGCACATATCTGCTTGGTGGAGTCACTAGCCCTGGGTTGTGCAGTGTCAACAGCAGCCTTGGACGAAACCAATTTCAGAGTGCTGCAGGGGGTAGCCCTGAGCACCGCTGGATCAGATCAAACGACACTCTTCACTACATAAGCCAGATGTTGATGGAAGATGTCGATGAGAGGGTCGACATATGCCAAGGAGAGGCTGCTCTCCAGGCTGCCGAGAAGCCGTTCCTTGACATTCTTGGGGAGGTAGACACGCCGGCTACTAACTGTCCGCCA…
ScGRAS1	ScWN1R01G028300.1	Protein	MAIEPLRDNLDTAAATDQPYDTVYNYELSGPSSTVLSQANQASTYLLGGVTSPGLCSVNSSLGRNQFQSAAGGSPEHRWIRSNDTLHYISQMLMEDVDERVDICQGEAALQAAEKPFLDILGEVDTPATNCPPLHSNNKPDNSDKSGTSRYKRLWSTTFSNDCSSYSLLQPLATPLSPYTCNRSLFLPNQPLISAGWTSGSGFPALHSQRDVEDEEMFAPSIDKLVIYLEKDTLYISQLTTKAKVGERSENVIFEVTDQRDWDIFHGRSNKHHAVTTCAIIRNENFDRVLLCYGPKSFDRITRPQERMAGEGNNNSLKGRSKGRQKLWARKQQRKDLVDLSALLVHCAQAVAEGNHLFASELLKKIRQHSSADGDCTQRLAFYLVDGLEARLAGIGSQV…
ScGRAS2	ScWN1R01G287000.1	CDS	ATGCCCTTTGCTGGAGAGGCTCACGCGGGGACACTGCAGCAGCAGCAGCCCAAGCTCAGCGCCGGCTTCTGGGCGGAGCCCACGTCCGTGCTCGACCGCCGCCACAGCCCCAGCCCCAGCCCGCCCTCCTCGGCTTCCGAGGTGGCGAGCCTCGCGGCCGGCGGCGACGCCAAGAACGCCTCCCCGCCGCCGCAGCAGGCATGGCCGCCCGGGGAGGATGCTACTGCTGCTGCGGCGGGGGTCAAGGAGGAGTGGGCGCACCAGCTGGCGCCGCTCGACATGGGCATGGGCCTCGGCGCCGGCGAGGGCTGGGACGGCACGGCGCCCTCCGGGCTCGCCGGCCCTGACAGCACCTTCCTCCGCTGGATCATTGGCGGCGGGGAGGACGCGTCCGCGGGG…
ScGRAS2	ScWN1R01G287000.1	Protein	MPFAGEAHAGTLQQQQPKLSAGFWAEPTSVLDRRHSPSPSPPSSASEVASLAAGGDAKNASPPPQQAWPPGEDATAAAAGVKEEWAHQLAPLDMGMGLGAGEGWDGTAPSGLAGPDSTFLRWIIGGGEDASAGMAGVMDPPALELDHATSMMSPPAASLGPSLSPFAPAMEDAKGGPFGHAPSFLLHQHQHHPQPHAAFFGAHPSFESAPPPPKRHHPMAGAPAPKLPAFQGHLAPAGGFFPALKPKAGTANDEAAATEALRLALSPNGETPAPPASTPYDVVVKLGAYKAFSEVSPVLQFAHLTCVQAVLDGLRGAGCIHVLDFDIGMGEQWASLMQELAQRRPATALKVTALLRCGARVFFQFTVFNIDTLDPADLVAIAGGDALAVHLPVGAAHAA…
ScGRAS3	ScWN1R01G411800.1	CDS	ATGCATGATTCCTCGTTAGGCTTGATGCAGTTCCATGATCACCATCAGTACATGTACGGCAGTAGCACCGGCCCTTTCTTGCCTCAACACCACGGCTTCATCCACGCCGAGGAAGATCGCTGCACCGGCAAGGTCGTGCCGGAGTTGGTCGAGCCGGCTACGGCCGGGGTCGCCGAGGAGGTGGAGTTCCATGCATGCAAGGAGGGAGGAGAAGAAGTCGTGCTGGTGGGTCAAGAAAGGCAGCAGGAGGACGCGCCGAAGCAGGGCGAGGAGGAAAAGGAGGCCCACGGCGTGCGGATGATCGCGCTGCTCATGGAGTGCGCCGTGGCCATGTCGGTGGGCAACCTCGCCGACGCCAACGGGACGCTCCTCGAGCTGTCGCAGATGGCGTCCCCGTAC…
ScGRAS3	ScWN1R01G411800.1	Protein	MHDSSLGLMQFHDHHQYMYGSSTGPFLPQHHGFIHAEEDRCTGKVVPELVEPATAGVAEEVEFHACKEGGEEVVLVGQERQQEDAPKQGEEEKEAHGVRMIALLMECAVAMSVGNLADANGTLLELSQMASPYAPSCGERLVAYFARAMAARLMSSWVGVCAPVHPSSASSWSGVHAAFRAFHNVAPFARCAYLACNQAILEAFRGKRQVHVVDLDVVPGGALQWLSLLSALAARPGGPPVFRVTGFGVSASALHDAGTQLAGLATKLGMPFEFYAVAKRPGDVVDAVADLPSRRPGEVVAVHWLRHALYDAAGDDVVTMRLMRWLEPKVVTLVEQERGPAGGDGGQFLDRFVAALHHYSAVFDALGAARPADGDASRHLVENGILGREIGNVLAVAGP…
ScGRAS4	ScWN1R01G431700.1	CDS	ATGGAGCAGGAGCTGCGGAGCGGCGGGGCGGTCAGGGCGCAGAGCACGCTGTGCTTCTCCGGCGCGCTTGTGGACGGGCCCCGGATCCAGCAGCTGCTCCTCCACTGCGCCGCCGCGCTCGAGTCCAACGACGTGACGCTGGCGCAGCAGGCCATGTGGGTGCTCAACAACATCGCCTCCGCGCAGGGCGACCCCAACCAGCGCCTCACCTCGTCGCTGCTCCGCGGCCTCGTCGCGCGCGCCTGCCGGACCTGCGGCTCCCCGCGCGCCGACAGCATGCGGCCGCCCCCGGCGCTGGGATCGCAGCGCGCCATGTCCGTCACGGAGCTCGCCGACTACGTCGACCTCACCCCGTGGCACCGCTTCGGCTTCACCGCCTCCAACGGCGCCATCCTCCGC…
ScGRAS4	ScWN1R01G431700.1	Protein	MEQELRSGGAVRAQSTLCFSGALVDGPRIQQLLLHCAAALESNDVTLAQQAMWVLNNIASAQGDPNQRLTSSLLRGLVARACRTCGSPRADSMRPPPALGSQRAMSVTELADYVDLTPWHRFGFTASNGAILRAVAGRDAVHVVDLGVTRCMQWPTLIDALSKRPGGPPALRITVPSVRPAGPPLLGVPDEEIGLRLANFAKSKGVQLEFNVVNKSVATSSPSPAKLQTLCQELASVLSDPPALRLRDGEALVVNCQSWLRHVAPGSRDGFVDAVRALDPCLVTVTDEDADLDSPSLATRIAGCFNFHWILFDALDTSAPRDSPRRLEHEAAVGQKIESVVGADGTERSESGARLAERMRRKGFAGVGFGEDEVAEVRHLLSEHATGWGVKREEDMLVL…
ScGRAS5	ScWN2R01G067300.1	CDS	ATGTGCTCACGCATGGGGACGTTAAACTGCGCCGTTGACATGAGCTCCGGCACGAAGCAGCTACAACACCAGCCAGCAGCGCCGACTTCACCCACCGCCTCCTTCTCGGAGTCCAACATCGTCGCCTCGTCAGCCGACCCCGACGCCATCGACGCCCTAGCGGGCCTGCAAGCGCTAAGGTTCGATGGAGACATCGACGGCGAGATCCAGTCGCCTGACCTCGCCATGTGGGAGTCGCTCTTCGCCGACCAGATCGGCGCCGGCGCCGCCTCCGGTGCCGACTTCTTGATGTCCTCCCCAAGGAGGGACTTCAGCCCTCTGAGGGACTTCATGGCGTCTTCTCCCAAGCGTGACTACATGATGTCTTCACCCAAGCGGGACTACATGGTGTCCTCCCCA…
ScGRAS5	ScWN2R01G067300.1	Protein	MCSRMGTLNCAVDMSSGTKQLQHQPAAPTSPTASFSESNIVASSADPDAIDALAGLQALRFDGDIDGEIQSPDLAMWESLFADQIGAGAASGADFLMSSPRRDFSPLRDFMASSPKRDYMMSSPKRDYMVSSPKREMVASPRRTFSNLYNNSTSQQSYMHGTLHGMDTGSPSNLVGYGKGKSSQHSPLHKAFVNNAHSNSSKSNLSCSSSYVNSSDNLPLPSLNSSFLDEGYLAYQLPPDKDGGGGSSAGTSAAQLPTLSECLAMPEPVYGARDEAAVGRGIPVGGLQPDHLYYASQFGAADGLPLQHQMAKPDQWADSSSLHSMLGSVIQSDQVEQEQDSGLQLVHLLLACADFVSKGDQPSAVRHLHLLRRVASPLGDSMQRVASYFADALATRLSV…
ScGRAS6	ScWN2R01G131700.1	CDS	ATGATCACCACCATGTCCTCCTCCTCCTGCAGCGGAGGCCTGGGCGGCGGCGGCGCGGCGGCGAACCCGAGCTCGAAGCGCAAGTCGCCGGAGCCGACGTCCGTGCTGTACAACCGGAGCCCGAGCCCGCCGACCTCCTCCTCCGCGCACTCGTCCGAGCCGCCGCCCATCAGCGCCGAGGACTGGGACGCCGTGCTGCTCTCCTCCGGCGGCTGCGACCACGCCATGGCCGCCGCCGCGCACGGCACCCAGGAAGACAGCTCCTTCCTCCGCTGGATCATGGACGCGGGGTACGCCGACGGCGACGGGGACGCCTTCGGCTTCAAGGGCCCCGCCCCCTTCGACCCCGCCTTCGTCCTGCCCCCGCCGCCTCTTACTCTCCACCCGCCCCCGGCGCAG…
ScGRAS6	ScWN2R01G131700.1	Protein	MITTMSSSSCSGGLGGGGAAANPSSKRKSPEPTSVLYNRSPSPPTSSSAHSSEPPPISAEDWDAVLLSSGGCDHAMAAAAHGTQEDSSFLRWIMDAGYADGDGDAFGFKGPAPFDPAFVLPPPPLTLHPPPAQRPEEQPFSLPQLPPQLSVPAQQQVHFPVSTGAGAAGGGDGDLEPQAAVDELLEAARRADAGDPAGAREILARLNHRLPSPPAPPGHPPLLRAAALLRDALLQRLLPPTSSTSVLSPLDVALKLAAHKALADASPTVQFAGFTATQAFLDALGAGARRVHVVDLDVGFGGHWPPLMQELAHHWRRTAAPSTPPPTLKVTALVSPGSRHPLELHLTQESLARFAAELGIPFEFAAVAFDPFSPSPPPGLSAAPDEAVAVHVTVGTETC…
ScGRAS7	ScWN2R01G188600.1	CDS	ATGATGCAGTTCACCCATGCTGCAGTGACTGCACCGCCTCTCTACCCTAATGGACACCACGGGCTAGGGCTAGGGCTCTTCCTTGACGTCGGCGCGCCGAGGGCACGCCCCTGGCCCGCTGCTGGGAGCTTGTTCCCGACGCTGCCGCCCTCCTCCAAGATCTCCCTCGGGAACCTCAACAGCGCCGGCTGCATGGAGCAGCTGCTGGTGCACTGCGCCAACGCCATCGAGGCCAACGACGCCACGCTCACGCAGCAGATCCTCTGGGTGCTCAACAACATCGCCCCCGCCGACGGCGACTCCAACCAGCGGCTCACGGCTGCGTTCCTCTGCGCGCTCGTCGCGCGCGCTTCCAGGACGGGGGCGTGCAAGGCGGTGACCGCGGCCGTGGCCGCCGCG…
ScGRAS7	ScWN2R01G188600.1	Protein	MMQFTHAAVTAPPLYPNGHHGLGLGLFLDVGAPRARPWPAAGSLFPTLPPSSKISLGNLNSAGCMEQLLVHCANAIEANDATLTQQILWVLNNIAPADGDSNQRLTAAFLCALVARASRTGACKAVTAAVAAAVESAALHVHRFTAVELASFVDLTPWHRFGYMAANHAILEAVEGFPVVHVVDLSTTHCMQIPTLIDMLASRAEGPPILRLTVADVGCSGPPPALDMSYDELGAKLVNFARSRNVTMDFRMVPTSPADAFTSLVDQLRVQQLVSDGTEALVVNCHMLLHTVPDETAGSVSLTQSVSLRTMLLKSIRTLDPTLVVVAEEDADFTAGDVVGRLRAAFNYLWIPYDAVDTFLPKGSEQRRWYEAEVGWKVENVLAQEGVDRVERQEDRARW…
ScGRAS8	ScWN2R01G192100.1	CDS	ATGGATACGCTGTTTAGGTTGGTTAGCCTCCAAGCCTCCGAGCAGCAGCAGCAACAGCAGCAATCGGCGTCGTACAACTCCAGGAGCACCACCTCCAGCGGCTCCAGGTCGTCCTCCCACCAGACCAACGCCTCCTACAACTACTACCACCACAGCTCCAGCAGCGGCGGCGGGGGCGCCGGCGGCGGGCAGTACTACTATAGCCAGCAGCAGCAGCAGCCGCAGCAGCAGTCCTACTACCTGGAGCCGTACCAAGAAGAATGCGGTGGCAACGCCCACCAGCACCACCTCTACATGGATGAAGACTTCTCCTCCTCCTCCTCGTCGAGGCAGCACTTCCACTCGCACGGCGGGGCGGCCCATCCGCCCACGTCGTCCGCCACGCCCACTGCGCCCACG…
ScGRAS8	ScWN2R01G192100.1	Protein	MDTLFRLVSLQASEQQQQQQQSASYNSRSTTSSGSRSSSHQTNASYNYYHHSSSSGGGGAGGGQYYYSQQQQQPQQQSYYLEPYQEECGGNAHQHHLYMDEDFSSSSSSRQHFHSHGGAAHPPTSSATPTAPTPPLSASSTAGGAGHALFEAADLSFPPDLNLDFSSPASSSGAGGTASSAAVGGGGGGRWASQLLMECARAVATRESQRVQQLMWMLNELASPYGDVEQKLASYFLQGLFARLTASGPRTLRTLAAATDRNTSFDSTRRTALRFQELSPWSSFGHVAANGAILESFLEAAAASSEPQRFHILDLSNTFCTQWPTLLEALATRSPDDTPHLSITTVVSAAPSAPTSAVQRVMREIGQRMEKFARLMGVPFRFRAVHHSGDLAELDLDSL…
ScGRAS9	ScWN2R01G207200.1	CDS	ATGGCCGATACTCCAACTTCCCGGATGATCCACCCCTTCAGCAACATGCAGAGGCAGAACCCGAAGCAGTTCCAGTTCCAGTACTCCGACAGCCCACAGCGCCCCTGCCGCCCTTACCAGTCATCTCCAGACACCCATGTCGTGCCGCAGCATCACTACAGCCTCAAGTCCCACTCATCAGATGCTAGCTATGAGAACCAGGTTGCTCAGATGAAGTACACTTTGGACTCCTCGGCCGCAGCCGGCTGCATGAGGCATGACTCGCCCTCCAGCCATAGTTTCACTCCTCCGTCCATCAGGAGCGGCAGTGGCAGCCCGTCGTCTCACGACGACAGCCACTCCGACTCCACGAATGGATCTCCTGTGAGTGCTTCATGTGTCACTGTGACGACCGAGGAT…
ScGRAS9	ScWN2R01G207200.1	Protein	MADTPTSRMIHPFSNMQRQNPKQFQFQYSDSPQRPCRPYQSSPDTHVVPQHHYSLKSHSSDASYENQVAQMKYTLDSSAAAGCMRHDSPSSHSFTPPSIRSGSGSPSSHDDSHSDSTNGSPVSASCVTVTTEDPNDLKQKLKDLEAEMLGPDTEIVNSLETSVAKQLSLEPEKWAQMMDFPRGNLKELLLACARAVEEKNMYAVDMMVPELRKMVSVSGTPLERLGAYMVEGLVARLASSGHSIYKALRCKEPKSSDLLSYMHFLYEACPYFKFGYMSANGAIAEAVKGEDRIHIIDFHIAQGAQWISLLQALAARPGGPPSVRITGLDDSVSAYARGGGLDLVGRRLSHIAGLCKVPFEFHSVAMAGEEVEEGHLGVIPGEALAVNFTLELHHIPDET…
ScGRAS10	ScWN2R01G207400.1	CDS	ATGGCCGATACTCCAACTTCCCGGATGATCCACCCCTTCAGCAACATGCAGAGGCAGAACCCGAAGCAGTTCCAGTTCCAGTACTCCGATAGCCCGCAGCATCCTTGCCGCCCTTACCAGTCATCTCCAGACACCCATGTCGTGCCGCAGCATCACTACAGCCTCAAGTCCCACTCATCAGATGCTAGCTATGAGAACCAGGTTGCTCAGATGAAGTACACTCTGGACTCCTCGGCCGCAGCCGGCTGCATGAGGCATGACTCGCCCTCCAGCCATAGCTTCACTCCTCCGTCCATCAGGAGCGGCAGTGGCAGCCCTTCGTCTCACGACGACAGCCACTCCGACTCCACGAATGGATCTCCTGTGAGTGCTTCATGTGTCACTGTGACGACCGAGGAT…
ScGRAS10	ScWN2R01G207400.1	Protein	MADTPTSRMIHPFSNMQRQNPKQFQFQYSDSPQHPCRPYQSSPDTHVVPQHHYSLKSHSSDASYENQVAQMKYTLDSSAAAGCMRHDSPSSHSFTPPSIRSGSGSPSSHDDSHSDSTNGSPVSASCVTVTTEDPNDLKQKLKDLEAEMLGPDAEIVNSLETSVAKQLSLEPEKWAQMMDFPRGNLKELLLACARAVEEKNMYAVDMMVPELRKMVSVSGTPLERLGAYMVEGLVARLASSGHSIYKALRCKEPKSSDLLSYMHFLYEACPYFKFGYMSANGAIAEAVKGEDRIHIIDFHIAQGAQWISLLQALAARPGGPPSVRITGLDDSVSAYARGGGLDLVGRRLSHIAGLCKVPFEFHSVAMAGEEVEEGHLGVVPGEALAVNFTLELHHIPDET…
ScGRAS11	ScWN2R01G212900.1	CDS	ATGATCCAGGGCGTCCTGTCGCGCGCGCCCGCCACCGACGCGATGAAGGCCAAGCGGTCGGCGTCGATGCCCGATGACGAGGAGAAGGCGCGCGGGAAGCGGCTGCAGCTGCATGGCTCTGCCTCCGAGCAGGGGCTGGCGGTGGCCACGGGGGAGGAAGGGGAGCGGGTGGCGGAGGCGCCGGAGACGCGCGGGCTGCGGCTGCTGAGACTGCTCCTCAGGTGCGCGGAGGCGGTGGCCATGGACCAGCTCCCGGAGGCGCGGGACATGCTGCAGGAGGTCGCCGAGCTGGCGTCCCCGTTCGGGTCCTCCCCGGAGCGCGTCGCGGCCTACTTCGGCGACGCGCTGTGCGCGCGCGTGCTCAGCTCGTACCTGGGCGCCTACTCGCCGCTCGCGCTC…
ScGRAS11	ScWN2R01G212900.1	Protein	MIQGVLSRAPATDAMKAKRSASMPDDEEKARGKRLQLHGSASEQGLAVATGEEGERVAEAPETRGLRLLRLLLRCAEAVAMDQLPEARDMLQEVAELASPFGSSPERVAAYFGDALCARVLSSYLGAYSPLALRPLAAAQSRRISSAFQAYNALSPLVKFSHFTANKAILQALDGEDHVHVIDLDIMQGLQWPGLFHMLASRPRRPLSLRVTGLGASLDVLEATGRRLADFAASLGLPFEFQPIEGKIGHVADTTALLGPRYHHHHREATVVHWMHHCLYDVTGSDVGTVRMLKSLRPKLITIVEQDLGHSGDFLGRFVEALHYYSALFDALRDGAGAAEEERHAVERQLLGAEIRNIVAVGGPKRTGEVRVERWGDELRRAGFRPVSLAGSPAAQARL…
ScGRAS12	ScWN2R01G226300.1	CDS	ATGGATTTGCACCAGCTATTCAAGTACAGATTGACTGGTGCTAACGTCTTCTGCGAAATTCCCACAGAGAACAATTTAGCGAACTCTTCCTGGCAAACTAGTCCACTGAAGTTAGAGTTCAGCAACTCTCCATACACCCCTCTTTCTACCCAGCTTGAGTGTGATAATTTGTCTGCTCTTAGCAACACTCCAGATAACCAGAGCTCTACTGAAACCATTTCAGCCCAACCAATCTCCCCGCTTGAAGCAGACAGCTCATACATAAAGGCAGGTAGCATCCGTGAGAACATCCAAGTGAGATCTGATCCATTGTATGCAACATCAAGACATAATATGCAACAGACTTTGCGGGACATTGAGAACGTTCTGATGGCACCTGATGCTGATGATGCAACGACG…
ScGRAS12	ScWN2R01G226300.1	Protein	MDLHQLFKYRLTGANVFCEIPTENNLANSSWQTSPLKLEFSNSPYTPLSTQLECDNLSALSNTPDNQSSTETISAQPISPLEADSSYIKAGSIRENIQVRSDPLYATSRHNMQQTLRDIENVLMAPDADDATTSTKHEFEDTKPAQLMRQRSRTWSHESRQPLPGVVRPHFASGGYPTASYEFRPEKRQRELRDDRQHIVKDLLTKCAEALSEDRTEEFLKLVQEARGTVSINGEPIQRLGAYLLEGLVARHGNSGTNIYRALKCREPESKELLSYMKILYNICPYFKFGYMAANGAIAEALRSEDNIHIIDFQIAQGTQWITLIQALAARPGGPPHVRITGIDDPVSEYARGEGLEIVGNMLKSMSKEFNIPLEFTPLSVYATQVTKEMLEIRPGEAV…
ScGRAS13	ScWN2R01G226600.1	CDS	ATGGATTTGCACCAGCTATTCAAGTACAGATTGACTGGTGCTAACGTCTTCTGCGAAATTCCCACAGAGAACAATTTAGCGAACTCTTCCTGGCAAACTAGTCCACTGAAGTTAGAGTTCAGCAACTCTCCATACACCCCTCTTTCTACCCAGCTTGAGTGTGATAATTTGTCTGCTCTTAGCAACACTCCAGATAACCAGAGCTCTACTGAAACCATTTCAGCCCAACCAATCTCCCCGCTTGAAGCAGACAGCTCATACATAAAGGCAGGTAGCATCCGTGAGAACATCCAAGTGAGATCTGATCCATTGTATGCAACATCAAGACATAATATGCAACAGACTTTGCGGGACATTGAGAACGTTCTGATGGCACCTGATGCTGATGATGCAACGACG…
ScGRAS13	ScWN2R01G226600.1	Protein	MDLHQLFKYRLTGANVFCEIPTENNLANSSWQTSPLKLEFSNSPYTPLSTQLECDNLSALSNTPDNQSSTETISAQPISPLEADSSYIKAGSIRENIQVRSDPLYATSRHNMQQTLRDIENVLMAPDADDATTSTKHEFEDTKPAQLMRQRSRTWSHESRQPLPGVVRPHFASGGYPTASYEFRPEKRQRELRDDRQHIVKDLLTKCAEALSEDRTEEFLKLVQEARGTVSINGEPIQRLGAYLLEGLVARHGNSGTNIYRALKCREPESKELLSYMKILYNICPYFKFGYMAANGAIAEALRSEDNIHIIDFQIAQGTQWITLIQALAARPGGPPHVRITGIDDPVSEYARGEGLEIVGNMLKSMSKEFNIPLEFTPLSVYATQVTKEMLEIRPGEAV…
ScGRAS14	ScWN2R01G324700.1	CDS	ATGAACCTGACGTTGAGTCTAGGCGTCAATGGTGGCGGCGCCGCGGCCAAGAAGCGCAAGGTGATGGACGGCGTCGGCGACGTGGGCGTCCTCGGCGCTGCTGACGGCGGTGATCGCGCCACTGTCATGAGGCTTCTCCAGGCCAGAGATCGCATGGTGAAGGTTGAGCTTGATCACGACGATGGGGATGTGAGTGACCGCGGAGCCTCGCCGCTGATGCGCTTGCTCCTCTCCTCGGCGGTTGCCGGGAGGTCGGTGACACGCACGCGGCGGCCGTGGCCCTGCAGGAGGTCTACCGGCACGCGTCCTTCCGCGGCGGCGACCCCGCCCAGCGGGTCGCATCCTACTTCGCGGACGCGCTGGCGTCGAGGCTCCTGCCGCCGCCGCCGGCGAAGGCGA…
ScGRAS14	ScWN2R01G324700.1	Protein	MNLTLSLGVNGGGAAAKKRKVMDGVGDVGVLGAADGGDRATVMRLLQARDRMVKVELDHDDGDVSDRGASPLMRLLLSSAVAGRSVTRTRRPWPCRRSTGTRPSAAATPPSGSHPTSRTRWRRGSCRRRRRRRRRGRRRRRLAKSSSWRSPCSTRRPRSTSSPHFTANQAIVEAFEAGGRRRLHVVDFDVSFGFQWPSLIQSLSDAATTSSSQSSQDDSGDCCDEPVSLRITGFGASADELRDTEARLARFADGCPNLRFEFEGVVNNAPVDGRHEGITTDPAATVVVNLVFPAAENARPSSWDPRGALAHIRSLNPSLVFLIDKVDEGNGGVKGAGRCGSASLLPRFAANLRYYAAVFESLHECLPADSAERIAIERDHLGVEIGDAMASLDRRRQGG…
ScGRAS15	ScWN2R01G330200.1	CDS	ATGAACCTGACGTTGAGTCTAGGCGTCAATGGTGGCGGCGCCGCGGCCAAGAAGCGCAAGGTGATGGACGGCGTCGGCGACGTGGGCGTCCTCGGCGCTGCTGACGGCGGTGATCGCGCCACTGTCATGAGGCTTCTCCAGGCCAGAGATCGCATGGTGAAGGTTGAGCTTGATCACGACGATGGGGATGTGAGTGACCGCGGAGCCTCGCCGCTGATGCGCTTGCTCCTCTCCTCGGCGGTTGCCGGAGAGGTCGGCGACACGCACGCGGCGGCCGTGGCCCTGCAGGAGGTCTACCGACACGCGTCCTTCCGCGGCGGCGACCCCGCCCAGCGGGTCGCATCCTACTTCGCGGACGCGCTGGCGTCGAGGCTCCTGCTGCCGCCGCCGGCGAAGGCG…
ScGRAS15	ScWN2R01G330200.1	Protein	MNLTLSLGVNGGGAAAKKRKVMDGVGDVGVLGAADGGDRATVMRLLQARDRMVKVELDHDDGDVSDRGASPLMRLLLSSAVAGEVGDTHAAAVALQEVYRHASFRGGDPAQRVASYFADALASRLLLPPPAKAKTTTATTTREEQFLAFTMFYQASPFYQFAHFTANQAIVEAFEAGGRRRLHVVDFDVSFGFQWPSLIQSLSDAATTSSSQSSQDDSGDCCDEPVSLRITGFGASADELRDTEARLARFADGCPNLRFEFEGVVNNAPVDGRHEGITTDPAATVVVNLVFPAAENAGPSSWDPRGALAHIRSLNPSLVFLIDKVDEGNGGVKGAGRCGSASLLPRFAANLRYYAAVFESLHECLPADSAERIAIERDHLGVEISDAMASLDRRRHGGD…
ScGRAS16	ScWN2R01G334600.1	CDS	ATGAACCTGACGTTGAGTCTAGGCGTCAATGGTGGTGGCGCCGCGGCCAAGAAGCGCAAGGTGATGGACGGCGTCGGCGACGTGGGCGTCCTCGGCGCGGCTGACGGCGGTGATCGCGCCACTGTCATGAGGCTCCTCCAGGCCAGAGATCGCATGGTGAAGGTTGAGCTTGATCACGACGACGGGGATGTGAGTGACCGCGGAGCCTCGCCGCTGATGCGCTTGCTCCTCTCGTCGGCGGTCGCCGGGGAGGTCGGTGACACGCACGCGGCGGCCGTGGCCCTGCAGGAGGTCTACCGGCACGCGTCCTTCCGCGGCGGCGACCCCGCCCAGCGGGTCGCATCCTACTTCGCGGACGCGCTGGCGTCGAGGCTCCTGCCGCCGCCGCCGGCGAAGGCG…
ScGRAS16	ScWN2R01G334600.1	Protein	MNLTLSLGVNGGGAAAKKRKVMDGVGDVGVLGAADGGDRATVMRLLQARDRMVKVELDHDDGDVSDRGASPLMRLLLSSAVAGEVGDTHAAAVALQEVYRHASFRGGDPAQRVASYFADALASRLLPPPPAKAKTRTATTTTREEQFLAFTMFYQASPFYQFAAFEAGGRRRLHVVDFDVSFGFQWPSLIQSLSDAATTSTSQSSQDDSGDCCDEPVSLRITGFGASADELRDTEARLARFADGCPNLRFEFEGVVNNAPEDGRHEGITTDPAATVVVNLVFPAAQNARPSSWDPRSALAHIRSLNPSLVFLIDKVDEGNGGVKGAGRCGSASLLPRFAANLRYYAAVFESLHECLPADSAERIAIERDHLGVEIGDAMASLDRRRQGGDRAADQTSRG…
ScGRAS17	ScWN2R01G417500.1	CDS	ATGGGTTCTTGCGAGGACGTGGAGTACGGCGACGTCTTCTCCGTCCCCAACCCGGCGGCTGCCCCCGCCTACGCGCTCGACTTCTCCCTCCACCAGCAGCAGCCGCAGCAGCAGCAGCTCCGGTTCCCCCCTTCATACTACGGCTTCCACGCCCTCCCTGCCGGTTCCGCCGCGGATTACCAGCCGTCCCCGCCGCAGTCGGCGCCGATTGGCAGCACGCCGAGCCCCGTCTCCACCACCACGGAGCTAGGGAGCCCCGAGGAGGCCTCCGACGACGCCGTGCTCGCCTACATCAACCAGTTCCTCCTCGAGGACGACGACGACGACGAGTCCTCTGCTCCCGGCACTGCCGCCGCGCCGGCGCGGGACTCGGCGCTCCTCGCCGTCGCCAAGCCCTTC…
ScGRAS17	ScWN2R01G417500.1	Protein	MGSCEDVEYGDVFSVPNPAAAPAYALDFSLHQQQPQQQQLRFPPSYYGFHALPAGSAADYQPSPPQSAPIGSTPSPVSTTTELGSPEEASDDAVLAYINQFLLEDDDDDESSAPGTAAAPARDSALLAVAKPFVDIIADAKPAYQHTSWMDPCCAFAGTGGGSPDMFVSSSRQSSCQLVPCESVKVEEECAVHKGRKNRHGDDDLEPEDERRRKQLALSEEETVREMFDKVLLCNGVNCILQSPLPAEAEISAVYVKGSGNRRGRKKGKTGVATVEEESVDLTTLLIHCAQAAAIDDHRGSGELLKQIRRHSSPHGDAGQRLAHYIANGLEARLAGTGSTVHRSLAARRTSSADMLKIFKLYGTACPFMRMFRFYSNEAILDATKGVTSVHILDYGIDW…
ScGRAS18	ScWN2R01G459100.1	CDS	ATGGAGCCGGGCGGGCCGTGGCGCGATCCGCGCCAGGCGTACGTGTACGGGCTCGGATCGCCGATGCAGATGCCGGCGCAGCAGCGCTCCGACCCGGCCGCCGCTGGCGGGGTTCTCAAGCGGAGCCTCGGCGAGTTGGAGAGGTGGCAGAACCAGCGCCAGTTCGCCATGCAGCAGGAGCTCTACCTGCGCGCCGTCAGGCAGCGCACGGCCGCCACGTCGCCGGCCGTCTCGCCGCTTACCTCGGCGGACATCGCCGCGGTGCTCGGCGGGGTCCCGGCCCAGCCCTTCTTCTCCGGGTCCAGCCTCGGCGCTGGCCTCGCGTCGCCGTCGTCCACGCTGTCGTCCCTCACGACCGCGTCCAGGGCGGCCATGCCGCTGATTCAGCAGCATGTGCAT…
ScGRAS18	ScWN2R01G459100.1	Protein	MEPGGPWRDPRQAYVYGLGSPMQMPAQQRSDPAAAGGVLKRSLGELERWQNQRQFAMQQELYLRAVRQRTAATSPAVSPLTSADIAAVLGGVPAQPFFSGSSLGAGLASPSSTLSSLTTASRAAMPLIQQHVHRQAPFVPSSAHAQPQAHALAVAKVPAPSAVGSELSILQDLEKQLLDDDDDEAEPAMSGTGSTVTSSEWEETIQRLNSITAAPSPPLYAEATPNNKNNYSAAMTGSPSNSSTSTASSSASCSPPISATTSRQLLNEAAAAIADGNLETAAANLATLKRAANPRGDAEQRLVAVMVAALSSRIVPTASASSQHLADLCGAEHHTGSQLLHDITPCFRLALDAANIAIVEAVAGHRAIHLVDFDINAPQHAALIQRLADRRVPGTSLQV…
ScGRAS19	ScWN2R01G528600.1	CDS	ATGAATTACCATGAGCAGGACGATCAAGGGCTCGCCGTCTTCGCCGCTACGAGCAACGACGGCTTGGACTGGCTCGAGGACTCCGTCTCCTTGCTCGCCGGCGACATCGACCTCGGCGGCAGCTACGGTTGGTGGTGCGACATCTTGCCGGCGCAGAGAGATGACATTGGGAGCGTCGTCGCGCAGACGCTGTCGCCTCCAGCGCCACCCGCGACAGGTTCGCCCCTGGCCCACCCCTCGCCAAGCATTGCGTCGCCCGCCGTGTCTTCGCCGTCGCCCAAGAAGCGCAAGTCTCCGGCGCACATGGTGTCCGGCCATAGCAGCAGCAGCAGCAACCAGCGTCGCCGAACCGAGCAGGACAGGCCGGGCGGCGGCAAGAAGGGCGGCGGAGCGGGTTCG…
ScGRAS19	ScWN2R01G528600.1	Protein	MNYHEQDDQGLAVFAATSNDGLDWLEDSVSLLAGDIDLGGSYGWWCDILPAQRDDIGSVVAQTLSPPAPPATGSPLAHPSPSIASPAVSSPSPKKRKSPAHMVSGHSSSSSNQRRRTEQDRPGGGKKGGGAGSDRDARWAEQLLSPCAVAVEARNLSRVQHLFYVLGELAAFSGDANHRLAAYGLRALWLRLPAAVGPAAAAVVRVPAACECPTPSFAGAEPRLFRASLIKFHEVSPWFTLPNTLANAAISQLASAAPRPLHLVDIGVSHGVQWPTLLESLTRMAAGRAPPSVRLTVVATPPVPFSASPPGYDFSPHLLRYAKFIKLDLEISRATSLDPAHGFCTSPDEALVVCLQFRLGHVTAEERTDIIRRVKDLKPQLVVLSELDVGGNGSAAGEF…
ScGRAS20	ScWN2R01G597200.1	CDS	ATGAATCCGGAGGACAGAGGTCAAGAAACAGCCGGGCCAGTGTACGCGCCCACACCTCTAACGACAGCGTGGTCGGTGGATCTGGGAAACAGACTGAAGGGGACATTCGTACACACCAACATCAACGGTACTATGGGATTACTGCTGCCAGCGGCGCCTACTACACCATCCCCGACGGCACCGCAGAATCAGTACGTGCAGAGCGCGGTAGACCTTATCACGCTTCTATATTCCTGCGCCACCGCGGTCGCCAAAGGGGACAAGGAGCTGGTAAACAAGGTGTTGGAGAGGATATGCAGCAGTCTGGCATCGGAGAGGATATGCAGCAGTCTGGCATCGGACGACGTCGGCGGCCCCCTGCACCGCCTCGCGTCTTCGTTCGCCGATGCTCTGGCGCTG…
ScGRAS20	ScWN2R01G597200.1	Protein	MNPEDRGQETAGPVYAPTPLTTAWSVDLGNRLKGTFVHTNINGTMGLLLPAAPTTPSPTAPQNQYVQSAVDLITLLYSCATAVAKGDKELVNKVLERICSSLASERICSSLASDDVGGPLHRLASSFADALALRVVQPWQGVCRALQLQKTTPASAAAAARRQFAEICPFLRLAGTTTNYAIIDAARTERNAVLHVVDLGGADHDQWLLLLHLFAKRPGAGAHDQILRLTIVNEEDEFLSVTGALLAREAESLHIGLQFHPVKLHINELLSSIEPLGVRNGEALVIVSTLQLHRLLADEFAEMVARPHDKKGKAQANATMSRADALLRDLAELSPKLMVVTEQEANHNDEFMARFENALKYYGALFDALEESVPARGSTIERADMEQCLLLQEIRDIVA…
ScGRAS21	ScWN2R01G597300.1	CDS	ATGTGTATCAGAGACTGCAGATCCATCATGAATCCGGAGAACAGAGGTCAAGAAACAGCCGGGCCAGTGTATGCGCCCACACATCTAACGACAGCGTGGTCGGTGGATCTGGGAAACAGACTGAACGGGACATTCGTACACACCAACATCAACGGTACTATGGGATTACTGCTGCCAGCGGCGCCTACTACACCATCCCCGACGGCACCGCAGAATCAGTACGTGCAGAGCGCGGTAGACCTTATCACGCTTCTATATTCCTGCGCCACCGCGGTCGCCAAAGGGGACAAGGAGCTGGTAAACAAGGTGTTGGAGAGGATATGCAGCAGTCTGGCATCGGACGACGTCCGCGGCCCCCTGCACCGCCTCGCGTCTTCGTTCGCCGACGCTCTGGCGCTG…
ScGRAS21	ScWN2R01G597300.1	Protein	MCIRDCRSIMNPENRGQETAGPVYAPTHLTTAWSVDLGNRLNGTFVHTNINGTMGLLLPAAPTTPSPTAPQNQYVQSAVDLITLLYSCATAVAKGDKELVNKVLERICSSLASDDVRGPLHRLASSFADALALRVVQPWQGVCRALQLQKTTPASAAAAARRQFAEICPFLRLAGTTTNYAIIDAARTERNAVLHVVDLGGADHDQWLLLLHLFAKRPGAGAHDQILRLTIVNEEDEFLSVTGALLAREAESLHIGFQFHPVKLHINELLSIEPLGVRNGEALVIVSTLQLHRLLADEFAEMVARPHDKKGKAQANATMSRADALLRDLAELSPKLMVVTEQEANHNDEFMARFENALKYYGALFDALEESVPARGSTIERADMEQCLLLQEIRDIVAC…
ScGRAS22	ScWN2R01G597400.1	CDS	ATGGGATTACTTCTGCCAGCGGCGCCTACTACACCATCCCCGACGGCACCGCAGAATCAGTACGTCCAGAGCGCGGTAGACCTTATCACGCTTCTATATTCCTGCGCCACCGCGGTCGCCAAAGGGGACAAGGAGCTGGTAAACAAGGTGTTGGAGAGGATATGCAGCAGTCTGGCATCGGACCACGTCGGCGGCCCCCTGCACCGCCTCGCGTCTTCGTTCGCCGACGCTCTCGCGCTGCGCGTGGTCCAGCCATGGCAGGGCGTGTGCCGCGCCCTCCAGCTGCAGAAGACTACCCCCGCATCGGCGGCCGCCGCGGCGCGCCGCCAATTCGCCGAGATATGCCCGTTCCTCCGCCTCGCCGGTACCACGACGAACTACGCCATCATTGATGCAGCT…
ScGRAS22	ScWN2R01G597400.1	Protein	MGLLLPAAPTTPSPTAPQNQYVQSAVDLITLLYSCATAVAKGDKELVNKVLERICSSLASDHVGGPLHRLASSFADALALRVVQPWQGVCRALQLQKTTPASAAAAARRQFAEICPFLRLAGTTTNYAIIDAARTERNAVLHVVDLGGADHDQWLLLLHLFAKRPGAGAHDQILRLTIVNEVDEFLSVTGALLAREAESLHIGFQFHPVKLHINELLSIEPLGVRNGEALVIVSTLQLHRLLADEFAEMVARPHDKKGKAQANATMSRADALLRDLAELSPKLMVVTEQEANHNDEFMARFENALKYYGALFDALEESVPARGSTIERADMEQCLLLQEIRDIVACEGAQRRERHERMEKWAERMKAAGFASVAMSADAVAQTVMLGQMVTGCSRAYRV…
ScGRAS23	ScWN3R01G110400.1	CDS	ATGGGCACCAGTGACAAGCCCAGCTCGGCTGATTTTCACGGCACCATGGCAAACACGGCTTGCGGCGGCGCCTATTGTTCTCAGGACTTCATCAAGTCAAGTACCGCCAAGTACAATGATTCGGTGTTTATTTTGCATCCACCAACTCCTATGAGTAACTATCCTGCACCATCAATTACTTCCAACAAGATTGGTCCCCAATTCTGCAATGTCAGCTGTAATGACACATCAGCTGGTTGGCGCCTAACCAGTGTGGCGGAGCACCCAAGGACTGACTGTGATGTAACTCTCAGCTACATAGAAGAGATGTTGATGCAGGACATTGATGAGAAGGTCAGAGCACCTCATGGCGAGACTGCAATTAGAAGCATGGAGGAACCCTTCTATGAACTTCTTGGA…
ScGRAS23	ScWN3R01G110400.1	Protein	MGTSDKPSSADFHGTMANTACGGAYCSQDFIKSSTAKYNDSVFILHPPTPMSNYPAPSITSNKIGPQFCNVSCNDTSAGWRLTSVAEHPRTDCDVTLSYIEEMLMQDIDEKVRAPHGETAIRSMEEPFYELLGQKYPVLPDLLPLCGCGRLTNLIGNVSRLNGQLCRNCSAYISSDDYHPNGNSQASQAPWTLSAITGEAKQIPLVAERMEIGLNINGISNAKKPSRDYHSPHMNDRDTMKDASIEVRGRKVYPGIEELDLLEGRRNKQIAVFSDEPTRNEAFDKVLLCSEQKPIDEGKAQKKKEVVDLRTLLIHCAQAVSMNNHSLASDILKSIRHHSSPSGDDTQRLAFYLADCLEIRLSGNGSQINRNFIATPRNAAYILKLFHLCFTVCHYLRSS…
ScGRAS24	ScWN3R01G317900.1	CDS	ATGGCAATGGGCACGTTCCCCTTCCAGTGGCCCATGGACCCCGCGCCCGCGCCGCCCTCCGGCCTCGACGGCAGCCTATTGCCCTCACTGCTCCCGCCTCCGCCCACGCCGGTGCCCGACGACGGCGCGGCGTACTACACGGCAGCGGACATGCAGGCCTCCTCTATGCCCGAGCTGGCAGCGCCATTCCCGTCACGGGACGCGGTCGCCGCCGAGCTGGCCATGCGGCGCGCGGAGGAGGAGGTCGCCGGCATCCGCTTGGTCCACCTCCTCATGAGCTGCGCAGGCGCCGTCGAGGCGGGCGACCACGCGCTCGCGGCCGCGCACCTGGCCGACGCCAACGCCTCGCTCGCGGCCGTCTCCACCGCCTCCGGCATCGGCCGCGTCGCCGTTCACTTC…
ScGRAS24	ScWN3R01G317900.1	Protein	MAMGTFPFQWPMDPAPAPPSGLDGSLLPSLLPPPPTPVPDDGAAYYTAADMQASSMPELAAPFPSRDAVAAELAMRRAEEEVAGIRLVHLLMSCAGAVEAGDHALAAAHLADANASLAAVSTASGIGRVAVHFTDALSRRLFRSPAAPPATDAEHAFLYHHFYEACPYLKFAHFTANQAILEAFHGCDTVHVIDFSLMQGLQWPALIQALALRPGGPPFLRITGIGPPSPPGRDELRDVGLRLADLARSVRVRFSFRGVAANSLDEVHPWMLQIAPGEAVAVNSVLQLHRLLADSADQAPIDAVLDCVASLQPKIFTVVEQEAEHNKPGFLDRFTEALFYYSAVFDSLDAASANGTGNAMAEAYLQREICDIVCNEGAARMERHEPLSQWRDRLGRAGL…
ScGRAS25	ScWN3R01G447600.1	CDS	ATGCTCTGCGGCGGCGGCGGCGTATCGATGGTCATGGACGCCGCGCTGTACGACTGGTGCGGGCCGCTGCCCGGCGGATCCAAGCTGCCCATCTACCCCCAAATCGCCGACGCGTTCACCGCGGAGGAGCTCGAGTCGCTGCTGCTCCTGCCGTCCGACGGCGCCGACGCGGCCGCCTACCTGAATGCCGCCGCGGCGCCGCCCCTGCCCCCGTCCCCGCCCCCCTCCGCCGACAGCGCGTCGTCGCCGCCGCCGCCGCCGAGAGACGCCCCGGTCTCTTCGCCGTCTGCGGCGGCGGCGGCTGCTAGCCAGGCGCAGCCGGACGACTCGGAGGTGTTCTCGGACATCGTGCTGGGCTACATCAACCGCATGCTCATGGCCGAGGACATCGACGAGAAG…
ScGRAS25	ScWN3R01G447600.1	Protein	MLCGGGGVSMVMDAALYDWCGPLPGGSKLPIYPQIADAFTAEELESLLLLPSDGADAAAYLNAAAAPPLPPSPPPSADSASSPPPPPRDAPVSSPSAAAAAASQAQPDDSEVFSDIVLGYINRMLMAEDIDEKFDHYPAHPALLAAEKPFLEILADQPPCSGGSTVESPDGSSVTTNSFNSLASCNCSAPSGGLGATQAPPALEFPTADFLQPPQLYQDLSPESCVVEAGGAWPYDAMEFNPLPDALLSQSSSFASSNGSSVAFSEGFQPWLSTAGAVPDGALSDFVLQSQQAAQFSRGFEEASRFLPQESKLVIDVDSLPSVDVKQDKKAVEVKKEKADPEVAIHRGKKHFYGDDLDADEVRCCKHSAPVVDADHLVREMMDKVLLCDGETCSRGVKE…
ScGRAS26	ScWN3R01G479600.1	CDS	ATGGGCATGACACCCGACCAGTTCCCTAGCTCGTCATGGCAAACACATCAAGATGCTTCAATTTGCACTAGTCAAGAACTAGACTACGACCATCCTCAATACCTCGGCATTGAGGACGTAGCGCTCGACGCCGTCGAGCTGGAGCTCGGCCCCCGGGCTCCCAAGGCGACCAGAGTCGACTACCTCAGCTCGCCGTACCACGCCTCGTGGCCGCCGGCGCAGGCCGACTTCGAGTCGTCGCGCGTCAGGAAGACGAAGCAGTTCCGGGACGTTCTTGAGACCTGCAAGCAGAAAGTGGACGCCATGGAGGCTTTGGAGCACTCCCCGCCGGTCGCCGGTGGTGGGTTTGAGGAACAAGCAGGTGAGGCTGTGGTCGCTTTGGGTGACGTCGGGGGTGGT…
ScGRAS26	ScWN3R01G479600.1	Protein	MGMTPDQFPSSSWQTHQDASICTSQELDYDHPQYLGIEDVALDAVELELGPRAPKATRVDYLSSPYHASWPPAQADFESSRVRKTKQFRDVLETCKQKVDAMEALEHSPPVAGGGFEEQAGEAVVALGDVGGGGGGSGADGMRLVQLLVACAEAVACRDRAQAAALLRELQVGAPVHGTAFQRVASCFVQGLADRLALAHPPALGPASMAFSVPRSSCLDGARGEALAVAYELCPYLRFAHFVANASILEAFDGESNVHVVDLGMTMGLKALNRGHQWRALLDGLATRAGGKPARVRVTGVGARLDTMRAVGREIEAYAEELGMCLEFRVVDRTLESLHVDDLCIDAHEAVAINSVLELHCVVKESRGALNSVLQTIRKLSPKAFVLVEQDAGHNGPFF…
ScGRAS27	ScWN3R01G479700.1	CDS	ATGCCGATGTTGCCCAACTCCTTCACCACCTCCTCATCATGGCAATCACACCAAGATGCCTCGATTTGCACTAACCAAGAACTAGACTACGACCATCCTTACTACTTCGGCATTGAGGAGGTAGCGGTGGACGCCGACGAACCGGAGCTCGGCCTCCGAGCTCACAAGGCGACCAGGGTCGACTACCTCAGCTCGCCGTACCACGCGTCGTGGCCACCGGCGCAGGCCGACCTCGAGTCGTCGCGGGTCAGGAAGACGAAGCAGTTCCGGGACGTTCTTGAGACGTGCAAGCAGAAGGTGGAAGCGATGGAGGCCATGGAACAGTCGTCATCGCCGGTCGGTAGTGGCGGGTTCGAGGAACAAGGTGAGGCGGTCGTCGCCGTGGACGACGTCCGGGCC…
ScGRAS27	ScWN3R01G479700.1	Protein	MPMLPNSFTTSSSWQSHQDASICTNQELDYDHPYYFGIEEVAVDADEPELGLRAHKATRVDYLSSPYHASWPPAQADLESSRVRKTKQFRDVLETCKQKVEAMEAMEQSSSPVGSGGFEEQGEAVVAVDDVRAGGGGSGADGMRLVQLLVACAEAVACRDRAQAAALLRELQVGAPVHGTAFQRVASCFVQGLADRLALAHPPSLGPASMAFCVPRSSCLDGARGEALAVAYELCPYLRFAHFVANTSILEAFEGESNVHVVDLGMTMGLNRGHQWRALLDSLATRATGKPARVRVTGVGAHVDTMRAVGRELEAYAEELGMTLEFMAVDRTLESLHVDDLGVEADEAVAINSVLELHCVVKESRGALNSVLQTIRKLSPKAFVLVEQDAGHNGPFFLG…
ScGRAS28	ScWN3R01G495200.1	CDS	ATGTCTTTTGTCGGGCGAGTAGACCCGTCAACGACATACGCAGATAATATTTATGTGCATAAATTCGGCGCACCCAACTCAAACTTTGCTGCAAGAAGATTTGGCTCTGATACACAGTTGTTCCGTTATGGCCCTGAACCATTCAATTCCGAGGACTATGGACATATGGGTTTCCCTGAAGCACCATCTGCTGCATTCCAGAGCTCCTTCTACAATCAGCAGGCCTCACTAACGCCCTGCTCTGATGCAGCAAAAGACTCACCGGTGTTCTCCAATGTGTCTCAGCAGAACTCCCAGTCTATATCAGATAATCAGAGTTCTGGACTTGAAGTGGAGTTTGATGATGAGATCAGACTGAAGCTTCAAGAGCTGGAGCATGCTTTACTTGATGATGGAGAT…
ScGRAS28	ScWN3R01G495200.1	Protein	MSFVGRVDPSTTYADNIYVHKFGAPNSNFAARRFGSDTQLFRYGPEPFNSEDYGHMGFPEAPSAAFQSSFYNQQASLTPCSDAAKDSPVFSNVSQQNSQSISDNQSSGLEVEFDDEIRLKLQELEHALLDDGDDILFEISQAGCISDEWADPMKDVLLATSPKESESSISCAGSNSGEARTPKQLLFDCATALAEYNVDEAQAIITDLRQMVSIQGDPSHRIAAYLVEGLAARIVASGTGIYKALTCKDPPTLYQLSAMQILFEICPCYRFGFMAANYAILEACKGEERMHIIDFDINQGSQYITLMQFMKDDANKPRHLRITGVDDHETVQRTVGGLKVIGQRLEKLAEDCGISFEFRAVGADIGDVTPAMLDCRAGEALVVNFAFQLHHLPDESVSI…
ScGRAS29	ScWN4R01G050300.1	CDS	ATGAAGCGGGAGTACCAGGACGCCGGCGGGAGTGGTGGAGGCATGGGCTCGTCTGAGGACAAGATGATGGTGTCGGGGTCGGCGGCGGCGGGGGAGGGGGAGGAGGTGGACGAGCTGCTGGCGGCGCTCGGGTACAAGGTGCGGGCGTCCGACATGGCGGACGTGGCGCAGAAGCTGGAGCAGCTGGAGATGGCCATGGGGATGGGCGGCGCCGCCCCCGACGACAGCTTCGCCACGCACCTCGCCACGGACACCGTGCACTACAACCCCACCGACCTCTCCTCCTGGGTCGAGAGCATGCTCTCCGAGCTCAACGCGCCGCCGCCGCCCCTCCCGCCCGCCCCGCAGCTCAACGCCTCCACCTCCTCCACCGTCACGGGCGGCGGGTACTTCGATCTG…
ScGRAS29	ScWN4R01G050300.1	Protein	MKREYQDAGGSGGGMGSSEDKMMVSGSAAAGEGEEVDELLAALGYKVRASDMADVAQKLEQLEMAMGMGGAAPDDSFATHLATDTVHYNPTDLSSWVESMLSELNAPPPPLPPAPQLNASTSSTVTGGGYFDLPPSVDSSSSTYALRPIPSPAAVAPADLSADSVRDPKRMRTGGSSTSSSSSSSSSLGGGAARSSVVEAAPPVAAAAGAPALPVVVVDTQEAGIRLVHALLACAEAVQQENLSAAEALVKQIPLLAASQGGAMRKVAAYFGEALARRVFRFRPQPDSSLLDAAFADLLHAHFYESCPYLKFAHFTANQAILEAFAGCRRVHVVDFGIKQGMQWPALLQALALRPGGPPSFRLTGVGPPQPDETDALQQVGWKLAQFAHTIRVDFQYRG…
ScGRAS30	ScWN4R01G061200.1	CDS	ATGGCGTACATGTGCGCCGACAGCGGCAACCTCATGGCCATCGCGCAGCAGGTGATCCAGCAGCAGCAGCAGCACAACCAGCAGCAGCAGAGGCACCACCACCACCCCATCGCCCCGCCGCAGATGCCGATGCCGCCCGCCCCGGCGCCCCCGCACGCGCAGATCCCGGGCCCGCTGCCGTTCGGAGCCGCGGGGTCCGCCGCGTGGCCCCAGGCCGAGCACTTCTTCTCCGATGTTTTCGGGGCGTCCGCCGCCGACGCCGTGTTCTCCGACCTCGCCGCCGCCGCGGACTTCGACTCCGACGGATGGATGGAGAGCCTCATCGGGGACGCCCCCGTGTTCCAGGACTCGGACCTCGACCGCCTCATCTTCACCACCCCGCCGCCGCCCGTCCCGCCC…
ScGRAS30	ScWN4R01G061200.1	Protein	MAYMCADSGNLMAIAQQVIQQQQQHNQQQQRHHHHPIAPPQMPMPPAPAPPHAQIPGPLPFGAAGSAAWPQAEHFFSDVFGASAADAVFSDLAAAADFDSDGWMESLIGDAPVFQDSDLDRLIFTTPPPPVPPPAEADAEAEAVARAENAPASLPLVAAAPQAACSSPGSADASCSAPILQSLLACSRAAAANSGLAAAELAKVRAAATESGDPAERVAFYFSDALARRLACGGAASLETASDARLASDEVTLCYKTLNDACPYSKFAHLTANQAILEATGAATKIHILDFGIVQGIQWAALLQALATRPEGKPSRVRISGVPSPYLGPQPAASLAATSARLRDFAQLLGVDFEFVPLLRPVHELDQSDFSVEPDEVVAVNFMLQLYHLLGDSDEPVRR…
ScGRAS31	ScWN4R01G141000.1	CDS	ATGGAGACTATGTCATATCCTTGTTCCCCTCTTCTCTCCCTCCCCACACATGATGAGAGTAACCTTTTCATGTGGTCTCCTCAAGTAGCTCTCCACGAGAATGCCACCATCCATGTTGATCATTCCACTGATCAGCAACCTGATAATGTGTTCTTGGACACTGCAGCTCAAGGTTATGCTAATGATTGGCATCAACAAGATCCTTCTGATGTTGGTGTGTTCACCTATTGTGATGACAGGATTCTGGGCCAAGAGAGTGGCAACTTGGTCGCGATCCAGGAAGAGCTCATGGAGGAGAATAGTTTAACTGATCTCCTTCTCACTGGTGCAGAGGCGGTCGAGGCGGGGGATCCAAGGTTTGCCTTGGCAGTGTTCTCGAGGCTTGATGGCCTCCTCCTT…
ScGRAS31	ScWN4R01G141000.1	Protein	METMSYPCSPLLSLPTHDESNLFMWSPQVALHENATIHVDHSTDQQPDNVFLDTAAQGYANDWHQQDPSDVGVFTYCDDRILGQESGNLVAIQEELMEENSLTDLLLTGAEAVEAGDPRFALAVFSRLDGLLLGTPENAAAGSFDRLAYHFAQGLRSRISSVSTSCSLPEPLASDRMSVQQIIQELSPFAKFAHFTANQAILDATKGDAHVHVVDLNIGEGIQWPSLMSDLASHGGMSFHLTAVTADADYSDGVHHASARRLSEFADSLNLPFQYSSLCLHSDEDLHEFSKNCKGSVIFSCDTTSMPYKLLSKLPALLPACVKLLQPKLMVIVEEELVRIGKEASLCKASFVDFFFEALHHFTTVFESLASCFVGGNQGACLRLVEREMVGPRIQDFVG…
ScGRAS32	ScWN4R01G157800.1	CDS	ATGGGCTCCTCCTCCCTCCTCCTCTTCCCCTCGTCCTCCTCCTCCGCCCCCAACCACTCCTCTTATTCCCATGCTGCCGCCTCCGCTCCCCACTCCGCCTTGCTCCCACCGCTCCCCTCCCCGTCCCCCTCCGACCTCTTCCTCTACCTCGACCAGCTAGACCACCCAGTCCCAGAGGGCGCCGCCGCCATGGTACGCAAGCGCCCGGCTCCCGACGTCGACCTGCCCCCGCCGCGGCGCCACGTCACCGGGGACCTCTCCGACGTCACCGCCGCTACGGGCGGAGCAGCGCCCCCGCAGCACCTCCCGTCCGCGGTAGCAGGGAGCGCGCAGCTGCCCGCGCTGCCGATGCAGCTGCCGGCGTTCGGCGCCCACCTGCAGGCGCCAGTGCCGGCGATG…
ScGRAS32	ScWN4R01G157800.1	Protein	MGSSSLLLFPSSSSSAPNHSSYSHAAASAPHSALLPPLPSPSPSDLFLYLDQLDHPVPEGAAAMVRKRPAPDVDLPPPRRHVTGDLSDVTAATGGAAPPQHLPSAVAGSAQLPALPMQLPAFGAHLQAPVPAMDVVVAPQVATEVNANNNSTAWVDGIIRDIIGSSGAAVSVAQLIHNVREIIHPCNPGLASLLELRLRSLLASDLVHHPPPPPPPPPHHPPSLLPGAGGNTILSAPPVPALPPPPPPDKRRREEEQPNPPPQSPKPPPSAEETAAAAAAAAAAASAALKERKEEQRRRQRDEEGLHLLTLLLQCAESVNSDDLDEAQRALLEIAELATPFGTSTQRVAAYFAEAMSARLVSSCLGLYAPLPNASSPAASRLVNSRVAAAFQVFNGISP…
ScGRAS33	ScWN4R01G163700.1	CDS	ATGCCAATACTCTGCCTTTACCGTGGATCTTTCCAAATTCATTCGAACAAACACAAAACGATGGACGGGCCATGCGCACACGAGCAGGTCACTGCAGATGACCTGGTGCAGCTTGGACCGGCCTTATATGAGTGCATGGCGCATCTAATCGAAGGATCTGTTGAGAAGACTGACCACAGCCTTATGAAGATCAGCAAGCTCGCCTCCGTAGTGGACGGGCCACTGCAGCGTCTGTCCAGGATGATCGCCGACAGCTTAGCCCGCCGCCTTATGTGCCCCGCCCAGGGCATTGCTGCTGCCCTCATCGATCCATCGCGCTACTTCGAGCAGTCCTGCCTCCGGGCTGCCTACGAGAACTTCGCTGATATCAGCCCCTACCTTAGCACTGGCTTTGTCACT…
ScGRAS33	ScWN4R01G163700.1	Protein	MPILCLYRGSFQIHSNKHKTMDGPCAHEQVTADDLVQLGPALYECMAHLIEGSVEKTDHSLMKISKLASVVDGPLQRLSRMIADSLARRLMCPAQGIAAALIDPSRYFEQSCLRAAYENFADISPYLSTGFVTINQAMLEQVQDQKVVRIVDLSCSTTHPWQWLKILHDFHGRPGGPPELRLTVVHEDSEFLNKMQAFLCKEAAKLKILFHFDKVIGKLETLDFSNLREILKINFGEAVVISCALQMHRLLAVDDSISRDCIAQLQQMANMAWLKQMACSACSPASTLNYPQTPSPQRQIPSLLVSFLYAIRALEPKIIVMMEQDADHNSPLLHDRFTETVHYYAALFDSLDAVGAAIPQRVRVETMLLGEEIKNILVCEGVHRHERHERLSQWEMHMQ…
ScGRAS34	ScWN4R01G172100.1	CDS	ATGCACCCTACAATGGCTGCCGCCCAGGAAGAGCTCTTGGGACTCGTCGAGCCTGCGCCACCGCCCCCTTCCATCTTCCTCGACCATCCCTCGATGACCAGCGGTGACTCACAGTCACAGCAGCCGCAGGATGACCTGTCCTTGGCCTACATCTCGCGCATGCTCATGGAGGAGGACATCATCGACAAGTTCTTCTACCAATACCCTGAGCATCCGACGCTCCTGCAGGCCGAGCAGCCCTTCGCCGAGATCCTCTCAGCCTCCGGCATCACCACAGCTGGTGCCCATGGGACCTCCGCTTTACTTCCAAGTCAAGGCAACAACACGGGCATCATGGTTTCTGAGTTCTTGTCCAGCGAGGTACATAGTCCACCCTTGTTCTTGAATGGCAGAGTCACA…
ScGRAS34	ScWN4R01G172100.1	Protein	MHPTMAAAQEELLGLVEPAPPPPSIFLDHPSMTSGDSQSQQPQDDLSLAYISRMLMEEDIIDKFFYQYPEHPTLLQAEQPFAEILSASGITTAGAHGTSALLPSQGNNTGIMVSEFLSSEVHSPPLFLNGRVTAEEPSSGVTMGDLSSMAFFKGMEEANSFLPTVNMMLDARGRKKRSGMDSETEACMGRSSKQIAVRVLAHNDSAEEDTALELDLLILNGYDMHSNKTMKERGDQAAHQSICRKAPCVRHSARQMVVADLETLLIRCAEAVATNDRSNAGNLLKKIKQHSLPTGDARQRLAHYFAEGLEARLAGTGRQMYHSITMANHTSTVELFKSYHLCIAACCFLKVSLNFSNKNIYNAVAGRKKLHIVHYGVNDGFQWPDLLRWLAHREGGPPE…
ScGRAS35	ScWN4R01G172400.1	CDS	ATGACAATGATATATCCACTCCAAATCCAATATAGTTTCACTGCACCATCAGAAATCAGCATGCACTCCACTATGGCTGCCACACCGGAGGAGTTGTTGGGCCTCGCCGAGCCTGCACCACTGCCCCCCTCCGTCCTCCTCGACCTTCCTCCGTCCCCGACGACCCATGGTGACTCACAGCAGCCGCAGAACGACCTGGCCCTGGAATACATTTCACGCATGCTCACGGAGGAGGACATCGTCGACAAGTTCTTCTACCAGTACCCTGACCACCCGGAGCTCCTGCAAGCCGAGCAGCCCTTCGCGGAGATCCTTGCCGACACCTCACCCGACGCCCACGAGTCCTTTGCCTCCTCCACCTCCATCTTGATGCCCAGCCAAGGTAACGGCACGGACTTG…
ScGRAS35	ScWN4R01G172400.1	Protein	MTMIYPLQIQYSFTAPSEISMHSTMAATPEELLGLAEPAPLPPSVLLDLPPSPTTHGDSQQPQNDLALEYISRMLTEEDIVDKFFYQYPDHPELLQAEQPFAEILADTSPDAHESFASSTSILMPSQGNGTDLMVSSCQVQYPAFFLNGTGIVEPSSLVFPIPSESSARTDMLSSMAFFKGMEEANRFLPAENVMVGGRGRKKRSGMDGKTEEGLGRSSKQITALPCSVQEEEEEEEATALEMLDRLVLNGYDTHPGEMQEVVRVTWDWEEKENKAGLGRRGRRGARHTVVTDLETLLIRCAEAVSSNDVRGASKLLERIKWHSSPTGDARQRLAHYFAQGLEARLAGTGSRLYRALMGKRTLAVELIKAFHLHMAACCSLKVGLLFAINTIYKAVAGR…
ScGRAS36	ScWN4R01G172500.1	CDS	ATGCCCATCACCCCCGAGGAGTTGCTGGGGCTGAAGGAACACATGGAGGCCCGGCCGCCATCTCCATCCATCTACCTCGACATTCCTCCGTCGCCGCTCTATGGTGGCAGTGTCGGGGACCTGGTGCTCCCATACATCACTCGCATTCTGATGGAGGAGGACATCGACGACAGGTTCTTCTACCAGTACCCAGATCATCTTCACCTCCTCCCGGCACAGCAGCAATTTGCCCAAATTCTTGATGATGCAAAGAGCTTACTGTCCGGCGAAGGCGGTGACATGGAGAAGATGCGTTCGGATGCGTCTTTGCAGGGTATTCGCGGAGGCAGCATGTGCTCGGATGGTGCTGAGGTGGACAATAATGGTGATGAGAGCAAACTCAACCCCTCCAATGAAGAC…
ScGRAS36	ScWN4R01G172500.1	Protein	MPITPEELLGLKEHMEARPPSPSIYLDIPPSPLYGGSVGDLVLPYITRILMEEDIDDRFFYQYPDHLHLLPAQQQFAQILDDAKSLLSGEGGDMEKMRSDASLQGIRGGSMCSDGAEVDNNGDESKLNPSNEDMLNFAFLKGMEDANKFLPRDNQLPASVDHAKEIFGRSISGGERKGRCDVDKLEEVVGRASKLMMPELEEDGAREMIDKIMLNGYELCGETMEELQITMENIRADRKNKKAVRGKQGKKEVVDLRGLLLCCAQEVATGNRHGAFNLLKQIRQHASVRGDAAQRLAHCFAKGLEARLAGTGSQVYMSLMAKHTSTMEFLKGYELFMAACSFKRVAFTFSSMTIFDAVEGKSKLHIVDYGLHYGCQWPGLLAWLATREGGPPEVRITGI…
ScGRAS37	ScWN4R01G172600.1	CDS	ATGGCTGTCCCTCATATCTTCCCCGACCTTCCTTTAGTGGCACACAATGACAGAAACCACCCTGCCGTGCAGGATCACTTGGCACTCCCCAATATTGCACGTATCCTCATGGAGGAGGAGAATGACATTGACGAAGACAACCCTGCGCTCCTCAAAGCCCAGCAGCCCTTTGCTCAAATCCTCTCTTCCAGCATGCATGCCTCCACCTTAATGGCGGACCAAGGTGGCGCCTTGGCCAGCGACATGCACTCTCCCAGCTCGGGCATCTTGAAGTTCAAGGGTGTTGATGAGACCCACAGCTTGCCGTTGCTCACCAATGGAGAGTACAGCACTGACATCTTTAGCACTGCTTTCCTCAAGGGCATGGAAGAGGCGAAGAAGTTCTTGCCCACAAATAGT…
ScGRAS37	ScWN4R01G172600.1	Protein	MAVPHIFPDLPLVAHNDRNHPAVQDHLALPNIARILMEEENDIDEDNPALLKAQQPFAQILSSSMHASTLMADQGGALASDMHSPSSGILKFKGVDETHSLPLLTNGEYSTDIFSTAFLKGMEEAKKFLPTNSELTTTGEQDQLKEKSGRGRKDLSDEVEADVSRTNRFVEAGACEVLYLNQMCSSMDNETGKSNKKGRKSKARVIDLHTLLIHCAKAVMDDRRRAGELLKEIQQHASPTGDAAQRLAYWFAEGLEARLTGTGSHVYGTLTAKGTSAVAHSEAYQAYISACCFRNVSFLFANRAIFNAAVGRSRLHIVDYGFRYGFQWSELLRWLAARDGGPPEVRITHIDLPQPGVHPEKHMEEIGYRLTDIARELGVSFKYRAILAQWQTVSIEDLN…
ScGRAS38	ScWN4R01G172700.1	CDS	ATGGCTGCCACTCCCGTCTTCCCGGTGTTCCCAGACCTTCCCTTGATGGCCGATGATGACAGCAACTGCTTTGCCGTGCAGGATCACCTGGCACTCCCCTATATCACACAAATCCTCATGGAGGAGGAGGATGACGTTGACGAAGACAGCCCTGCACTCCTCAAAGCCCAGCGACCCTTTGCCCAAATCCTCTCTTCCAGCACGCATGCCTCCACCTTAATGGCGGACCAAGGCGGCGCCTTGGCCATCGACGTGCACTCTCCCAGCTCGCCCATCTTCAAGTTCAAGGGTGTTGATGAGGTCCGCAGCTTGTTGTTGCTCCCCGATGGGGACTACAGCACTCACATGTTTAGCACTGCCTTCCTCAGGGGCATGGAAGAGGCCAACAAGTTCTTGCCC…
ScGRAS38	ScWN4R01G172700.1	Protein	MAATPVFPVFPDLPLMADDDSNCFAVQDHLALPYITQILMEEEDDVDEDSPALLKAQRPFAQILSSSTHASTLMADQGGALAIDVHSPSSPIFKFKGVDEVRSLLLLPDGDYSTHMFSTAFLRGMEEANKFLPTNCELTATGGHDQPKEKSGRGRKDRHGEVEADASRTSRLVEAGAGEVFDQMLIAMGNETGNSKKKGRKSKARVVDLHTLLIHCAKAVMDDRRSAGELLKEIKQHASPTGDATQRLAYWFAEGLEARLTGTGSQVYGLLTAECTSNVRHMEAYQLFMSTCCFRKVAFLFANKAIFNAAVGRSRLHIVDYGLHCGFQWPELLRWLSSRDGGPPEVRITHVELPQTGVYPGKHMEQIGNWLTDIAHELGVPFKYRAIMAQWQTICVEDL…
ScGRAS39	ScWN4R01G172800.1	CDS	ATGGCCGCCACGCCGGAGGAGTTCCTGGGGCAGCAGAGTTTCCTTGCGCGGCTGGAGCCGCCCTCGCCGTCCCTGTTCCTCGGCCTGCCGCCCACGCCCCGCGGCGAGGAGGACGGGGACTCCTCGTTTGACGACATGGCGCTGCCCTACATCTCGCGCCTGCTGGAGGAGGACATGGAGGACCACTTCTTCTACCTGTACCCCAACCACCCCGCGCTCCTCCGGGCGCAGCTCCCCTTCGCGCAGATCCTCGTCGACGTCGCCGACAGCGCCAGCGGCTCCACCTCCGCGCTCTCGCCGTCCTCCTCCACCTCCACCTCCGACGCCACAACCCCCAGCACTACATCGCCCTACGACGCAGCGACCCAGATCTCGCGGCCGCCCTACGCCCAAGTACTG…
ScGRAS39	ScWN4R01G172800.1	Protein	MAATPEEFLGQQSFLARLEPPSPSLFLGLPPTPRGEEDGDSSFDDMALPYISRLLEEDMEDHFFYLYPNHPALLRAQLPFAQILVDVADSASGSTSALSPSSSTSTSDATTPSTTSPYDAATQISRPPYAQVLGLASDSPDTQSSALLSGDEEAQNPSSDFVIGNYLLPGDQDMLNLAFLKGMEEARKFLPPSSSLPAMKVDQVVGGALAGAGLKKKRDALEPDMGRASKLMMPEQEEDGARELFDEMMFQEHEICMKGVQQLRIAVDSEPGKNRRKKGRPRRDSSDSEMVDLHTLLLNCAQALSTDNRRTASELLKRIRQHSTPKGDAAQRLAHYFAEALDARLAGRGSELYQSLMARRTSVADFLKANQLYMAACCCKKVAFIFANKTICNAVVGKS…
ScGRAS40	ScWN4R01G172900.1	CDS	ATGGCCGCCACGCCGGAGGAGTTCCTGGGGCAGCAGGGTTTCCTTGCGCGCCTCGAGCCGCCGTCCCCCTCCCTCTTCCTCGACCTGCCGCCGACGCCCCGCGGCGACGGCAACGACGGCCACTCCTCCTTCGACGACATGGTGCTCCCCTACATCTCGCGCCTGCTCATGGAGGAGGGCACGGAAGACCACCTCTTCTACCTCTACCCCAACCACCCCGCCGTCCTGCGGGCGCAGCAGCCCTTCGCGCAGATCCTCGTCGACGTCGCCGACAGCGCCAGCGCCTCCTCGCCCTCGCCCTCCTCCTCTTCCGACGCAACTGCCTCCACCACCCCCAGCACCGCAACTGCTTCGGCATCGGCATCGGCATCGGCATCGCCCGACGACGCACCAGTCCAG…
ScGRAS40	ScWN4R01G172900.1	Protein	MAATPEEFLGQQGFLARLEPPSPSLFLDLPPTPRGDGNDGHSSFDDMVLPYISRLLMEEGTEDHLFYLYPNHPAVLRAQQPFAQILVDVADSASASSPSPSSSSDATASTTPSTATASASASASASPDDAPVQISHPPYTDVNGHASACPDNQTSELLSGDEMAKRPSSDFFNHLLPGDPDMLSLAFLKGMEEARKFLPPDVSLPPIKEGTVVGGGNAGSLKKKRDAPALESDVGRPSKLMMPEPEERKMFDEMMFQEHEICMKGTQNLTAAVDGEPGKSSRRKGRSRKAVDDSEMVDVNTLLLNCAQALSTDNRQSAIELLKRIREHSSPKGDAGQRLAHYFANGLEARLAGRGSELYQSFLLSRISVADFLKANQLYMAACCCKKVAYIFADKTICN…
ScGRAS41	ScWN4R01G173400.1	CDS	ATGGCCGCCACGCCGGCGGGAGACTTCCTCGCCGACGCGGAGCCCTTCTCCCCGTCGCTCTTCCTCGACCTGCCGCCAACGCCGTCGCCCCCACGCGCCCCCTTCGCCTCCGCCTCCGACGACCTCGACCTCGACTTCATCTCGCGCATGCTCATGGAGGAGGACATCGACGACAAGTTCTTCTACCAGTACCCCGACCACCCCGCCATCCTCTCCGCGCAGCACCGCTTCGCCCAGATCATCTCCGACTCCAACACCGCCCCATCCACCGACGACTCCGCCAACACCACCGTCGCCAGCTCCACCTTCTCCTCCGACTCCGCCACCGCCAGATCGACCTCCTCCTGCTCCGACTCTGCCACAAACACCGCCAGATCGACCTCCTCCTCCCACTCCGCC…
ScGRAS41	ScWN4R01G173400.1	Protein	MAATPAGDFLADAEPFSPSLFLDLPPTPSPPRAPFASASDDLDLDFISRMLMEEDIDDKFFYQYPDHPAILSAQHRFAQIISDSNTAPSTDDSANTTVASSTFSSDSATARSTSSCSDSATNTARSTSSSHSATNTANSTSCSSSHGGLAPANPTWPYERIYLSQPLQSPPYIGLGFPVDDVSNLLFSGVPTAGYFGHTPALSKGYNDDFVAPAAQNGRSTGIQSFAAFSYSSAAKEANTSWNNGAAKAATQPACRGGPGTPASAFFNGQTDGDVDMLNMAFRKGMEEANKFLPTNNTLDAISNKPVLRDFTGDQLKKEEVDRLRMLMFSNGRGRKNRHGVEDLEAEAGRRSKLMMPEQEETGVGEMVEEIMLRGHEIIMKGIEDLHIAMGTEAEKNHR…
ScGRAS42	ScWN4R01G331800.1	CDS	ATGGACGAGGAGTTCTCGCCGCTCTCGCCGTCCCTCTTCCTCGACCTGCCGCCCACCCCGCCCCCGGCCGCCGACGTCGACCTCGACTTCATCTCGCGCATGCTCATGGAGGAGGACATCGACGACAAGTTCTTCTACCAGTACCCCGACCAGCCCGCCATCCTCGACGCCCAGCGCCTGTACGAGCAGATCATCTCCGACACCACCACCTCCTCCGGCTCCCCTGACGGCACCACCTCCTCCGATGGCAACGCCATCAGCAGCAACGCCGCAACGTCCTCCTCTGAGGAGACCAACAACTCCTCCTGGCCCTACGACCCACTCGAGCTCTCCCAGCTCCTCCGCTCCCCGCCTTACCTCGATGACATGGTGTTCGGCGGCCTCGTCCCCGATTCCCCC…
ScGRAS42	ScWN4R01G331800.1	Protein	MDEEFSPLSPSLFLDLPPTPPPAADVDLDFISRMLMEEDIDDKFFYQYPDQPAILDAQRLYEQIISDTTTSSGSPDGTTSSDGNAISSNAATSSSEETNNSSWPYDPLELSQLLRSPPYLDDMVFGGLVPDSPAEEDAGNSFLADAPAAGFQQSPPQLKGAADGASAFFVQNSGSPGTQSSAVLNGPAEEKEAERKPVVFSAGDGGHGGLLSAFFSNGGDMDMFNSAFLKGMEEASKFLPTNNTLLDAIPGKERSFTVKEEEVANGTPTSGNGRGRKYRYDEDDLEAETARSSKLMMPDSEETGAREMFDEIMLEGYEVCMQGIEELRLAMDSEAKKKNGKAARAKKSEAVDLRTMLIHCAQAVAAGDRRGATELLRQIKQHSGPTGDATQRLAHCFAE…
ScGRAS43	ScWN4R01G380900.1	CDS	ATGGATTTGCACCAGCTATTCAAGTACAGATTGACTGGTGCTAACGTCTTCTGCGAAATTCCCACAGAGAACAATTTAGCGAACTCTTCCTGGCAAACTAGTCCACTGAAGTTAGAGTTCAGCAACTCTCCATACCCCCTCTTTCTACCCAGCTTGAATAACCAGAGCTCTACTGAAACCATTTCAGCCCAACCAATCTCCCCGCTTGAAGCAGACAGCTCATACATAAAGGCAGGTAGCATCCGTGAGAACATCCAAGTGAGATCTGATCCATTGTATGCAACATCAAGACATAATATGCAACAGACTTTGCGGGACATTGAGAACGTTCTGATGGCACCTGATGCTGATGATGCAACGACGAGCACAAAGCATGAGTTTGAGGACACCAAGCCTGCT…
ScGRAS43	ScWN4R01G380900.1	Protein	MDLHQLFKYRLTGANVFCEIPTENNLANSSWQTSPLKLEFSNSPYPLFLPSLNNQSSTETISAQPISPLEADSSYIKAGSIRENIQVRSDPLYATSRHNMQQTLRDIENVLMAPDADDATTSTKHEFEDTKPAQLMRQRSRTWSHESRQPLPGVVRPHFASGGYPTASYEFRPEKRQRELRDDRQHIVKDLLTKCAEALSEDRTEEFLKLVQEAPSRCLPTRGLVARHGNSGTNIYRALKCREPESKELLSYMKILYNICPYFKFGYMAANGAIAEALRSEDNIHIMIFRFSSCKTWGSPHVRITGIDDPVSEYARGEGLEIVGNMLKSMSKEFNIPLEFTPLSVYATQVTKEMLEIRPGEAVAVNFTLQLHHTPDESVDVNNPRDGLLRMESHTNTTP…
ScGRAS44	ScWN4R01G507600.1	CDS	ATGTTGGCAGGCTGCTCCTCCTTGTCGTCCAGGCATCAGATGAGCACGGCGCAGCGACTACCATGCGGCTTCTCCAAGCGGGCCGGCCGCGGCGACGCCACGGCCGCCGGCGCCGCCCCGCGCGGCGTGCCGGGCGGCGACGGCCGCGGAGGCAACGGCACCTGCTCCTTCCGCGCGCACCCGGCGCCCCCGGTCACCCAGGCCGTGTCCTGGGGCGCCCCCAAGCCCGAGCCTTCCGTCGTCGGCGACGGCGGCGGCTGGGAGAGGCGGGGCAGGGCCGTCAAGCGCGCCCACGAGGACGACGCCGCGGAGGAGTATGGTGACTCCGTCGTCCGCGCCAAGCGGACGCGGATGGACGGCGACGAGGTATGGTTCCATCAATCCATTGCAGGGCCGGCG…
ScGRAS44	ScWN4R01G507600.1	Protein	MLAGCSSLSSRHQMSTAQRLPCGFSKRAGRGDATAAGAAPRGVPGGDGRGGNGTCSFRAHPAPPVTQAVSWGAPKPEPSVVGDGGGWERRGRAVKRAHEDDAAEEYGDSVVRAKRTRMDGDEVWFHQSIAGPAAMMQVAAGEGGGEEEEVAEEQKVFLVPSAAAFPHGMAAAAGPSSLAAAKQEEYSKSPSHSSSSSGTDGGSSAMLPLEPAGVRTFVVPEAEREALELVGALTACAEALAGCQHDAANYYLARLGETASPSGPTPLHRVAAYFAEALALRAANMWPHVFDITPPRELTDGAFHDDDDALALRVLNSVTPIPRFLHFTLNERLLRAFDGHDRVHIIDFDIKQGLQWPSLLQSLAARRPDPPAHVRITGVGSSRQELQDTGARLAHVAAG…
ScGRAS45	ScWN4R01G562000.1	CDS	ATGAATCCTGACAATAGAGGTCAAGAACCGACCGGGCCAGTGTATGCGCCGGTACCTCTAAGGACAGCGTTGTCGCTGGACCTTGGAAACGGACAGAACGGGACATTCGTGCACTCAAACATCGACGGTTCTACCACATTCTTGCTGCCAGATGTGAGGTCGGCAGCGGCGCCTACTCACCCAACGGCACCTGCAACGCAGAATCAGAACGATGAGCGCGCGATACACCTTATCAAGCTTCTGTATTCATGCGCCGCCGCTTTGGACGAAGGGGAGAAGGAGCTGGCAAACAAGGGGCTGGAGATGATATGCAGTCTGGCAACGGACGACGGCGATCCGGTGCACCGCCTCGTGTCTTCGTTTGCCGACGCTCTGGCGCTGCGCATTGTTCAGCCGTGG…
ScGRAS45	ScWN4R01G562000.1	Protein	MNPDNRGQEPTGPVYAPVPLRTALSLDLGNGQNGTFVHSNIDGSTTFLLPDVRSAAAPTHPTAPATQNQNDERAIHLIKLLYSCAAALDEGEKELANKGLEMICSLATDDGDPVHRLVSSFADALALRIVQPWQGVCRALQLPKTTPAPAAAAARRHFAVMCPFLRLAGTAANYAIIDTVQTERNAVLHVVDLGGADPSQWLLLLRFFAKLPGASAHHQILRLTIVNEDDEFLSSTAALLALEAKHLHVGFQFHPVKLHINQLLSVEPLGVRSGEALVIVSTLQLHRLLADEFAEVATRPHDKKGKTPVHATMTRADALLRDLAELSPKLMVVTEQEAKHNGVEFRVRFGNALKYYGALFDALEESVPARGSAMEREGVERCLLLDEIRDIIACDGAQR…
ScGRAS46	ScWN5R01G081000.1	CDS	ATGGGCTCCTCCTCCTACCTCCCCCACGACATGGATTTCTCCCCCTACCTCCCCGCCGACATGGGCTCTCCCACCGCCGACGACCCCTCCCGCAACCTCTACCTCTCCGACCTCATCCCCGGCTCGCCCTCCGCCTACCTCGACCTGCCCCCGACCCCTCACCACGAGCAGGAGCACCAGCAACCCTCCCCCGACGGCCACGGCGGCGGGGGCGGCGGCGGCGATTCCCCCTCCTCCACACCGGAGGACCTCGTGCTGCCCTTCATCTCCCGCATACTCATGGAGGAGGACATCGACGACAAGTTCTTCTACGACTTCCCCGACAACCCCGCGCTCCTCGAGGCGCAGCAGCCCTTCCTCGAGATCCTCTCCGATCCCTCCTCCAACTCCACCTCCGAC…
ScGRAS46	ScWN5R01G081000.1	Protein	MGSSSYLPHDMDFSPYLPADMGSPTADDPSRNLYLSDLIPGSPSAYLDLPPTPHHEQEHQQPSPDGHGGGGGGGDSPSSTPEDLVLPFISRILMEEDIDDKFFYDFPDNPALLEAQQPFLEILSDPSSNSTSDDSNNRAVSPCSPSDASVGTAAQLPPTPAAVDSYDRFQFEPVDLDPAAFFGGGANSDLMSSAFLKGMQEANKFLPSQDKLVIDLEASSGQFFKGVEEGNKFLPREDKLVVGFNGHAAPTSAPAVLTVKKEEAVDAVSANSGGGRGRKNPYHDDELEQEGGRSSKQSALGDDVSAREMFDRMLMPSDEMCIVQMQSLRIAMQEAVAKNDGGSGKGANGKGKGRRGGSDVVDLRTLLIHCAQAVATDDRRSATELLKQIKLHARPDGDG…
ScGRAS47	ScWN5R01G140900.1	CDS	ATGCGGACAAGGATGGCATTGCGCGTGCCGCAGATGCGTCCAGCCTTGGAGAGACCCGAGGGATTAAGGCCGCTGACACAAGAGACAAGCTCACCACATCGGAAGGGAGTGGAACCGCGCACTTGGGGTGGGATAGCATCCATCATGTTCCAGCAGCCGCAGCCGCAGCGCCAGCAGGAGGACGTGATGTCGTCGGCGACGTCGTCGCCGGCGTCGACGCTGTACTCGCCGACGCCGTACGCTTTCGCGGGGACGTCGGTGCAGGAGCTGAGCTCGGACCAGTGCAGCGTGCGCCTCATCAGCCTGCTGTACCAGTGCGCCTCCGAGGTGGCCGCCGGCGAGTTCGACCGCGCTAACCTCTGCCTGGAGCACATCATGCAGCTCGCGTCGCTGGACGCG…
ScGRAS47	ScWN5R01G140900.1	Protein	MRTRMALRVPQMRPALERPEGLRPLTQETSSPHRKGVEPRTWGGIASIMFQQPQPQRQQEDVMSSATSSPASTLYSPTPYAFAGTSVQELSSDQCSVRLISLLYQCASEVAAGEFDRANLCLEHIMQLASLDAPHTLQRLAAVFADALACKLLKLLPGLSRALLSSSSSDDAHVVPAARRHMFDMLPFLKLAYLTTNHAILEAMEGERFVHVVDLSGPAANPAQWIALFHAFRGRRDGTPNLRITAVHESKEFLAGMSAVLVREAEAFDIPFQFNAVEARLEDMDFDALRHNLRVRSGEALAVSVALQLHRLLAADDTGGRRQGGLTPLQIIARSSPSSFGELLERELNTRLQLSPDASAFSSLSPQSPIGGHFPAGGQQRPKIGSFLSAVKALSPKIM…
ScGRAS48	ScWN5R01G145000.3	CDS	ATGACATCGACCCCGCAGCCTCCCCGCGATCTCGCGCACGCCGCCCCGCCCGCGCAGGACCTCACCGGCCTTGGCCTCGGCCTCGCAGCCGCGAGGTCCCTCCGCCACCGCCCACCTCGCCAGGGATCGATGCCTTCAGGTTCTGTGGAGCACCAGACCATTTCAGGCTCACTGATCCACTCAATGATTCAGTTCTGCGGAGCACCGGAGTACTTCATGTTCAATGATCCGCAGCCAGTGATCTCATCCCATGTGGCGGCGGAACCCAGCCCCAATGCTCCCGTGACCACCCTCTCCAGGGCCACCAACACAGAGACTGACAACCCCGAAGACTGGGAGTTCATCTCGGATGAGTCGCTCAACTACATCAGCCGGATGCTCATGGAGGAGGACATTGAT…
ScGRAS48	ScWN5R01G145000.3	Protein	MTSTPQPPRDLAHAAPPAQDLTGLGLGLAAARSLRHRPPRQGSMPSGSVEHQTISGSLIHSMIQFCGAPEYFMFNDPQPVISSHVAAEPSPNAPVTTLSRATNTETDNPEDWEFISDESLNYISRMLMEEDIDEKVSVYQEESATLRATAKPFYDILGHKFPPSPDRTLTTWSLDSPSESSSSGHAQSLSSVGTSCSVGGAVHSNFGHSEQLEAYRGFCGRSSQPLVVPSSGVSDAAESLEDPLITNGRIPEYLFESLPTWDFRRGVEEAQKFLPGGDKLVIDLEAADVSKPQEAVKDIPFNVSRTEVLKAKKNRQSEDLDLIEGRNIKQSAFCSDEPDDWVEMFDDLFRQTEKKATVLREKMRSEASKNSQVTQTKGTTGVKTRGRKPTKNDVVDLRT…
ScGRAS49	ScWN5R01G149200.2	CDS	ATGGGCTCCTCCTCCCTCCTCCTCTTCCCCTCGTCCTCCTCCCCCGCCTCCCGCTCCTCTTATTCCCATGCCACCGCCTCCTCCTCCTCCTCCTCCCACTGCCACCTGCTCCCCTGCCCTCCCGACTTCCTCCTCCACCTCCACCTCCTAGACCACCAAGAGCCCGCCGCCGCCATGGTCCGCAAGCGCCCGGCGACCGACATGGACCTGCCCCCGCCGCGGCGCCACGTCACGGGCGACCTGTCGGACATGACCGCCGGACCGCCCGTGATGTCGTCGGCGACCGCGCAGCTGCCCGCGCTGCCCTCCCAGCTGCTTCCGCCGTTCCAGCTCCAGCAGCAGCAGCAACAGGTGGATCACATGGACGTCGCCGCCGCCGCCGTGCCGGCGCAGGCGGGC…
ScGRAS49	ScWN5R01G149200.2	Protein	MGSSSLLLFPSSSSPASRSSYSHATASSSSSSHCHLLPCPPDFLLHLHLLDHQEPAAAMVRKRPATDMDLPPPRRHVTGDLSDMTAGPPVMSSATAQLPALPSQLLPPFQLQQQQQQVDHMDVAAAAVPAQAGEAANTTAFVDGIIRDIIGSSGAGVSVAQLIHNVREIIHPCNPGLASLLELRLRSLLASDPAPPQQHQPALLPNAPMPMAALPPPPPDKRRREEEREPNNPPQSPKVPTAEETAAAAAAAAAAASAAVKERKEGQRRKQRDEEGLHLLTLLLQCAESVNADNLDEAQTALLEIAELATPFGTSTQRVAAYFAEAVSARLVSSCLGLYAPLPHASPAASRLVNGRVAAAFQVFNGISPLVKFSHFTANQAIQEAFEREDRVHIIDLDI…
ScGRAS50	ScWN5R01G359700.1	CDS	ATGGAGGTGGGGTGGGCGTTCAAGAAGAAAGGGGAAGAGTGGAGGTCGGCGCTGCAGGAATGGGGGGCAGAGCACACTTCTTTTCTGGCCGAGGAGCATTCTGGGCAGGTTACTTCCCTTGTGGATCTAGCGGATCTAGAAGAAGGGTTGGCCGACAGAAGCATCTACGATTCTAGATTTTCTCCCACTTCCTTCCCAACAGAGGGGGAGGCGCTTGGGCAGCATAGAAGCGTCTTCTTCGATCCAACCAAAGGTTTATGGAAGTGTCGGCACTGCGATTGGACACACCGATTGATTAGTCCGTGCAGAAATGTCGATTTTCCAAATTATCAAAGGTGTGGCCAAATTACAATGGAGGCCCCCTTTGACATGGGGTCCCTTCTTGGCAAGCTGGGCATG…
ScGRAS50	ScWN5R01G359700.1	Protein	MEVGWAFKKKGEEWRSALQEWGAEHTSFLAEEHSGQVTSLVDLADLEEGLADRSIYDSRFSPTSFPTEGEALGQHRSVFFDPTKGLWKCRHCDWTHRLISPCRNVDFPNYQRCGQITMEAPFDMGSLLGKLGMLLAPQGCWLPRRVKDRMHLLKDDVEDLSAYLAEMAEAEELPLTAKRWMKEARELAYDIEDTMDMCVRPAIKTTRFICKIGHVKIPKRLFSKRGLPKGLKQIAYTAQVPAEHGGKTRSVCKAIHVVITCLPKRLRWYKHIMELISDFRMYIQEAIERHERYELHCCSTSRRRLVPAGRMLPTTYGGVADMVIDDRVSEFIDSLDNDRDQQLKVVSVLGPGCLGKTALAQVLYNKFAGRFDCTAFIRVSKRPDVVRLFREMLTQVQRQ…
ScGRAS51	ScWN5R01G470300.1	CDS	ATGTCCCACAAGGTTGCAATCACCAGTATGTCAGCTAAGGCTTCAGAACGTACGTATAGATGTTCAGATGATTCACAAATGGCGTACTACAACAACTCGGTGCCTTTAGCAGAAAATGGACGGTTCTATATGATGCAAAGCCATCTGGATGTTGCTCACTACACATCTTCAGATGATGGATCACAGAAAATTAGTTCCAATCCTCAAGTATTTGAAGCACAGTACTGCACACTCGAATCATCATCGGCAAATGGTGTTTATCCTACACAGAGCTCCACATCTTCTCATAGCATCTCCCCTATAAGTGGTAGCCCCTTGTCCCAGAATGATTGCCACTCATACCACACATATGATTCACCCCCAACTGTTTCATGTGTTACCGAGATACCGGACTTCCAG…
ScGRAS51	ScWN5R01G470300.1	Protein	MSHKVAITSMSAKASERTYRCSDDSQMAYYNNSVPLAENGRFYMMQSHLDVAHYTSSDDGSQKISSNPQVFEAQYCTLESSSANGVYPTQSSTSSHSISPISGSPLSQNDCHSYHTYDSPPTVSCVTEIPDFQSKLKELENAILGPELDIASDSPESLLQANHPLNQDNWRQLLGINAGDLKQVIIACGKAVAANDMYATELLISELGQLVSVSGDPMQRLGAYMLEGLVARLSSSGSKLYKSLKCKEPTSSELMSYMHLLCEICPFYKFGYMSANGAIAEAIKGENFVHIIDFQIAQGSQWITIIQALAARPGGPPCLRITGIDDSNSAYARGGGLDMVGSRLQSFSASCGLPFEFNAVHAASHEVYIQHLDIRPGEAIVVNFAYQLHHTPDESVGVE…
ScGRAS52	ScWN5R01G569200.1	CDS	ATGGGTTCTTGCGAGGACGTGGAGTACGGCGACGTCTTCTCCGTCCCCAACCCGGCGGTTGCCCCCGCCTACGCGCTCGACTTCTCCCTCCACCACCACCACCAGCAGCTGCAGCAGCAGCAGCTCCGCTTCCCCCCTTCATACTACGGCTTCCACGCCCTCCCTGCCGGTTCCGCCGCGGATTACCAGCCGTCCCCGCCGCAGTCGGCGCCGATTGGCAGCACGCCGAGCCCCGTCTCCACCACCACGGAGCTAGGGAGCCCCGAGGAGGCCTCCGACGACGCCGTGCTCGCCTACATCAACCAGTTCCTCCTCGAGGACGACGACGACGACGAGTCCTCTGCTCCCGGCACTGCCGCCGCGCCGGCGCGGGACTCGGCGCTCCTCGCCGTCGCCAAG…
ScGRAS52	ScWN5R01G569200.1	Protein	MGSCEDVEYGDVFSVPNPAVAPAYALDFSLHHHHQQLQQQQLRFPPSYYGFHALPAGSAADYQPSPPQSAPIGSTPSPVSTTTELGSPEEASDDAVLAYINQFLLEDDDDDESSAPGTAAAPARDSALLAVAKPFVDIIADAKPAYQHTSWMDPCCAFAGTGGGSPDMFVSSNRQSSCQLVPCESVKVEEECAVHKGRKNRHGDDDLEPEDERRRKQLALSEEETVREMFDKVLLCNGVNCILQSPLPAEAEISAVYVKGSGNRRGRKKGKTGVATVEEESVDLTTLLIHCAQAAAIDDHRGSGELLKQIRRHSSPHGDAGQRLAHYIANGLEARLAGTGSTVHRTLAARRTSSADMLKIFKLYGTACPFMRMFRFYSNEAILDATKGVTSVHILDYGI…
ScGRAS53	ScWN5R01G571100.1	CDS	ATGGGTTCTTGCGAGGACGTGGAGTACGGCGACGTCTTCTCCGTCCCCAACCCGGCGGTTGCCCCCGCCTACGCGCTCGACTTCTCCCTCCACCACCACCACCAGCAGCTGCAGCAGCAGCAGCTCCGCTTCCCCCCTTCATACTACGGCTTCCACGCCCTCCCTGCCGGTTCCGCCGCGGATTACCAGCCGTCCCCGCCGCAGTCGGCGCCGATTGGCAGCACGCCGAGCCCCGTCTCCACCACCACGGAGCTAGGGAGCCCCGAGGAGGCCTCCGACGACGCCGTGCTCGCCTACATCAACCAGTTCCTCCTCGAGGACGACGACGACGACGAGTCCTCTGCTCCCGGCACTGCCGCCGCGCCGGCGCGGGACTCGGCGCTCCTCGCCGTCGCCAAG…
ScGRAS53	ScWN5R01G571100.1	Protein	MGSCEDVEYGDVFSVPNPAVAPAYALDFSLHHHHQQLQQQQLRFPPSYYGFHALPAGSAADYQPSPPQSAPIGSTPSPVSTTTELGSPEEASDDAVLAYINQFLLEDDDDDESSAPGTAAAPARDSALLAVAKPFVDIIADAKPAYQHTSWMDPCCAFAGTGGGSPDMFVSSSRQSSCQLVPCESVKVEEECAVHKGRKNRHGDDDLEPEDERRRKQLALSEEETVREMFDKVLLCNGVNCILQSPLPAEAEISAVHVKGSGNRRGRKKGKTGVATVEEESVDLTTLLIHCAQAAAIDDHRGSGELLKQIRRHSSPHGDAGQRLAHYIANGLEARLAGTGSTVHRSLAARRTSSADMLKIFKLYGTACPFMRMFRFYSNEAILDATKGVTSVHILDYGI…
ScGRAS54	ScWN5R01G639200.1	CDS	ATGCCCACGCAGCAGCTGACGACATTCCAGCTGCTCCCGCCCGCCCACGCGCACGCCGACCGGCGACAGTACCAGCACCAGCACCAGCACCAGGAGCAGCTCGCCTGCGGCGGCGGAGGAGGAGGCCTGTGGGACCCCGCGTCGGTGCTCGACCGCCGGGCCAGCCCCGCCGCGCATCCCACGCTGTCTTCCCCCTCGCCCCTGCCCGCCGGCGTGGCGGCCCTCGCCAAGAACGTCTCCGCGGCCCCGCCGCAGCCGCAGGCGCAGACGCAGGCATGGCCGCCGCCGCCGGACGACGACGCCAAGGACGACTGGGTCCACCACCTGCCGCCCCTCGACATGGCCGGCTGGGGCGACCCCCACGCCGCCGCGATGCACGGCCAGGACCAGCCGCACCCG…
ScGRAS54	ScWN5R01G639200.1	Protein	MPTQQLTTFQLLPPAHAHADRRQYQHQHQHQEQLACGGGGGGLWDPASVLDRRASPAAHPTLSSPSPLPAGVAALAKNVSAAPPQPQAQTQAWPPPPDDDAKDDWVHHLPPLDMAGWGDPHAAAMHGQDQPHPAPSSQDSTFLRWIIGGGDDDDDDSGAAAMDGTDPPDLDLDRISMLPRHHPPAHLMGGTGHGLPFTLAGEDTKQPFRPGAALHQQQHHLPHAFHGGAFPSFDPAAPAKRQQQQHPMAGAAPPKLPPFAGHGAAAALKPKAEAPADDGAAAAAVDQLTEAARLVEAGDAYGAREILARLNHRLPAAPAAGTPLLRSAFYFKEALSVALDTTGAHASSASVASTPVDVLLKLGAYKAFSELSPVLQFAHFTCVQAVLDELGGAGCIHVL…
ScGRAS55	ScWN5R01G648300.1	CDS	ATGCCCACGCAGCAGCTGACGACATTCCAGCTGCTCCCGCCCGCCCACGCGCACGCCGACCGGCGACAGTACCAGCAGCAGCACCAGCACCAGGAGCAGCTCGCCTGCGGCGGCGGAGGAGGAGGCCTGTGGGACCCCGCGTCGGTGCTCGACCGCCGGGCCAGCCCCGCCGCGCATCCCACGCTGTCTTCCCCCTCGCCCCTGCCCGCCGGCGTGGCGGCCCTCGCCAAGAACGTCTCCGCGGCCCCGCCGCAGCCGCAGGCGCAGACGCAGGCATGGCCGCCGCCGCCGGACGACGACGCCAAGGACGACTGGGTCCACCACCTGCCGCCCCTCGACATGGCCGGCTGGGGCGACCCCCACGCCGCCGCGATGCACGGCCAGGACCAGCCGCACCCG…
ScGRAS55	ScWN5R01G648300.1	Protein	MPTQQLTTFQLLPPAHAHADRRQYQQQHQHQEQLACGGGGGGLWDPASVLDRRASPAAHPTLSSPSPLPAGVAALAKNVSAAPPQPQAQTQAWPPPPDDDAKDDWVHHLPPLDMAGWGDPHAAAMHGQDQPHPAPSSQDSTFLRWIIGGGDDDDDDSGAAAMDGTDPPDLDLDRISMLPRHHPPAHLMGGTGHGLPFTLAGEDTKQPFRPGAALHQQQHHLPHAFHGGAFPSFDPAAPAKRQQQQHPMAGAAPPKLPPFAGHGAAAALKPKAEAPADDGAAAAAVDQLTEAARLVEAGDAYGAREILARLNHRLPAAPAAGTPLLRSAFYFKEALSVALDTTGAHASSASVASTPVDVLLKLGAYKAFSELSPVLQFAHFTCVQAVLDELGGAGCIHVL…
ScGRAS56	ScWN5R01G680700.2	CDS	ATGTCCCACAAGGTTGCAATCACCAGTATGTCAGCTAAGGCTTCAGAACGTACGTATAGATGTTCAGATGATTCACAAATGGCGTACTACAACAACTCGGTGCCTTTAGCAGAAAATGGACGGTTCTATATGATGCAAAGCCATCTGGATGTTGCTCACTACACATCTTCAGATGATGGATCACAGAAAATTAGTTCCAATCCTCAAGTATTTGAAGCACAGTACTGCACACTCGAATCATCATCGGCAAATGGTGTTTATCCTACACAGAGCTCCACATCTTCTCATAGCATCTCCCCTATAAGTGGTAGCCCCTTGTCCCAGAATGATTGCCACTCATACCACACATATGATTCACCCCCAACTGTTTCATGTGTTACCGAGATACCGGACTTCCAG…
ScGRAS56	ScWN5R01G680700.2	Protein	MSHKVAITSMSAKASERTYRCSDDSQMAYYNNSVPLAENGRFYMMQSHLDVAHYTSSDDGSQKISSNPQVFEAQYCTLESSSANGVYPTQSSTSSHSISPISGSPLSQNDCHSYHTYDSPPTVSCVTEIPDFQSKLKELENAILGPELDIASDSPESLLQANHPLNQDNWRQLLGINAGDLKQVIIACGKAVAANDMYATELLISELGQLVSVSGDPMQRLGAYMLEGLVARLSSSGSKLYKSLKCKEPTSSELMSYMHLLCEICPFYKFGYMSANGAIAEAIKGENFVHIIDFQIAQGSQWITIIQALAARPGGPPCLRITGIDDSNSAYARGGGLDMVGSRLQSFSASCGLPFEFNAVHAASHEVYIQHLDIRPGEAIVVNFAYQLHHTPDESVGVE…
ScGRAS57	ScWN6R01G092200.1	CDS	ATGCTCGACCCGCCCGAGCCCGACGACGATGCCGCCCAACCGCCGCGCGCCCCGGTCACCGCCGCTTCTCCGAGAGAGCTCGTCCTCGCGTGCGCCGACCTGCTGCACCGCGGGGACCTCGACGGGGCACGGCGCGCCGCGGGCACCGTGCTCTCCGGTGCCGACCCCCGGGGAGACGCGGCCGACCGCCTCGCGCACCACTTCGCGCGCGCGCTCGCTCTACGGGCCAACGAGAGACGAAGTAGCGACGGCGCGCCAGTGGCCGTGGGCGTGGCGCCGGCATCGTCCGCGGCGCACCTGGCGTACAACAAGATCGCCCCGTTCCTGCGGTTCGCGCACCTGACGGCCAACCAGGCGATCCTGGAGGCCGCCGCCGGCGCGCGGCGCGTGCACATCGTG…
ScGRAS57	ScWN6R01G092200.1	Protein	MLDPPEPDDDAAQPPRAPVTAASPRELVLACADLLHRGDLDGARRAAGTVLSGADPRGDAADRLAHHFARALALRANERRSSDGAPVAVGVAPASSAAHLAYNKIAPFLRFAHLTANQAILEAAAGARRVHIVDLDAAHGVQWPPLLQAICARADATVGPPEVRITGAGPDLDVLLRTGDRLRAFARSLNLPFRFHPLLLPCTAQLAADPAACLELHPDETLAVNCVLFLHRLSGDGELAAFLRWVRSMNPAVVTIAEREGSASRGDDGDDLPRRVAAAMDFYSAVFDALEATVPPGSAERLAVEQEILGTEIDAVVAGPGGGGGRPRSFEAWTAAARAAGLSPWPASTFAVSQARLLLRLHYPSEGYAAEEARGACFLGWQTRTLMSVSSWH*
ScGRAS58	ScWN6R01G187800.1	CDS	ATGAGGGCGGCGCTGTACGGTGCCGAGCGGAGCGGGGGAGTGGGCCTCGCCGGCGGCGGCGGCGGGAAGGATCTGTGCTACTGGCCGCCGGGGAAGCTGCTGGTGGAGCCCCGGTCGGTGCTCGACTGCTCGCGGAGGCTCAGCAGCCCGCCCAACTCCGCATCGACGCTGTCGTCGTCCCTCGGCGGCGGCGCGGCTGACTCCACCGGCGTGGCGGCGGTTTCCGAGAGCAGCGCCGGCGACGCCGAGGCCACCAAATGGGCCGACCACGGCGGCGGCGGCGGCGGCGGCGGGGGGTGTGAACTGCCGCCCATTCCTGGGGCGCTGGATGGAGGGGAGGGCTGGGACGCCATGCTCGGCAGCGCCGCTGCGGCTGCGGCGGCCGGGCAGGACCAGACC…
ScGRAS58	ScWN6R01G187800.1	Protein	MRAALYGAERSGGVGLAGGGGGKDLCYWPPGKLLVEPRSVLDCSRRLSSPPNSASTLSSSLGGGAADSTGVAAVSESSAGDAEATKWADHGGGGGGGGGCELPPIPGALDGGEGWDAMLGSAAAAAAAGQDQTFLNWIMGAAGDLELPVPPLPMHQQPLVDNAGGFGFSAVDPLGFSLDHHLGGASSDLSSSGAMSHTTTGGGGGGSSKASSAFGLFSPEAASLQPPPPPMLFHEGIDTKPPLIGPQSHGLFNQYQHQHQPPPPAAAFFMPLSSFSDHNQRSQLHQPPPKRHHSVPDDLYLTRNHMGTSAAAAFPLLHGSLPFQLQPSPPPLRGAMKTTAAEAAQQQLLDELAAAAKAAEAGNSTGAREILARLNHQLPPLGKPFLRSASYLREALLLA…
ScGRAS59	ScWN6R01G425800.1	CDS	ATGATCCACCAGGACGAAGGCTCCTCCTCCTCGGTCACGTCCTCCCCGCTGCACAACTTCTCCAACATGCCGCTCCACCCGCACCCGGGCGCCAACGCCGGCGCCGGCGCCACGCCGCCCTGGATGCTCCGGGAGCTCCGCTCCGACGAGCGCGGCCTCTGCCTCATCCACCTCCTGCTCAACTGCGCCGCCGCCGCCGCGGCAGGGCGGCTCGACGCCGCCAACGCCGCCCTCGAGCACATCGCCACGCTCGCCGCGCCCGACGGCGACGCCATGCAGCGCGTCGCGGCCGCCTTCGCGGAGGCGCTGGCCCGGCGCGCGCTCCGCGCGTGGCCCGGGCTCTGCCGGGCGCTGCTGTTGCCGCGCGCGGGGCCCACGCCGGCTGAGGTGGCTGTTGCG…
ScGRAS59	ScWN6R01G425800.1	Protein	MIHQDEGSSSSVTSSPLHNFSNMPLHPHPGANAGAGATPPWMLRELRSDERGLCLIHLLLNCAAAAAAGRLDAANAALEHIATLAAPDGDAMQRVAAAFAEALARRALRAWPGLCRALLLPRAGPTPAEVAVARRHFFDLCPFLRLAGAAANQAILEAMESEKIVHVIDLGGADATQWLELLHLLAARPEGPPHFRLTAVHEHKDLLSQTAMALTKEAERLDVPFQFNPVVSRLDALDVEALRVKTGEALAISSSLQLHRLLATDDDTSVTPAAAPTDKERRRSSPDSSGLLSPSTSPADAFLGALWGLSPKVMVVAEQEASHNTPGLTERFVEALNYYAALFDCLEVGAARGSVERARVERWLLGEEIKNIVACDGAERRERHERLDRWAARMEGAGF…
ScGRAS60	ScWN6R01G570400.1	CDS	ATGGGCCATTTCGCCTTAGGCTGGCAGGGCATGGAACCCGCCCCCACTGCCTCCCTGTCCAGCGCGGGTGCTACGCTGCCTCTCCGCTCCAGCCGGAGCGCAACCACCGCGACGAACGGAGCGTACTGCCTCGACCCGGCCACATACGCACCCGCAGTCCTTCCCATAGCCCCGCCGGCTGTAGAGGCGGCGGTGAGGAGGGAAAAGGAAGCGGAGAACATCGCCCTCTATCTCATCCACATCCTCCACACGTGCGCTGAAGCCATCGAGGCGGGCGACTATGCGGGCGCGGCCGGCAACCTCACCGAGGCGCGCATGATACTCGCAACGTCCGTCTCAACGACCACTGGGATCGGCCGCGTCGCCAGCCACTTCACCGCCGCGCTGGCCCATCGCCTC…
ScGRAS60	ScWN6R01G570400.1	Protein	MGHFALGWQGMEPAPTASLSSAGATLPLRSSRSATTATNGAYCLDPATYAPAVLPIAPPAVEAAVRREKEAENIALYLIHILHTCAEAIEAGDYAGAAGNLTEARMILATSVSTTTGIGRVASHFTAALAHRLFPVSPHPSFELDASPERAGELYCKFYDAGPYLKFAHFTANQAILEAFEGCDRVHVVDLAIKQGVQWPALIHALSIRPGGPPSFRITGVGSAPATDEVGLRLAELARAMNVPFSFQRVNDDSLDQLQPWMFQVLPGEAVAVNSICQLHRLLVDPDAASTSLPAPIDVVLGLIASMQPRVFTVVEQEADHNKPGLLRRFDNAMLYYGSVLDSMEAMSVSRGTAIGNGAGADAYVQREIFDIVCGEGNARTERHEPLACWCARLWRMGL…
ScGRAS61	ScWN6R01G570500.1	CDS	ATGGACTGGACGCTCACACATAGCCAGCACTTGCAACCTAGACTAGCACTCGCAGCCTTCACGCAGCTCCCCCGCGAGGAACACATGGGCCATTTCGCCTTAGCCTGGCAGGGCATGGAACCCGCCCCCGCCGCATCGCTGTCCGAAACGGGTGCTACGCTTCCTCTCCACTCCGTCCAGGGCGCCGCCGCCGCGACGAACGGCGCCGACACCGTGTACTGGCTCCACCAGGCCACGTACGCGCCCGCAGTCCTGCCCACGGTCCCGCCGGCCGTTGCGGAGGCGGTGGCGAAGAGGCAAAAGGAAGCGGAGAACATCGCGGTCTATCTCATCCAAATCCTCCACAAGTGCGCCAAATCCATCGAGGCGGGCGATTATGCGCCCGCGGCTGCCAAGCTC…
ScGRAS61	ScWN6R01G570500.1	Protein	MDWTLTHSQHLQPRLALAAFTQLPREEHMGHFALAWQGMEPAPAASLSETGATLPLHSVQGAAAATNGADTVYWLHQATYAPAVLPTVPPAVAEAVAKRQKEAENIAVYLIQILHKCAKSIEAGDYAPAAAKLAEARTMLATSVSTTTGIGRVASHFAAALAHRLFPASPHSSFALDTSPERAGELYRQFYDAGPYLKFAHFTANQAILEAFEGCDRVHVVDLAIKQGLQWPALIHAFSIRPGGPPSVRLTGVGSAPTADEVGLRLAELARSMNVPFSFQRVTDDSLDQLQPWMFQVLPGEAVAVNSICQLHRLLVDPDAASTSLPTPIDVVLGWIASMQPRVFTVVEQEADHNKPGLVTRFDNAMFYYGSVLDSMESMSVSHGGAIGNGAGADAYLQR…
ScGRAS62	ScWN7R01G006100.1	CDS	ATGTTAGACCGATTCTATGCAAAGGAAAGCTTCGGCGATGATTCCAACGATCGACTAACAGTGACCTTGTTGGCTTCACATGGAATGTCATGGATAGAGGACATGATGATATTTCCACTGTACCATCCACCATCACAAAGCAAAATGCATCCTACAATGGCTGCCACCGAGGAGGAGTTGGCGAGACTCATCGAGCCTGAACCACCATCCCCTACCATCTTCCCAGACTATCCTTTGATGATCAATGCTGACACACAGTTAGAGCAGCCACAGGAGGAACTGGCCTTGGCAAACATCTCGCGCATGCTCATGGATGAGGACATTGTGGACAAGTTCTTCTGCCAATACCCTGACCACCCGACGCTCCTGCAGGCCGAGCAGCCCTTCGCCGAGATCCTC…
ScGRAS62	ScWN7R01G006100.1	Protein	MLDRFYAKESFGDDSNDRLTVTLLASHGMSWIEDMMIFPLYHPPSQSKMHPTMAATEEELARLIEPEPPSPTIFPDYPLMINADTQLEQPQEELALANISRMLMDEDIVDKFFCQYPDHPTLLQAEQPFAEILSASSTTSADPQESSALLSSQGNNTGIMVSGFLSSKVQNPTLFLNDTITAEKPSNGTGMAMLSSMAFFNGMEEANRFLPANNDMVDCRGRKNGLDMDGETEVCMGGSRNKSSKQMVVRMLVHSTESVEEDTELEIDLLILSGYNMYPSGMLRHKAPQQSICRNRKAPHVRRSTRQMVVADLETLLIRCAEAVATNDQTSAGSLLELIKRHSPPTGDATQRLAYYFAEGLEARLAGKGRQLYHSITMPTPTCTMELLKSYHLCMATCC…
ScGRAS63	ScWN7R01G141100.1	CDS	ATGTCAGCAAAGGCCTCTAACATGTCATACAGATATCCAGACAATTCTCAAATACCATACTACAGCAGTTCAATGCATGTGGGGGGAAATGGTACTTGCTATGTGCAACAAAATCATGAGGATCATCACTACGTGTCCTCAGATGGTGGCTCACAGAACAGCGATTCAAAGTCTCAGGTGATTCACCCACAGTACAGCACTCTAGAGTCTTCATCAGCCAATTGTGTTTATGCTGCCAATAGCTCTACATCCCCTCAGTGCATAAGTGGGAGCCACATTTCTCTGCATGATAGCCACTCAGATCACACATATGATTCTCCTGCAAGTGGCATCACCGAGGTTCCAGGTTTGGGGTTTACAACACTTCAGGAGCTAGCAGATGCACTGTTTGGATCTGAT…
ScGRAS63	ScWN7R01G141100.1	Protein	MSAKASNMSYRYPDNSQIPYYSSSMHVGGNGTCYVQQNHEDHHYVSSDGGSQNSDSKSQVIHPQYSTLESSSANCVYAANSSTSPQCISGSHISLHDSHSDHTYDSPASGITEVPGLGFTTLQELADALFGSDSDAVSSDRSSLVIGAAMHQSNWRELLGISSGDLKQVIVACGKAVDENNCHEELLISELQKMVSVSGEPMQRLGAYMLEGLVARRYSTGHALYKSLKCKEPQPTNSELMSYMHLLYDICPFFKFGYMSANGAIAEAVKGENFIHIIDFQIAQGSQWVTMIQALAARASGPPYLRITGIDDSDSAYARGGGLDIVGRRLCNIAQSCCLPFEFNAVHAASHEVTLEHLDIRKGEAIAVNFAYQLHHTPDESVCTENHRDRILRMVKSLS…
ScGRAS64	ScWN7R01G193300.1	CDS	ATGGACGTGACCATGGAGGACCTGGTCGGGGATCTCGGGATCTCCGGCTATAGCTCCATCTCCACCTCCCCGTCCTCCTCCCTTGACGACGGCATGGGGCTGTACGGGTGGAATGCGCTCTCCCCGGTCGCCGACTGGGGCATGTTCTGCTCCGACGACGGCGGCCACGACCTCCACGGCCTGATCGAGTCCATGCTCTGCGATGACACTCTCATCGGCACGCCCGACGCGCACCCAACCATGTTCACGGACGGCCCCTGCTACTCCAACGCCTCCGACCCGAGCAGCACCACCACGACGAACCCAGGCACGCCCGTGCAGCACGACGACACGCCGGACTGCAATCCCGAGAAGGGCCTCCGGCTGCTGCACCTGCTCATGGCCGCCGCCGAGGCGCTC…
ScGRAS64	ScWN7R01G193300.1	Protein	MDVTMEDLVGDLGISGYSSISTSPSSSLDDGMGLYGWNALSPVADWGMFCSDDGGHDLHGLIESMLCDDTLIGTPDAHPTMFTDGPCYSNASDPSSTTTTNPGTPVQHDDTPDCNPEKGLRLLHLLMAAAEALSGPHKSRELARVILVRLKEMVSSTSGNAGASNMERLAAHFTDALQGLLDGSHSVAGTSRQAAMAASHHHSTGDVLTAFQMLQDMSPYMKFGHFTANQAILEAVAGDRRVHIVDYDLAEGIQWASLMQAMTSRPDGVSPPHLRITAITRSGGGGARAVQEAGRRLAAFAGSIGQPFSFGHCRLDSDERFRPATVRMVKGETLVANCILHQAAATTTVRRPTGSVASFLTGMASLGAKVVTVVEEEGEAEKNEEASDAAAGGFVGRFM…
ScGRAS65	ScWN7R01G378400.1	CDS	ATGATCGGCTCACTCCACTCTTCCTCGTCCTCCGACACCGACAACAACAACGCCGACCTCAGGAACAGCAGCGGCGAGGGCGAGGGCGACGCCGCCTTGCTGGCCGGCGGCGGGCGCGCGCTCGTGGCAGCGCCGTCCACGCGGGACCTCGTGCTGGCCTGCGCCGACCTGCTGCAGCGCGGGGACCTCGCCGCCGCGCGCCGCGCTGCCGAGATCCTCCTCTCCGCGGCGTCCCCGCGAGGCGATGCCACCGACCGCCTCGCGTACCACTTCGCGCGTGCGCTCGTGCTGCGTGTCGACGCCAAGGCCGGGCTGCCGTTCTCCCCGCGGCCGCCTTCTGGGGCGGCGCCGGCACCGTCCGGGGCATACCTGGCGTTCAACCAGATCGCTCCGTTCCTG…
ScGRAS65	ScWN7R01G378400.1	Protein	MIGSLHSSSSSDTDNNNADLRNSSGEGEGDAALLAGGGRALVAAPSTRDLVLACADLLQRGDLAAARRAAEILLSAASPRGDATDRLAYHFARALVLRVDAKAGLPFSPRPPSGAAPAPSGAYLAFNQIAPFLRFAHLTANQAILEAVEGSRRVHILDLDAAHGVQWPPLLQAIAERADPVLGPPEVRITGAGADRDTLIRTGNRLRAFARSIHLPFHFTPLLLSCAASTHHVAGTSTTPSTAVTSLELHPDETLAVNCVLFLHKLGGQDELAAFLKWVKAMAPAVVTVAEREASGGGIDPIDELPRRVGVAMDHYSAVFEALEATVPPGSRERLAVEQEVLGREIEAAVGSTGGRWWRGLDRWATAARGTGFAARPLSAFAVSQARLLLRLHYPSEGY…
ScGRAS66	ScWNUn01G119800.1	CDS	ATGATCACCACCATGTCCTCCTCCTCCTGCAGCGGCCTGGGCGGCGGCGGCGCGGCGGCGAACCCGAACTCGAGCTCGAAGCGCAAGTCGCCGGAGCCGACGTCCGTGCTGTACAACCGGAGCCCGAGCCCGCCCACCTCCTCCTCCGCGCACTCGTCCGAGCCGCCGCCCATCAGCGCCGAGGACTGGGACGCCGTGCTGCTCTCCTCCGGCGGCTGCGACCACGCCATGGCCGCCGCCGCGCACGGCACCCAGGAAGACAGCTCCTTCCTCCGCTGGATCATGGACGCCGGCTACGCGGACGGCGACGGGGACGCCTTCGGCTTCAAGGGCCCCGCCCCCTTCGACCCCGCCTTCACCCTGCCCCCGCCGCCTCTTACTCTCCACCCGCCGCCGGCG…
ScGRAS66	ScWNUn01G119800.1	Protein	MITTMSSSSCSGLGGGGAAANPNSSSKRKSPEPTSVLYNRSPSPPTSSSAHSSEPPPISAEDWDAVLLSSGGCDHAMAAAAHGTQEDSSFLRWIMDAGYADGDGDAFGFKGPAPFDPAFTLPPPPLTLHPPPAPRREEAEEQPFSLPQLPPQLSVPQQVHFPVSTGAGAAGGGDGDLEPQVAVDELLEAARRADAGDSAGAREILARLNHRLPSPPAPPGHPPLLRAAALLRDALLQRLLPPTSSTSVLSPLDVALKLAAHKALADASPTVQFAGFTATQAFLDALGAGARRVHVVDLDVGFGGHWPPLMQELAHHWRRTAAPSTPPPTLKVTALVSPGSRHPLELHLTQESLARFAAELGIPFEFAAVAFDPFSPSPPPGLSSAPDEAVAVHVTVGTE…
ScGRAS67	ScWNUn01G121900.1	CDS	ATGGCGTACTACAACAACTCGGTGCCTTTAGCAGAAAATGGACGGTTCTATATGATGCAAAACCATCTGGATGTTGCTCACTATACATCTTCAGATGATGGATCACAGAAAATTAGTTCCAATCCTCAAGTATTTGAAGCACAGTACTGCACACTCGAATCATCATCGGCAAATGGTCATCTCCCCTATAATGGTAGCCCCTTGTCCCAGAATGATTGCCACTCATACCACACATATGATTCACCCCCAACTGTTTCATGTGTTACCGAGATACCGGATTTCCAGAGTAAACTAAAGGAGCTAGAAAATGCAATTCTTGGACCTGAATTGGACATAGCCTCTGACAGCCCCGAGACAGGAGACTTGAAGCAGGTGATCATTGCATGTGGTAAGGCTGTT…
ScGRAS67	ScWNUn01G121900.1	Protein	MAYYNNSVPLAENGRFYMMQNHLDVAHYTSSDDGSQKISSNPQVFEAQYCTLESSSANGHLPYNGSPLSQNDCHSYHTYDSPPTVSCVTEIPDFQSKLKELENAILGPELDIASDSPETGDLKQVIIACGKAVAANDMYATELLISELGQLVSVSGDPMQRLGAYMLEGLVARLSSSGSKLYKSLKCKEPTSSELMSYMHLLCEICPFYTTEAIKGENFVHIIDFQIAQGSQWITIIQALAARPGGPPCLRITGIDDSNSAYAEVVDWIWLGQDCKFNAVHAASHEVYIQHLDIRPGEAIVVNFAYQLHHTPDESVGVENHRDRIVRMIRSLSPKVVTLVEQESNTNTNSFLPRYLETLDYYTAMFESIDVALPRDDKRRISTEQHCVARDIVNLIACE…
