# Supplementary material for: GRAS gene family in rye (Secale cereale L.): genome-wide identification, phylogeny, evolutionary expansion and expression analyses
Source: BMC Plant Biol. 2024 Jan 13;24:46. doi: 10.1186/s12870-023-04674-1 (PMC10787399; doi:10.1186/s12870-023-04674-1)
Supplement: Supplementary file 2 — Supplementary Material 2: Table S2. Analysis and distribution of conserved motifs in Secale cereale GRAS proteins [file 12870_2023_4674_MOESM2_ESM.xls]

## Sheet: Secale cereale
Table S2. Analysis and distribution of conserved motifs in Secale cereale GRAS proteins.
Motif	Width	Best possible match
1	41	ERHCLGREILNIIACEGADRVERHETYKQWQARNQRAGFRQ
2	29	VHIVDFGIAQGFQWPSLJQALAARPGGPP
3	28	TRFREALFYYSALFDSLDATLPRDSKER
4	21	EDDGWLLLGWKGRPLYAASAW
5	29	LFYEACPFLKFAHFTANQAILEAVKGEDR
6	29	JRQHASPSGDPLQRLAAYFAEGLAARLAG
7	29	RDAVLRLIRSLSPKVVTLVEQEGSHNTPF
8	29	RVEDLGIDPGEALAVNSLLQLHHLMDESV
9	29	APAEGLEETGRRLADFARSLGVPFEFHAV
10	21	DLKTLLJACAZAVAAGDRRAA

## Sheet: others species
Table S2 Analysis and distribution of conserved motifs in Secale cereale and other plants GRAS proteins.
Motif	Width	Best possible match
1	27	CLGREILNVIACEGAERVERHETYGQW
2	28	LSAYHLLYEACPFLKFAYFTANQAILEA
3	21	VHIIDFGIAQGFQWPTLJQAL
4	21	FFLTRFREALFYYSALFDSLD
5	21	EDDGWLLLGWKGRVLVAASAW
6	21	SPSGDPMQRLAAYFAEGLEAR
7	41	GGPPELRITGIDDPQPGFRPGGGJEETGRRLSSYAASF
8	29	STESPRDRVLRMIRSLSPKVVTLVEQEGN
9	21	EDLDIRPGEVLVVNFAYQLHH
10	21	DLKTLLJACAQAVAADDRRAA
