# Supplementary material for: GRAS gene family in rye (Secale cereale L.): genome-wide identification, phylogeny, evolutionary expansion and expression analyses
Source: BMC Plant Biol. 2024 Jan 13;24:46. doi: 10.1186/s12870-023-04674-1 (PMC10787399; doi:10.1186/s12870-023-04674-1)
Supplement: Supplementary file 3 — Supplementary Material 3: Table S3. The distribution of amino acid sites in the motifs in rye [file 12870_2023_4674_MOESM3_ESM.xlsx]

## Sheet: Rye
Table S3. The distribution of amino acid sites in the motifs in rye.
Motif	Gene name	Gene ID	Start	p-value	Sites 1	Motif region	Sites
1	ScGRAS5	ScWN2R01G067300.1	621	1.99e-28	PADSAPRMKV	EQCLLAPEIRNVVACEGAERVARHERLDRWRRIMEDRGFEA	VPLSPAAVGQ
1	ScGRAS7	ScWN2R01G188600.1	370	9.06e-23	LPKGSEQRRW	YEAEVGWKVENVLAQEGVDRVERQEDRARWGQRMRGAGFRP	VAFGEEAAGE
1	ScGRAS8	ScWN2R01G192100.1	503	1.35e-18	FPKTSNERLA	LERGAGRAIVDLVSCPASESMERRETAAAWARRLRSAGFSP	VPFSEDVADD
1	ScGRAS9	ScWN2R01G207200.1	468	7.21e-41	PRDDKERVNM	EQHCLAREVVNLIACEGAERVERHEVFGKWRARLTMAGFRP	SPLSSLVNAT
1	ScGRAS10	ScWN2R01G207400.1	468	7.21e-41	PRDDKERVNM	EQHCLAREVVNLIACEGAERVERHEVFGKWRARLTMAGFRP	SPLSSLVNAT
1	ScGRAS12	ScWN2R01G226300.1	483	2.42e-38	PRDSKERISV	EQHCLAKDIVNIIACEGKDRVERHELLGKWKSRLSMAGFKP	YPLSSYVNSV
1	ScGRAS13	ScWN2R01G226600.1	483	2.42e-38	PRDSKERISV	EQHCLAKDIVNIIACEGKDRVERHELLGKWKSRLSMAGFKP	YPLSSYVNSV
1	ScGRAS17	ScWN2R01G417500.1	565	1.16e-41	PPVDEHRQLI	EREYFGREVLNVVACEGTERVERPETYKQWQVRNLRAGFRQ	VPLLQESVKK
1	ScGRAS18	ScWN2R01G459100.1	543	2.55e-24	VSRDSADRAR	AEEAVANMSANAVGREGADRLERCEVFGKWRARFGMAGFRP	VALAPGIADQ
1	ScGRAS20	ScWN2R01G597200.1	386	1.55e-32	RGSTIERADM	EQCLLLQEIRDIVACEGAQRRERHERMEKWAERMKAAGFAS	VAMSADAVAQ
1	ScGRAS21	ScWN2R01G597300.1	385	1.55e-32	RGSTIERADM	EQCLLLQEIRDIVACEGAQRRERHERMEKWAERMKAAGFAS	VAMSADAVAQ
1	ScGRAS22	ScWN2R01G597400.1	332	1.55e-32	RGSTIERADM	EQCLLLQEIRDIVACEGAQRRERHERMEKWAERMKAAGFAS	VAMSADAVAQ
1	ScGRAS23	ScWN3R01G110400.1	1088	2.64e-29	PRDNETRTIL	ERDIYKYAILNAIACEGSERIERPESYKKWNVRSIRARFEQ	LPLNPTIVKG
1	ScGRAS24	ScWN3R01G317900.1	361	1.62e-26	ASANGTGNAM	AEAYLQREICDIVCNEGAARMERHEPLSQWRDRLGRAGLSA	VPLGASALRQ
1	ScGRAS25	ScWN3R01G447600.1	724	8.81e-35	PRDNEERLLI	ESTIFSREAINVISCEGMERMERPETYKQWQVRNQRAGFKQ	LPLDQEIMKR
1	ScGRAS26	ScWN3R01G479600.1	432	5.35e-33	PRYDARRARV	EQFHYGAEIRNVVGCEGAARVERHERADQWRRRMSRAGFQS	LPIKMAAKAR
1	ScGRAS27	ScWN3R01G479700.1	430	1.1e-33	PRYDARRARV	EQFHFGAEIRNVVGCEGAARVERHERADQWRRRMSRAGFQS	MPFKMAAKAR
1	ScGRAS28	ScWN3R01G495200.1	465	4.59e-35	PRESPDRMNV	ERQCLAREIVNILACEGPDRVERYEVAGKWRARMTMAGFAP	CPFSSNVIGG
1	ScGRAS29	ScWN4R01G050300.1	504	2.41e-31	AAAAGTDQVM	SEVYLGRQICNVVACEGAERTERHETLGQWRNRLGNAGFET	VHLGSNAYKQ
1	ScGRAS33	ScWN4R01G163700.1	365	1.76e-23	GAAIPQRVRV	ETMLLGEEIKNILVCEGVHRHERHERLSQWEMHMQRCEVDH	VPLSFEAIRE
1	ScGRAS34	ScWN4R01G172100.1	547	4.85e-37	MQNKDKRLLV	ERHIFARSVMNIIACEGADRVERPQNYKEWHARNQRAGLRQ	LSLDPDIAKM
1	ScGRAS35	ScWN4R01G172400.1	579	4.59e-35	PRDNDRRLVV	ERDILARSAINMIACEGADRVERPQNYKEWQARNERAGLRQ	LTLDPDVVLM
1	ScGRAS36	ScWN4R01G172500.1	540	8.06e-36	PPESYERFVL	ERDMFGQCALNTIACESADRVERPETYKQWQLRNQRAGLRQ	LPLKPIITKV
1	ScGRAS37	ScWN4R01G172600.1	493	1.3e-34	PRENKLRLVL	ERDIFGWVVLNAIAYEGMDRVERCETYKHWQVRNQRAGLRQ	LPLDRETVKM
1	ScGRAS38	ScWN4R01G172700.1	491	5.54e-32	PRESKLRLAL	ERDVFGWMVLNAVAYEGEDRVERGETYKHWQIRNQRAGLRQ	LPLNRETVKM
1	ScGRAS39	ScWN4R01G172800.1	578	2.61e-39	PRDNEGRLLL	ERDIFGRSALNVIACEGSDRVERPETYKQWQLRNHRAGLRQ	LPLNPDVVRL
1	ScGRAS40	ScWN4R01G172900.1	584	2.02e-37	PRDNEGRLLL	ERDIFGRSCLNVLACEGADRVERPETYKQWHLRNHRAGLRQ	LPLNPEVVKL
1	ScGRAS41	ScWN4R01G173400.1	705	1.58e-35	PRDNDDRLLI	ERDIFGPCALNVIACEGADRVDRPETYKQWQVRGHRAGLRQ	VPLSSAVVKL
1	ScGRAS42	ScWN4R01G331800.1	641	2.37e-35	PRDNDERLLI	ERDIIGRSALNVIACEGADRVDRPETYRQWQARNRRAGLRQ	LPLDPEVVGL
1	ScGRAS43	ScWN4R01G380900.1	433	2.42e-38	PRDSKERISV	EQHCLAKDIVNIIACEGKDRVERHELLGKWKSRLSMAGFKP	YPLSSYVNSV
1	ScGRAS44	ScWN4R01G507600.1	512	3.7e-26	LPPASAARAK	AEEMFAREIRNAVAFEGPDRSERHESFAGWRRRMEDGGFRS	AGIGDREAMQ
1	ScGRAS45	ScWN4R01G562000.1	380	1.87e-27	RGSAMEREGV	ERCLLLDEIRDIIACDGAQRRECHEPMLRWAARMEAAGFVT	APMSPGNVAQ
1	ScGRAS46	ScWN5R01G081000.1	647	9.96e-37	PRDNEQRMLI	EQNILGRAALNVIACEGTDRVERPETYKQWQVRNQRAGLKL	LPLNPHVIEL
1	ScGRAS47	ScWN5R01G140900.1	450	2.48e-27	GSAAADRARV	ERSVLGEEIRSIVACEGGERKERHERARQWAGRMEAAGMER	VGLSYSGAME
1	ScGRAS48	ScWN5R01G145000.3	680	1.59e-39	PRDDDQRRLI	ERDLFGREALNVIACEGSDRVERPETYKQWQVRNLRAGFVQ	SPLNQDIVIK
1	ScGRAS50	ScWN5R01G359700.1	1364	3.97e-44	PREPKERTKM	EQHCLGREIVNIVACEGAERVERHEVFGKWKVRLTMAGFRP	SPLGSQVKDN
1	ScGRAS51	ScWN5R01G470300.1	464	6.88e-39	PRDDKRRIST	EQHCVARDIVNLIACEGAERVERHEVFGKWKARFAVAGFRP	YPLSSVVNNT
1	ScGRAS52	ScWN5R01G569200.1	567	1.16e-41	PPVDEHRQLI	EREYFGREVLNVVACEGTERVERPETYKQWQVRNLRAGFRQ	VPLLQESVKK
1	ScGRAS53	ScWN5R01G571100.1	567	1.16e-41	PPVDEHRQLI	EREYFGREVLNVVACEGTERVERPETYKQWQVRNLRAGFRQ	VPLLQESVKK
1	ScGRAS56	ScWN5R01G680700.2	464	6.88e-39	PRDDKRRIST	EQHCVARDIVNLIACEGAERVERHEVFGKWKARFAVAGFRP	YPLSSVVNNT
1	ScGRAS59	ScWN6R01G425800.1	361	2.65e-30	ARGSVERARV	ERWLLGEEIKNIVACDGAERRERHERLDRWAARMEGAGFGR	VPLSYYALLQ
1	ScGRAS60	ScWN6R01G570400.1	361	1.66e-24	RGTAIGNGAG	ADAYVQREIFDIVCGEGNARTERHEPLACWCARLWRMGLTH	VPLGPSAAYQ
1	ScGRAS61	ScWN6R01G570500.1	393	1.56e-25	HGGAIGNGAG	ADAYLQREIFNIVCGEGSARTERHEPLACWWDRLSRMGLTH	MPLGPSAAYQ
1	ScGRAS62	ScWN7R01G006100.1	599	1.1e-33	PQNKDKRLLV	ERRVFARSAMNIIACEGADRVERSQNYKEWQTRNQRAGLRQ	LPLDPDIVKV
1	ScGRAS63	ScWN7R01G141100.1	450	2.21e-39	PRDDKKRMST	EQHCVARDIVNLIACEGAERVERHEPFGKWRSRLAMAGFRP	YPLSALVNNT
1	ScGRAS67	ScWNUn01G121900.1	384	6.88e-39	PRDDKRRIST	EQHCVARDIVNLIACEGAERVERHEVFGKWKARFAVAGFRP	YPLSSVVNNT
2	ScGRAS1	ScWN1R01G028300.1	448	2.07e-25	ILDVSQRQPR	VHIIDFGISFGFQWPLMIQRFAWREGGAP	NLRITGIELP
2	ScGRAS2	ScWN1R01G287000.1	320	9.69e-20	VLDGLRGAGC	IHVLDFDIGMGEQWASLMQELAQRRPATA	LKVTALLRCG
2	ScGRAS3	ScWN1R01G411800.1	212	1.87e-15	EAFRGKRQVH	VVDLDVVPGGALQWLSLLSALAARPGGPP	VFRVTGFGVS
2	ScGRAS4	ScWN1R01G431700.1	141	1.1e-24	ILRAVAGRDA	VHVVDLGVTRCMQWPTLIDALSKRPGGPP	ALRITVPSVR
2	ScGRAS5	ScWN2R01G067300.1	457	4.8e-26	IFEAFHGEDR	VHVVDLDILQGYQWPAFLQALAARPGGPP	TLRLTGVGHP
2	ScGRAS6	ScWN2R01G131700.1	291	3.88e-18	LDALGAGARR	VHVVDLDVGFGGHWPPLMQELAHHWRRTA	APSTPPPTLK
2	ScGRAS7	ScWN2R01G188600.1	180	4.31e-19	ILEAVEGFPV	VHVVDLSTTHCMQIPTLIDMLASRAEGPP	ILRLTVADVG
2	ScGRAS8	ScWN2R01G192100.1	310	1.14e-15	AAAASSEPQR	FHILDLSNTFCTQWPTLLEALATRSPDDT	PHLSITTVVS
2	ScGRAS9	ScWN2R01G207200.1	293	3.65e-28	IAEAVKGEDR	IHIIDFHIAQGAQWISLLQALAARPGGPP	SVRITGLDDS
2	ScGRAS10	ScWN2R01G207400.1	293	3.65e-28	IAEAVKGEDR	IHIIDFHIAQGAQWISLLQALAARPGGPP	SVRITGLDDS
2	ScGRAS11	ScWN2R01G212900.1	179	1.95e-22	ILQALDGEDH	VHVIDLDIMQGLQWPGLFHMLASRPRRPL	SLRVTGLGAS
2	ScGRAS12	ScWN2R01G226300.1	308	1.38e-30	IAEALRSEDN	IHIIDFQIAQGTQWITLIQALAARPGGPP	HVRITGIDDP
2	ScGRAS13	ScWN2R01G226600.1	308	1.38e-30	IAEALRSEDN	IHIIDFQIAQGTQWITLIQALAARPGGPP	HVRITGIDDP
2	ScGRAS14	ScWN2R01G324700.1	183	1.96e-19	EAFEAGGRRR	LHVVDFDVSFGFQWPSLIQSLSDAATTSS	SQSSQDDSGD
2	ScGRAS15	ScWN2R01G330200.1	182	1.96e-19	EAFEAGGRRR	LHVVDFDVSFGFQWPSLIQSLSDAATTSS	SQSSQDDSGD
2	ScGRAS16	ScWN2R01G334600.1	173	1.6e-19	AAFEAGGRRR	LHVVDFDVSFGFQWPSLIQSLSDAATTST	SQSSQDDSGD
2	ScGRAS17	ScWN2R01G417500.1	390	4.8e-26	ILDATKGVTS	VHILDYGIDWGFQWPVFLQRISKRDGGPP	RVRITGIDLP
2	ScGRAS19	ScWN2R01G528600.1	261	4.19e-15	SQLASAAPRP	LHLVDIGVSHGVQWPTLLESLTRMAAGRA	PPSVRLTVVA
2	ScGRAS20	ScWN2R01G597200.1	194	1.66e-18	DAARTERNAV	LHVVDLGGADHDQWLLLLHLFAKRPGAGA	HDQILRLTIV
2	ScGRAS21	ScWN2R01G597300.1	194	1.66e-18	DAARTERNAV	LHVVDLGGADHDQWLLLLHLFAKRPGAGA	HDQILRLTIV
2	ScGRAS22	ScWN2R01G597400.1	141	1.66e-18	DAARTERNAV	LHVVDLGGADHDQWLLLLHLFAKRPGAGA	HDQILRLTIV
2	ScGRAS23	ScWN3R01G110400.1	417	1.65e-26	ILDVSKGKSQ	VHIIDFGICFGFQWPSLLKQFADREGGPP	KLRITGIELP
2	ScGRAS24	ScWN3R01G317900.1	190	3.56e-26	ILEAFHGCDT	VHVIDFSLMQGLQWPALIQALALRPGGPP	FLRITGIGPP
2	ScGRAS25	ScWN3R01G447600.1	549	4.15e-30	ILNAVEKAKK	VHIVDFGVYYGFQWPCLIQRLSKRPGGPP	ELRITAIDTP
2	ScGRAS26	ScWN3R01G479600.1	265	5.31e-13	ESNVHVVDLG	MTMGLKALNRGHQWRALLDGLATRAGGKP	ARVRVTGVGA
2	ScGRAS27	ScWN3R01G479700.1	263	2.77e-13	FEGESNVHVV	DLGMTMGLNRGHQWRALLDSLATRATGKP	ARVRVTGVGA
2	ScGRAS28	ScWN3R01G495200.1	290	1.17e-16	ILEACKGEER	MHIIDFDINQGSQYITLMQFMKDDANKPR	HLRITGVDDH
2	ScGRAS29	ScWN4R01G050300.1	331	1.02e-28	ILEAFAGCRR	VHVVDFGIKQGMQWPALLQALALRPGGPP	SFRLTGVGPP
2	ScGRAS30	ScWN4R01G061200.1	286	1.51e-23	ILEATGAATK	IHILDFGIVQGIQWAALLQALATRPEGKP	SRVRISGVPS
2	ScGRAS31	ScWN4R01G141000.1	211	1.68e-17	ILDATKGDAH	VHVVDLNIGEGIQWPSLMSDLASHGGMSF	HLTAVTADAD
2	ScGRAS32	ScWN4R01G157800.1	422	1.73e-27	IQEAFEREDR	VHIVDLDIMQGLQWPGLFHILASRPGGPP	RVRLTGLGAS
2	ScGRAS33	ScWN4R01G163700.1	150	1.79e-13	EQVQDQKVVR	IVDLSCSTTHPWQWLKILHDFHGRPGGPP	ELRLTVVHED
2	ScGRAS34	ScWN4R01G172100.1	370	2.07e-25	IYNAVAGRKK	LHIVHYGVNDGFQWPDLLRWLAHREGGPP	EVRITGIISP
2	ScGRAS35	ScWN4R01G172400.1	402	4.77e-24	IYKAVAGRTK	LHIVHYGITTGFQWPDLLRLLASREGGPP	QVRITGINTP
2	ScGRAS36	ScWN4R01G172500.1	364	2.16e-24	IFDAVEGKSK	LHIVDYGLHYGCQWPGLLAWLATREGGPP	EVRITGIDLP
2	ScGRAS37	ScWN4R01G172600.1	315	1.94e-23	IFNAAVGRSR	LHIVDYGFRYGFQWSELLRWLAARDGGPP	EVRITHIDLP
2	ScGRAS38	ScWN4R01G172700.1	316	4.21e-25	IFNAAVGRSR	LHIVDYGLHCGFQWPELLRWLSSRDGGPP	EVRITHVELP
2	ScGRAS39	ScWN4R01G172800.1	401	2.25e-26	ICNAVVGKSR	LHIVDYGLSQGLQWPGLLRMLAAREGGPP	EVKITGIDLP
2	ScGRAS40	ScWN4R01G172900.1	407	6.42e-27	ICNAVAGKRR	LHIVDYGLNQGLQWPGLLRMLAAREGGPP	EVRITGIDLP
2	ScGRAS41	ScWN4R01G173400.1	525	1.21e-26	ITDAMVGKSR	LHIVDYNVQYGFQWPGLLQMLAEREGGPP	EVRITGIDLP
2	ScGRAS42	ScWN4R01G331800.1	461	5.46e-27	ILNAVAGKRR	LHIVDFGVQYGLQWPGLMRWLAQRDGGPP	EVRITGIDLP
2	ScGRAS44	ScWN4R01G507600.1	343	8.7e-26	LLRAFDGHDR	VHIIDFDIKQGLQWPSLLQSLAARRPDPP	AHVRITGVGS
2	ScGRAS45	ScWN4R01G562000.1	188	2.14e-16	DTVQTERNAV	LHVVDLGGADPSQWLLLLRFFAKLPGASA	HHQILRLTIV
2	ScGRAS46	ScWN5R01G081000.1	471	1.46e-27	IYNASLGKKK	IHIIDYGIQYGFQWPCFLRRISQRPGGPP	NVRITGIDLP
2	ScGRAS48	ScWN5R01G145000.3	505	4.36e-28	ILSMTKNAKK	VHIIDFGIYFGLQWPCLIRRLSKRDGGPP	ILRITGIDVP
2	ScGRAS49	ScWN5R01G149200.2	392	1.46e-27	IQEAFEREDR	VHIIDLDIMQGLQWPGLFHILASRPGGPP	RVRLTGLGAS
2	ScGRAS50	ScWN5R01G359700.1	1189	6.42e-27	ITEAVRGEDM	IHIIDFRIFQGVQWISLIQSLAARPGGPP	TVRITCIDDS
2	ScGRAS51	ScWN5R01G470300.1	289	2.17e-29	IAEAIKGENF	VHIIDFQIAQGSQWITIIQALAARPGGPP	CLRITGIDDS
2	ScGRAS52	ScWN5R01G569200.1	392	4.8e-26	ILDATKGVTS	VHILDYGIDWGFQWPVFLQRISKRDGGPP	RVRITGIDLP
2	ScGRAS53	ScWN5R01G571100.1	392	4.8e-26	ILDATKGVTS	VHILDYGIDWGFQWPVFLQRISKRDGGPP	RVRITGIDLP
2	ScGRAS54	ScWN5R01G639200.1	396	1.67e-20	VLDELGGAGC	IHVLDFDIGVGEQWASLMQELAQRRPGAA	LKVTALVLPS
2	ScGRAS55	ScWN5R01G648300.1	396	1.67e-20	VLDELGGAGC	IHVLDFDIGVGEQWASLMQELAQRRPGAA	LKVTALVLPS
2	ScGRAS56	ScWN5R01G680700.2	289	2.17e-29	IAEAIKGENF	VHIIDFQIAQGSQWITIIQALAARPGGPP	CLRITGIDDS
2	ScGRAS57	ScWN6R01G092200.1	130	1.66e-18	ILEAAAGARR	VHIVDLDAAHGVQWPPLLQAICARADATV	GPPEVRITGA
2	ScGRAS58	ScWN6R01G187800.1	456	4.31e-19	DEIACSAASC	IHVIDFDLGVGGQWASFLQELAHRRGTGG	VALPLLKLTA
2	ScGRAS59	ScWN6R01G425800.1	165	1.09e-20	ILEAMESEKI	VHVIDLGGADATQWLELLHLLAARPEGPP	HFRLTAVHEH
2	ScGRAS60	ScWN6R01G570400.1	186	1.01e-25	ILEAFEGCDR	VHVVDLAIKQGVQWPALIHALSIRPGGPP	SFRITGVGSA
2	ScGRAS61	ScWN6R01G570500.1	218	2.07e-25	ILEAFEGCDR	VHVVDLAIKQGLQWPALIHAFSIRPGGPP	SVRLTGVGSA
2	ScGRAS62	ScWN7R01G006100.1	422	1.35e-25	IYNAVAGRKK	LHIVHYGVNDGFQWPELLRWLADREGGPP	EVRITGFISP
2	ScGRAS63	ScWN7R01G141100.1	275	5.43e-24	IAEAVKGENF	IHIIDFQIAQGSQWVTMIQALAARASGPP	YLRITGIDDS
2	ScGRAS64	ScWN7R01G193300.1	242	8.76e-20	ILEAVAGDRR	VHIVDYDLAEGIQWASLMQAMTSRPDGVS	PPHLRITAIT
2	ScGRAS65	ScWN7R01G378400.1	154	1.68e-17	ILEAVEGSRR	VHILDLDAAHGVQWPPLLQAIAERADPVL	GPPEVRITGA
2	ScGRAS66	ScWNUn01G119800.1	293	3.88e-18	LDALGAGARR	VHVVDLDVGFGGHWPPLMQELAHHWRRTA	APSTPPPTLK
2	ScGRAS67	ScWNUn01G121900.1	220	2.17e-29	TTEAIKGENF	VHIIDFQIAQGSQWITIIQALAARPGGPP	CLRITGIDDS
3	ScGRAS1	ScWN1R01G028300.1	593	3.28e-22	NGLHSSPFFI	QRFKEIMLHYSSLFDMLDANVPRDNKAR	KMIERILFGR
3	ScGRAS3	ScWN1R01G411800.1	350	1.84e-16	PAGGDGGQFL	DRFVAALHHYSAVFDALGAARPADGDAS	RHLVENGILG
3	ScGRAS4	ScWN1R01G431700.1	299	5.35e-15	DADLDSPSLA	TRIAGCFNFHWILFDALDTSAPRDSPRR	LEHEAAVGQK
3	ScGRAS5	ScWN2R01G067300.1	590	6.04e-24	EAGHNGPYFL	GRFLEALHYYSAIFDSLDATFPADSAPR	MKVEQCLLAP
3	ScGRAS7	ScWN2R01G188600.1	340	2.53e-12	DADFTAGDVV	GRLRAAFNYLWIPYDAVDTFLPKGSEQR	RWYEAEVGWK
3	ScGRAS8	ScWN2R01G192100.1	473	5.91e-14	EGGDTEAAFL	KVFGEGLRFFSAYMDSLEESFPKTSNER	LALERGAGRA
3	ScGRAS9	ScWN2R01G207200.1	437	1.56e-23	ESNTNTAPFP	QRFAETLEYYTAIFESIDLTLPRDDKER	VNMEQHCLAR
3	ScGRAS10	ScWN2R01G207400.1	437	1.56e-23	ESNTNTAPFP	QRFAETLEYYTAIFESIDLTLPRDDKER	VNMEQHCLAR
3	ScGRAS11	ScWN2R01G212900.1	316	7.37e-17	QDLGHSGDFL	GRFVEALHYYSALFDALRDGAGAAEEER	HAVERQLLGA
3	ScGRAS12	ScWN2R01G226300.1	452	7.86e-26	ESHTNTTPFL	MRFLETMDYYSAMFESIDANLPRDSKER	ISVEQHCLAK
3	ScGRAS13	ScWN2R01G226600.1	452	7.86e-26	ESHTNTTPFL	MRFLETMDYYSAMFESIDANLPRDSKER	ISVEQHCLAK
3	ScGRAS14	ScWN2R01G324700.1	346	9.93e-20	AGRCGSASLL	PRFAANLRYYAAVFESLHECLPADSAER	IAIERDHLGV
3	ScGRAS15	ScWN2R01G330200.1	345	9.93e-20	AGRCGSASLL	PRFAANLRYYAAVFESLHECLPADSAER	IAIERDHLGV
3	ScGRAS16	ScWN2R01G334600.1	336	9.93e-20	AGRCGSASLL	PRFAANLRYYAAVFESLHECLPADSAER	IAIERDHLGV
3	ScGRAS17	ScWN2R01G417500.1	534	9.51e-22	NGTYNAPFFV	TRFKEALFYYSSLYDMLAVTAPPVDEHR	QLIEREYFGR
3	ScGRAS18	ScWN2R01G459100.1	513	2.54e-16	ELNSNTAPLA	TRFSDAYLHYGAILDSLDSTVSRDSADR	ARAEEAVANM
3	ScGRAS20	ScWN2R01G597200.1	353	5.29e-19	QEANHNDEFM	ARFENALKYYGALFDALEESVPARGSTI	ERADMEQCLL
3	ScGRAS21	ScWN2R01G597300.1	352	5.29e-19	QEANHNDEFM	ARFENALKYYGALFDALEESVPARGSTI	ERADMEQCLL
3	ScGRAS22	ScWN2R01G597400.1	299	5.29e-19	QEANHNDEFM	ARFENALKYYGALFDALEESVPARGSTI	ERADMEQCLL
3	ScGRAS23	ScWN3R01G110400.1	1057	1.24e-20	NGSYNTPFFL	SRFKEVMYHYTSMFDMFEKTTPRDNETR	TILERDIYKY
3	ScGRAS24	ScWN3R01G317900.1	332	1.11e-17	EAEHNKPGFL	DRFTEALFYYSAVFDSLDAASANGTGNA	MAEAYLQREI
3	ScGRAS25	ScWN3R01G447600.1	693	1.39e-22	NGSYNAPFFV	SRFREALFQFSAHFDMLEANIPRDNEER	LLIESTIFSR
3	ScGRAS26	ScWN3R01G479600.1	401	5.08e-23	DAGHNGPFFL	GRFMEALHYYAALFDALDAALPRYDARR	ARVEQFHYGA
3	ScGRAS27	ScWN3R01G479700.1	399	5.08e-23	DAGHNGPFFL	GRFMEALHYYAALFDALDAALPRYDARR	ARVEQFHFGA
3	ScGRAS28	ScWN3R01G495200.1	434	1.2e-23	DANTNTAPFQ	TRFREVYDYYSALFDSLDATLPRESPDR	MNVERQCLAR
3	ScGRAS29	ScWN4R01G050300.1	458	7.22e-16	KANHNSGTFL	DRFTESLHYYSTMFDSLEGGSSGGPSEV	SSGAAAAPAA
3	ScGRAS30	ScWN4R01G061200.1	428	6.41e-19	EVSLNRAGFV	DRFANALSYYRSVFESLDVAMARDSEDR	ATLERCMFGE
3	ScGRAS31	ScWN4R01G141000.1	353	4.33e-13	EASLCKASFV	DFFFEALHHFTTVFESLASCFVGGNQGA	CLRLVEREMV
3	ScGRAS32	ScWN4R01G157800.1	555	2.66e-21	QDLSHSGSFL	ARFVEAIHYYSALFDSLDASYSEDSSER	HVVEQQLLAR
3	ScGRAS33	ScWN4R01G163700.1	335	1.58e-15	DADHNSPLLH	DRFTETVHYYAALFDSLDAVGAAIPQRV	RVETMLLGEE
3	ScGRAS34	ScWN4R01G172100.1	516	3.14e-18	NGAYSSAFFM	TRFRQALNNFTAQFDMMETTMMQNKDKR	LLVERHIFAR
3	ScGRAS35	ScWN4R01G172400.1	548	3.28e-22	NGPYSAAFFM	TRFRHALYYFTALFDVMETTVPRDNDRR	LVVERDILAR
3	ScGRAS36	ScWN4R01G172500.1	509	3.93e-23	VNGSSGPFFL	ARFREALFFYSSVFDMLDTTTPPESYER	FVLERDMFGQ
3	ScGRAS37	ScWN4R01G172600.1	462	9.24e-26	VNGSYGTFFL	SRFREALFFYSALFDMLDATMPRENKLR	LVLERDIFGW
3	ScGRAS38	ScWN4R01G172700.1	460	1.69e-24	TVNGSYGTFL	SRFREALFYHSALFDMLDATMPRESKLR	LALERDVFGW
3	ScGRAS39	ScWN4R01G172800.1	547	1.69e-24	NGSYGATYFL	TRFREALFNYSAQFDLLDATVPRDNEGR	LLLERDIFGR
3	ScGRAS40	ScWN4R01G172900.1	553	5.16e-25	NGSYGATSFL	TRFREALFHYSAQFDLLDTTVPRDNEGR	LLLERDIFGR
3	ScGRAS41	ScWN4R01G173400.1	674	1.75e-25	NGTYGAPFFV	TRFREALFTYSAQFDMLDATIPRDNDDR	LLIERDIFGP
3	ScGRAS42	ScWN4R01G331800.1	610	6.3e-28	NGGYGAPFFV	TRFREALFFYSAHFDMLDATIPRDNDER	LLIERDIIGR
3	ScGRAS43	ScWN4R01G380900.1	402	7.86e-26	ESHTNTTPFL	MRFLETMDYYSAMFESIDANLPRDSKER	ISVEQHCLAK
3	ScGRAS45	ScWN4R01G562000.1	347	1.21e-17	EAKHNGVEFR	VRFGNALKYYGALFDALEESVPARGSAM	EREGVERCLL
3	ScGRAS46	ScWN5R01G081000.1	616	3.45e-24	NGSFSAPFFV	TRFREVLFFYSALFDVLDTTTPRDNEQR	MLIEQNILGR
3	ScGRAS47	ScWN5R01G140900.1	415	2.02e-14	EANHNGAAFH	ERFDEALNYYASLFDCLERAAAAHRGSA	AADRARVERS
3	ScGRAS48	ScWN5R01G145000.3	649	1.09e-25	NGSYSVPFFI	TRFREALFHFSALFDMLEATVPRDDDQR	RLIERDLFGR
3	ScGRAS49	ScWN5R01G149200.2	523	6.47e-21	QDLRHTGSFL	ARFVEAIHYYSALFDSLDASYGEDSPER	HVVEQQLLSR
3	ScGRAS50	ScWN5R01G359700.1	1333	2.61e-20	ELNTNTGPFT	QRFVETLDYYTAIFESIHVEGPREPKER	TKMEQHCLGR
3	ScGRAS51	ScWN5R01G470300.1	433	1.09e-22	ESNTNTNSFL	PRYLETLDYYTAMFESIDVALPRDDKRR	ISTEQHCVAR
3	ScGRAS52	ScWN5R01G569200.1	536	9.51e-22	NGTYNAPFFV	TRFKEALFYYSSLYDMLAVTAPPVDEHR	QLIEREYFGR
3	ScGRAS53	ScWN5R01G571100.1	536	9.51e-22	NGTYNAPFFV	TRFKEALFYYSSLYDMLAVTAPPVDEHR	QLIEREYFGR
3	ScGRAS56	ScWN5R01G680700.2	433	1.09e-22	ESNTNTNSFL	PRYLETLDYYTAMFESIDVALPRDDKRR	ISTEQHCVAR
3	ScGRAS57	ScWN6R01G092200.1	274	6.41e-19	SRGDDGDDLP	RRVAAAMDFYSAVFDALEATVPPGSAER	LAVEQEILGT
3	ScGRAS59	ScWN6R01G425800.1	330	2.2e-19	EASHNTPGLT	ERFVEALNYYAALFDCLEVGAARGSVER	ARVERWLLGE
3	ScGRAS60	ScWN6R01G570400.1	328	7.83e-14	EADHNKPGLL	RRFDNAMLYYGSVLDSMEAMSVSRGTAI	GNGAGADAYV
3	ScGRAS61	ScWN6R01G570500.1	360	7.78e-15	EADHNKPGLV	TRFDNAMFYYGSVLDSMESMSVSHGGAI	GNGAGADAYL
3	ScGRAS62	ScWN7R01G006100.1	568	4.52e-18	NGAYNSPFFM	TRFRQALTNFTTQFDMMETTMPQNKDKR	LLVERRVFAR
3	ScGRAS63	ScWN7R01G141100.1	419	6.69e-22	EANTNTAPFF	SRYMETLDYYTAMFEAIDVACPRDDKKR	MSTEQHCVAR
3	ScGRAS64	ScWN7R01G193300.1	396	7.22e-16	ASDAAAGGFV	GRFMEELHRYSAVWDSLEAGFPTQSRVR	GLVERVILAP
3	ScGRAS65	ScWN7R01G378400.1	307	1.57e-17	GGIDPIDELP	RRVGVAMDHYSAVFEALEATVPPGSRER	LAVEQEVLGR
3	ScGRAS67	ScWNUn01G121900.1	353	1.09e-22	ESNTNTNSFL	PRYLETLDYYTAMFESIDVALPRDDKRR	ISTEQHCVAR
4	ScGRAS1	ScWN1R01G028300.1	690	4.23e-20	SLYHDEFFAV	EDRGWLLQGWKGRVLYAISKW	KPNEIYDGQ*
4	ScGRAS2	ScWN1R01G287000.1	518	5.45e-13	ESQAESLLHK	RAPGSLCLYWQRAELVSVSAW	RC*
4	ScGRAS3	ScWN1R01G411800.1	446	9.18e-16	PAGLGYTVAD	DHDGTVRLGWKGTPLYAVSTW	TCCTTPHARA
4	ScGRAS4	ScWN1R01G431700.1	392	1.05e-10	SEHATGWGVK	REEDMLVLTWKGHAAVFTTAW	APN*
4	ScGRAS5	ScWN2R01G067300.1	689	1.15e-17	YGAGDGYRLN	EDKGCLLLGWQDRAIIGASAW	RC*
4	ScGRAS6	ScWN2R01G131700.1	524	7.83e-13	RTANHGFHVE	KHQSALALWWQRSELVSVSAW	RC*
4	ScGRAS7	ScWN2R01G188600.1	436	2.68e-12	NEHAAGWGMK	REDDDLMLTWKGHNVVFASAW	APS*
4	ScGRAS8	ScWN2R01G192100.1	576	9.37e-12	SMREAGTDDS	AAGAGVFLAWKEQPLVWASAW	RP*
4	ScGRAS9	ScWN2R01G207200.1	534	1.85e-18	QSYSENYKLA	ERDGALYLGWKNKPLVVSSAW	H*
4	ScGRAS10	ScWN2R01G207400.1	534	1.85e-18	QSYSENYKLA	ERDGALYLGWKNKPLVVSSAW	H*
4	ScGRAS11	ScWN2R01G212900.1	413	4.39e-16	MYPWKGYTLA	EEDGCLKLGWKDLSLLTASSW	EPTVHHGEDG
4	ScGRAS12	ScWN2R01G226300.1	549	2.56e-19	ACYSDKYTLE	EKDGAMLLGWKTRKLISASAW	H*
4	ScGRAS13	ScWN2R01G226600.1	549	2.56e-19	ACYSDKYTLE	EKDGAMLLGWKTRKLISASAW	H*
4	ScGRAS14	ScWN2R01G324700.1	454	1.87e-15	GGGGFRVMEA	GDGKTMALGWRDRALITASAW	RPCRRSVGQN
4	ScGRAS15	ScWN2R01G330200.1	453	1.87e-15	GGGGFRVMEA	GDGKAMALGWRDRALITASAW	RPCRRSVGQN
4	ScGRAS16	ScWN2R01G334600.1	444	1.87e-15	GGGGFRVMEA	GDGKTMALGWRDRALITASAW	RPCRRSVGQN
4	ScGRAS17	ScWN2R01G417500.1	632	4.23e-20	KSYHRDFFVD	EDNKWMLQGWKGRVICALSTW	KPS*
4	ScGRAS18	ScWN2R01G459100.1	609	1.2e-13	GAPPPGLVVK	PENGVLRLGWKQRVVAVASAW	R*
4	ScGRAS19	ScWN2R01G528600.1	494	7.77e-11	EMSTAAAAAT	GGGGAVALRWKGQPVSFCSLW	RPA*
4	ScGRAS20	ScWN2R01G597200.1	456	8.18e-15	GCSRAYRVSS	ENDVCFFIRWRDIPMFSVSTW	RAV*
4	ScGRAS21	ScWN2R01G597300.1	455	8.18e-15	GCSRAYRVSS	ENDVCFFIRWRDIPMFSVSTW	RAV*
4	ScGRAS22	ScWN2R01G597400.1	402	8.18e-15	GCSRAYRVSS	ENDVCFFIRWRDIPMFSVSTW	RAM*
4	ScGRAS23	ScWN3R01G110400.1	1155	8.95e-21	QIYHKDFFVD	EEDQCLVLGWKGRILYALSTW	KPSESGDEGD
4	ScGRAS24	ScWN3R01G317900.1	428	2.97e-18	LFSGEGHSVE	EAEGCLTLGWHGRPLFSASAW	RAATDGEDNH
4	ScGRAS25	ScWN3R01G447600.1	790	4.24e-22	KCYHKNFIID	EDNRWLLQGWKGRILYALSTW	KANPQSS*
4	ScGRAS26	ScWN3R01G479600.1	498	9.76e-19	NAGGSGYTVA	EEKGCLVLGWKGKPVIAASCW	KC*
4	ScGRAS27	ScWN3R01G479700.1	496	9.76e-19	NAGGSGYTVA	EEKGCLVLGWKGKPVIAASCW	KC*
4	ScGRAS28	ScWN3R01G495200.1	531	1.61e-13	SSYCDRYKFE	EDHGGLHFGWGEKTLIVASAW	Q*
4	ScGRAS29	ScWN4R01G050300.1	572	8.57e-18	FAGGDGYKVE	EKEGCLTLGWHTRPLIATSAW	RLAAP*
4	ScGRAS30	ScWN4R01G061200.1	529	2.04e-10	DAKYKYSLVE	LPPAFLSLAWEKRPLLTVSAW	R*
4	ScGRAS31	ScWN4R01G141000.1	445	2.94e-14	GLFNRGFEVV	HEKGRLVLCWKSRPLTSVSVW	APILKERSL*
4	ScGRAS32	ScWN4R01G157800.1	652	1.39e-16	MFPSDGYTLV	EENGTLKLGWKDLCLLTASAW	RPIQALGR*
4	ScGRAS33	ScWN4R01G163700.1	432	1.33e-13	SYGLKQCKCD	EDNASLLLCWGATRLYSISAW	RPHSSDAAPN
4	ScGRAS34	ScWN4R01G172100.1	614	2.63e-22	KQYHKHFMID	EDQRWLLLGWKGRVLYALSTW	VADDASGSQL
4	ScGRAS35	ScWN4R01G172400.1	646	1.63e-20	SRYHKHFMIS	EDHRWLLQGWKGRVLYGHSTW	ASQVID*
4	ScGRAS36	ScWN4R01G172500.1	607	7.31e-21	SLYHKEFVVD	VDQGWLLQGWKGRILYAHSAW	VADDTSSED*
4	ScGRAS37	ScWN4R01G172600.1	560	7.38e-20	NKYHKDFLID	EDHHWLLQGWKGRILLAHSTW	EADGASSHC*
4	ScGRAS38	ScWN4R01G172700.1	558	1.33e-21	GDYHKDFDID	EDHQWLLQGWKGRILYAHSTW	VAEGASSHC*
4	ScGRAS39	ScWN4R01G172800.1	645	3.6e-19	DNYHKDFVVD	EDQRWLLHRWKGRVLYALSTW	VADNAT*
4	ScGRAS40	ScWN4R01G172900.1	651	3.01e-16	DNYHSNFVVD	ADQRWLLHRWKGRVLYAWSSW	VAADAT*
4	ScGRAS41	ScWN4R01G173400.1	772	8.85e-20	SLYHKDFLID	VDNRWLLQGWKGRVLYAMSTW	VAGDHDNSKF
4	ScGRAS42	ScWN4R01G331800.1	708	1.51e-19	EHYHKDFLID	VDHQWLLQGWKGRVLYALSTW	VADDA*
4	ScGRAS43	ScWN4R01G380900.1	499	2.56e-19	ACYSDKYTLE	EKDGAMLLGWKTRKLISASAW	H*
4	ScGRAS44	ScWN4R01G507600.1	581	1.74e-12	ASGKYGVHQQ	GDGEGLTLRWLDTPLYTVTAW	TPAGDGATVS
4	ScGRAS45	ScWN4R01G562000.1	451	4.93e-11	GSRAYRVCSE	NEGRCVFIYRDDLPMFSVSTW	RTV*
4	ScGRAS46	ScWN5R01G081000.1	714	1.51e-19	NCYHKDFVID	IDQHWLLQGWKGRILYAISTW	TANDASS*
4	ScGRAS47	ScWN5R01G140900.1	519	1.48e-15	GWGGYEVRHD	AEGHCFFLCWHKKPLYAVSAW	RPAGYHHSGG
4	ScGRAS48	ScWN5R01G145000.3	747	1.35e-18	DIYHKDFVID	EDSGWLLQGWKGRIIYAITTW	KHKNS*
4	ScGRAS49	ScWN5R01G149200.2	620	1.07e-16	MFPSDGYTLV	EENGALKLGWKDLTLLTASAW	RPMHASGR*
4	ScGRAS50	ScWN5R01G359700.1	1430	2.54e-18	QYYSSNFKLA	EGDGVLYLGWKNRPLVVSSAW	H*
4	ScGRAS51	ScWN5R01G470300.1	530	2.97e-18	NSYHSCYRLE	ERDGVLYLGWKSRVLVVSSAW	C*
4	ScGRAS52	ScWN5R01G569200.1	634	4.23e-20	KSYHRDFFVD	EDNKWMLQGWKGRVICALSTW	KPS*
4	ScGRAS53	ScWN5R01G571100.1	634	4.23e-20	KSYHRDFFVD	EDNKWMLQGWKGRVICALSTW	KPS*
4	ScGRAS54	ScWN5R01G639200.1	625	1.12e-12	VPVRGFRVEK	RAAGSLVLHWQRAELVSVSAW	RC*
4	ScGRAS55	ScWN5R01G648300.1	625	1.12e-12	VPVRGFRVEK	RAAGSLVLHWQRAELVSVSAW	RC*
4	ScGRAS56	ScWN5R01G680700.2	530	2.97e-18	NSYHSCYRLE	ERDGVLYLGWKSRVLVVSSAW	C*
4	ScGRAS57	ScWN6R01G092200.1	372	1.26e-14	HYPSEGYAAE	EARGACFLGWQTRTLMSVSSW	H*
4	ScGRAS58	ScWN6R01G187800.1	686	2.85e-13	RVQVRGFHVE	KRGVALTLYWQRGELVSVSAW	RC*
4	ScGRAS59	ScWN6R01G425800.1	428	8.17e-17	GLGCDGFKVR	EEKGTFFLCWQDRALFSVSAW	RGRRFD*
4	ScGRAS60	ScWN6R01G570400.1	428	1.26e-14	VFSSAGFRVQ	EIGGCLSLVWHGQPLFTASVW	SAMPADGATA
4	ScGRAS61	ScWN6R01G570500.1	460	5.25e-15	MFSGTGFRVQ	EIGGCLSLMWHGHPLFTASVW	SAMPTDGTGA
4	ScGRAS62	ScWN7R01G006100.1	666	2.63e-22	KQYHKNFLIS	EDQRWLLLGWKGRVLYALSTW	IAEDA*
4	ScGRAS63	ScWN7R01G141100.1	516	1.15e-17	NGYNSYYKLE	EKDGVIYLGWKNRKLVVSSAW	W*
4	ScGRAS64	ScWN7R01G193300.1	492	8.64e-12	LFNDGYTVEE	TRPNKIVLGWKARRLLSASVW	APPPLSVPSS
4	ScGRAS65	ScWN7R01G378400.1	403	5.87e-15	HYPSEGYLVQ	ESRGACFLGWQTRPLLSVSSW	Q*
4	ScGRAS66	ScWNUn01G119800.1	526	7.15e-13	RTANHGFHVE	KQQAALALWWQRSELVSVSAW	RC*
4	ScGRAS67	ScWNUn01G121900.1	450	2.97e-18	NSYHSCYTLE	ERDGVLYLGWKSRVLVVSSAW	C*
5	ScGRAS1	ScWN1R01G028300.1	419	1.37e-16	STTDWLEAYR	LFLAACPFKRASYYFANKTILDVSQRQPR	VHIIDFGISF
5	ScGRAS2	ScWN1R01G287000.1	291	5.98e-15	DVVVKLGAYK	AFSEVSPVLQFAHLTCVQAVLDGLRGAGC	IHVLDFDIGM
5	ScGRAS3	ScWN1R01G411800.1	181	4.04e-18	SWSGVHAAFR	AFHNVAPFARCAYLACNQAILEAFRGKRQ	VHVVDLDVVP
5	ScGRAS4	ScWN1R01G431700.1	112	4.75e-16	QRAMSVTELA	DYVDLTPWHRFGFTASNGAILRAVAGRDA	VHVVDLGVTR
5	ScGRAS5	ScWN2R01G067300.1	428	4.53e-27	PSPDTLKIYQ	ILYQACPYIKFAHFTANQAIFEAFHGEDR	VHVVDLDILQ
5	ScGRAS6	ScWN2R01G131700.1	261	2.16e-14	DVALKLAAHK	ALADASPTVQFAGFTATQAFLDALGAGAR	RVHVVDLDVG
5	ScGRAS7	ScWN2R01G188600.1	151	2.05e-17	VHRFTAVELA	SFVDLTPWHRFGYMAANHAILEAVEGFPV	VHVVDLSTTH
5	ScGRAS8	ScWN2R01G192100.1	274	2.86e-13	SFDSTRRTAL	RFQELSPWSSFGHVAANGAILESFLEAAA	ASSEPQRFHI
5	ScGRAS9	ScWN2R01G207200.1	264	6.64e-26	KSSDLLSYMH	FLYEACPYFKFGYMSANGAIAEAVKGEDR	IHIIDFHIAQ
5	ScGRAS10	ScWN2R01G207400.1	264	6.64e-26	KSSDLLSYMH	FLYEACPYFKFGYMSANGAIAEAVKGEDR	IHIIDFHIAQ
5	ScGRAS11	ScWN2R01G212900.1	150	9.39e-20	QSRRISSAFQ	AYNALSPLVKFSHFTANKAILQALDGEDH	VHVIDLDIMQ
5	ScGRAS12	ScWN2R01G226300.1	279	1.32e-23	ESKELLSYMK	ILYNICPYFKFGYMAANGAIAEALRSEDN	IHIIDFQIAQ
5	ScGRAS13	ScWN2R01G226600.1	279	1.32e-23	ESKELLSYMK	ILYNICPYFKFGYMAANGAIAEALRSEDN	IHIIDFQIAQ
5	ScGRAS15	ScWN2R01G330200.1	151	2.28e-21	TREEQFLAFT	MFYQASPFYQFAHFTANQAIVEAFEAGGR	RRLHVVDFDV
5	ScGRAS17	ScWN2R01G417500.1	361	3.36e-18	SSADMLKIFK	LYGTACPFMRMFRFYSNEAILDATKGVTS	VHILDYGIDW
5	ScGRAS18	ScWN2R01G459100.1	339	2.36e-15	CGAEHHTGSQ	LLHDITPCFRLALDAANIAIVEAVAGHRA	IHLVDFDINA
5	ScGRAS20	ScWN2R01G597200.1	163	8.48e-20	PASAAAAARR	QFAEICPFLRLAGTTTNYAIIDAARTERN	AVLHVVDLGG
5	ScGRAS21	ScWN2R01G597300.1	163	8.48e-20	PASAAAAARR	QFAEICPFLRLAGTTTNYAIIDAARTERN	AVLHVVDLGG
5	ScGRAS22	ScWN2R01G597400.1	110	8.48e-20	PASAAAAARR	QFAEICPFLRLAGTTTNYAIIDAARTERN	AVLHVVDLGG
5	ScGRAS23	ScWN3R01G110400.1	388	2.08e-16	NAAYILKLFH	LCFTVCHYLRSSYYFSNKTILDVSKGKSQ	VHIIDFGICF
5	ScGRAS24	ScWN3R01G317900.1	161	2.89e-29	TDAEHAFLYH	HFYEACPYLKFAHFTANQAILEAFHGCDT	VHVIDFSLMQ
5	ScGRAS25	ScWN3R01G447600.1	520	1.05e-20	ACTDVLKAYQ	LYLAACPFKKISHYFANQTILNAVEKAKK	VHIVDFGVYY
5	ScGRAS26	ScWN3R01G479600.1	229	1.79e-20	LDGARGEALA	VAYELCPYLRFAHFVANASILEAFDGESN	VHVVDLGMTM
5	ScGRAS27	ScWN3R01G479700.1	230	1.45e-21	LDGARGEALA	VAYELCPYLRFAHFVANTSILEAFEGESN	VHVVDLGMTM
5	ScGRAS28	ScWN3R01G495200.1	261	3.22e-23	PTLYQLSAMQ	ILFEICPCYRFGFMAANYAILEACKGEER	MHIIDFDINQ
5	ScGRAS29	ScWN4R01G050300.1	302	6.31e-29	DAAFADLLHA	HFYESCPYLKFAHFTANQAILEAFAGCRR	VHVVDFGIKQ
5	ScGRAS30	ScWN4R01G061200.1	257	5.51e-21	ASDEVTLCYK	TLNDACPYSKFAHLTANQAILEATGAATK	IHILDFGIVQ
5	ScGRAS31	ScWN4R01G141000.1	182	1.61e-20	LASDRMSVQQ	IIQELSPFAKFAHFTANQAILDATKGDAH	VHVVDLNIGE
5	ScGRAS32	ScWN4R01G157800.1	393	7.68e-23	VNSRVAAAFQ	VFNGISPFVKFSHFTANQAIQEAFEREDR	VHIVDLDIMQ
5	ScGRAS33	ScWN4R01G163700.1	119	2.17e-13	EQSCLRAAYE	NFADISPYLSTGFVTINQAMLEQVQDQKV	VRIVDLSCST
5	ScGRAS34	ScWN4R01G172100.1	341	1.09e-18	STVELFKSYH	LCIAACCFLKVSLNFSNKNIYNAVAGRKK	LHIVHYGVND
5	ScGRAS35	ScWN4R01G172400.1	373	7.52e-15	LAVELIKAFH	LHMAACCSLKVGLLFAINTIYKAVAGRTK	LHIVHYGITT
5	ScGRAS36	ScWN4R01G172500.1	335	1.72e-17	STMEFLKGYE	LFMAACSFKRVAFTFSSMTIFDAVEGKSK	LHIVDYGLHY
5	ScGRAS37	ScWN4R01G172600.1	286	3.42e-16	SAVAHSEAYQ	AYISACCFRNVSFLFANRAIFNAAVGRSR	LHIVDYGFRY
5	ScGRAS38	ScWN4R01G172700.1	287	1.89e-19	SNVRHMEAYQ	LFMSTCCFRKVAFLFANKAIFNAAVGRSR	LHIVDYGLHC
5	ScGRAS39	ScWN4R01G172800.1	372	4.1e-22	SVADFLKANQ	LYMAACCCKKVAFIFANKTICNAVVGKSR	LHIVDYGLSQ
5	ScGRAS40	ScWN4R01G172900.1	378	1.3e-20	SVADFLKANQ	LYMAACCCKKVAYIFADKTICNAVAGKRR	LHIVDYGLNQ
5	ScGRAS41	ScWN4R01G173400.1	496	1.28e-14	SVGEFLRAYK	LYMAASSFKKVNFLFVGKIITDAMVGKSR	LHIVDYNVQY
5	ScGRAS42	ScWN4R01G331800.1	432	4.42e-21	SVVEFLKAYK	LFMAACCFKKANFGFANKTILNAVAGKRR	LHIVDFGVQY
5	ScGRAS43	ScWN4R01G380900.1	255	1.32e-23	ESKELLSYMK	ILYNICPYFKFGYMAANGAIAEALRSEDN	IHIMIFRFSS
5	ScGRAS44	ScWN4R01G507600.1	314	2.66e-12	HDDDDALALR	VLNSVTPIPRFLHFTLNERLLRAFDGHDR	VHIIDFDIKQ
5	ScGRAS45	ScWN4R01G562000.1	157	1.87e-17	PAPAAAAARR	HFAVMCPFLRLAGTAANYAIIDTVQTERN	AVLHVVDLGG
5	ScGRAS46	ScWN5R01G081000.1	442	2.44e-17	SAVDMLKAYQ	LYMAAICFKKVSFLFSNSTIYNASLGKKK	IHIIDYGIQY
5	ScGRAS47	ScWN5R01G140900.1	181	9.01e-19	DAHVVPAARR	HMFDMLPFLKLAYLTTNHAILEAMEGERF	VHVVDLSGPA
5	ScGRAS48	ScWN5R01G145000.3	476	2.67e-17	TASDMLKAYH	LYFAACPFKRLSHFLSNQTILSMTKNAKK	VHIIDFGIYF
5	ScGRAS49	ScWN5R01G149200.2	363	4.94e-21	VNGRVAAAFQ	VFNGISPLVKFSHFTANQAIQEAFEREDR	VHIIDLDIMQ
5	ScGRAS50	ScWN5R01G359700.1	1160	9.8e-23	NGSEVISYQR	ELYAICPYLKFGYLSANGAITEAVRGEDM	IHIIDFRIFQ
5	ScGRAS51	ScWN5R01G470300.1	260	6.9e-24	TSSELMSYMH	LLCEICPFYKFGYMSANGAIAEAIKGENF	VHIIDFQIAQ
5	ScGRAS52	ScWN5R01G569200.1	363	3.36e-18	SSADMLKIFK	LYGTACPFMRMFRFYSNEAILDATKGVTS	VHILDYGIDW
5	ScGRAS53	ScWN5R01G571100.1	363	3.36e-18	SSADMLKIFK	LYGTACPFMRMFRFYSNEAILDATKGVTS	VHILDYGIDW
5	ScGRAS54	ScWN5R01G639200.1	367	1.16e-15	DVLLKLGAYK	AFSELSPVLQFAHFTCVQAVLDELGGAGC	IHVLDFDIGV
5	ScGRAS55	ScWN5R01G648300.1	367	1.16e-15	DVLLKLGAYK	AFSELSPVLQFAHFTCVQAVLDELGGAGC	IHVLDFDIGV
5	ScGRAS56	ScWN5R01G680700.2	260	6.9e-24	TSSELMSYMH	LLCEICPFYKFGYMSANGAIAEAIKGENF	VHIIDFQIAQ
5	ScGRAS57	ScWN6R01G092200.1	101	7.33e-22	VAPASSAAHL	AYNKIAPFLRFAHLTANQAILEAAAGARR	VHIVDLDAAH
5	ScGRAS58	ScWN6R01G187800.1	425	1.37e-12	DVALKLAAYK	SFSDLSPMLQFANFTATQALLDEIACSAA	SCIHVIDFDL
5	ScGRAS59	ScWN6R01G425800.1	136	4.59e-19	TPAEVAVARR	HFFDLCPFLRLAGAAANQAILEAMESEKI	VHVIDLGGAD
5	ScGRAS60	ScWN6R01G570400.1	157	3.83e-27	SPERAGELYC	KFYDAGPYLKFAHFTANQAILEAFEGCDR	VHVVDLAIKQ
5	ScGRAS61	ScWN6R01G570500.1	189	6.92e-28	SPERAGELYR	QFYDAGPYLKFAHFTANQAILEAFEGCDR	VHVVDLAIKQ
5	ScGRAS62	ScWN7R01G006100.1	393	2.11e-18	CTMELLKSYH	LCMATCCCLKVSLNFSNKNIYNAVAGRKK	LHIVHYGVND
5	ScGRAS63	ScWN7R01G141100.1	246	8.98e-26	TNSELMSYMH	LLYDICPFFKFGYMSANGAIAEAVKGENF	IHIIDFQIAQ
5	ScGRAS64	ScWN7R01G193300.1	213	1.32e-23	STGDVLTAFQ	MLQDMSPYMKFGHFTANQAILEAVAGDRR	VHIVDYDLAE
5	ScGRAS65	ScWN7R01G378400.1	125	3.65e-23	AAPAPSGAYL	AFNQIAPFLRFAHLTANQAILEAVEGSRR	VHILDLDAAH
5	ScGRAS66	ScWNUn01G119800.1	263	2.16e-14	DVALKLAAHK	ALADASPTVQFAGFTATQAFLDALGAGAR	RVHVVDLDVG
6	ScGRAS1	ScWN1R01G028300.1	366	2.19e-24	HLFASELLKK	IRQHSSADGDCTQRLAFYLVDGLEARLAG	IGSQVYRNLM
6	ScGRAS3	ScWN1R01G411800.1	127	1.84e-13	ADANGTLLEL	SQMASPYAPSCGERLVAYFARAMAARLMS	SWVGVCAPVH
6	ScGRAS4	ScWN1R01G431700.1	55	5.17e-15	VTLAQQAMWV	LNNIASAQGDPNQRLTSSLLRGLVARACR	TCGSPRADSM
6	ScGRAS5	ScWN2R01G067300.1	371	9.5e-19	QPSAVRHLHL	LRRVASPLGDSMQRVASYFADALATRLSV	SSGTAISPRG
6	ScGRAS7	ScWN2R01G188600.1	91	1.72e-14	ATLTQQILWV	LNNIAPADGDSNQRLTAAFLCALVARASR	TGACKAVTAA
6	ScGRAS8	ScWN2R01G192100.1	218	8.73e-17	SQRVQQLMWM	LNELASPYGDVEQKLASYFLQGLFARLTA	SGPRTLRTLA
6	ScGRAS9	ScWN2R01G207200.1	211	1.63e-20	MYAVDMMVPE	LRKMVSVSGTPLERLGAYMVEGLVARLAS	SGHSIYKALR
6	ScGRAS10	ScWN2R01G207400.1	211	1.63e-20	MYAVDMMVPE	LRKMVSVSGTPLERLGAYMVEGLVARLAS	SGHSIYKALR
6	ScGRAS11	ScWN2R01G212900.1	94	1.03e-14	LPEARDMLQE	VAELASPFGSSPERVAAYFGDALCARVLS	SYLGAYSPLA
6	ScGRAS12	ScWN2R01G226300.1	226	5.92e-16	TEEFLKLVQE	ARGTVSINGEPIQRLGAYLLEGLVARHGN	SGTNIYRALK
6	ScGRAS13	ScWN2R01G226600.1	226	5.92e-16	TEEFLKLVQE	ARGTVSINGEPIQRLGAYLLEGLVARHGN	SGTNIYRALK
6	ScGRAS15	ScWN2R01G330200.1	99	1.28e-17	HAAAVALQEV	YRHASFRGGDPAQRVASYFADALASRLLL	PPPAKAKTTT
6	ScGRAS16	ScWN2R01G334600.1	99	5.49e-18	HAAAVALQEV	YRHASFRGGDPAQRVASYFADALASRLLP	PPPAKAKTRT
6	ScGRAS17	ScWN2R01G417500.1	308	2.22e-26	HRGSGELLKQ	IRRHSSPHGDAGQRLAHYIANGLEARLAG	TGSTVHRSLA
6	ScGRAS18	ScWN2R01G459100.1	288	1.87e-14	LETAAANLAT	LKRAANPRGDAEQRLVAVMVAALSSRIVP	TASASSQHLA
6	ScGRAS19	ScWN2R01G528600.1	166	1.57e-13	LSRVQHLFYV	LGELAAFSGDANHRLAAYGLRALWLRLPA	AVGPAAAAVV
6	ScGRAS20	ScWN2R01G597200.1	109	5.17e-15	CSSLASERIC	SSLASDDVGGPLHRLASSFADALALRVVQ	PWQGVCRALQ
6	ScGRAS21	ScWN2R01G597300.1	109	1.57e-13	LVNKVLERIC	SSLASDDVRGPLHRLASSFADALALRVVQ	PWQGVCRALQ
6	ScGRAS22	ScWN2R01G597400.1	56	9.48e-15	LVNKVLERIC	SSLASDHVGGPLHRLASSFADALALRVVQ	PWQGVCRALQ
6	ScGRAS23	ScWN3R01G110400.1	845	7.54e-21	RTIASDILKS	IRQHCSPSGDDTQRLAFYLADCLEIRLSG	SGSQINQKVI
6	ScGRAS24	ScWN3R01G317900.1	115	1.43e-11	LAAAHLADAN	ASLAAVSTASGIGRVAVHFTDALSRRLFR	SPAAPPATDA
6	ScGRAS25	ScWN3R01G447600.1	467	7.76e-25	RRSATDLLKQ	IRQHASANGDGDQRLAHCFANGLEARLAG	NGSQIYKLYT
6	ScGRAS26	ScWN3R01G479600.1	170	2.9e-17	RAQAAALLRE	LQVGAPVHGTAFQRVASCFVQGLADRLAL	AHPPALGPAS
6	ScGRAS27	ScWN3R01G479700.1	171	2.9e-17	RAQAAALLRE	LQVGAPVHGTAFQRVASCFVQGLADRLAL	AHPPSLGPAS
6	ScGRAS28	ScWN3R01G495200.1	208	1.93e-17	VDEAQAIITD	LRQMVSIQGDPSHRIAAYLVEGLAARIVA	SGTGIYKALT
6	ScGRAS29	ScWN4R01G050300.1	253	2.32e-13	LSAAEALVKQ	IPLLAASQGGAMRKVAAYFGEALARRVFR	FRPQPDSSLL
6	ScGRAS30	ScWN4R01G061200.1	204	2.09e-16	SGLAAAELAK	VRAAATESGDPAERVAFYFSDALARRLAC	GGAASLETAS
6	ScGRAS31	ScWN4R01G141000.1	133	1.53e-11	AVFSRLDGLL	LGTPENAAAGSFDRLAYHFAQGLRSRISS	VSTSCSLPEP
6	ScGRAS32	ScWN4R01G157800.1	334	3.93e-20	LDEAQRALLE	IAELATPFGTSTQRVAAYFAEAMSARLVS	SCLGLYAPLP
6	ScGRAS33	ScWN4R01G163700.1	64	4.67e-13	VEKTDHSLMK	ISKLASVVDGPLQRLSRMIADSLARRLMC	PAQGIAAALI
6	ScGRAS34	ScWN4R01G172100.1	287	2.26e-27	RSNAGNLLKK	IKQHSLPTGDARQRLAHYFAEGLEARLAG	TGRQMYHSIT
6	ScGRAS35	ScWN4R01G172400.1	320	9.34e-28	VRGASKLLER	IKWHSSPTGDARQRLAHYFAQGLEARLAG	TGSRLYRALM
6	ScGRAS36	ScWN4R01G172500.1	282	2.65e-25	RHGAFNLLKQ	IRQHASVRGDAAQRLAHCFAKGLEARLAG	TGSQVYMSLM
6	ScGRAS37	ScWN4R01G172600.1	233	2.71e-26	RRRAGELLKE	IQQHASPTGDAAQRLAYWFAEGLEARLTG	TGSHVYGTLT
6	ScGRAS38	ScWN4R01G172700.1	234	5.94e-28	RRSAGELLKE	IKQHASPTGDATQRLAYWFAEGLEARLTG	TGSQVYGLLT
6	ScGRAS39	ScWN4R01G172800.1	319	2.71e-26	RRTASELLKR	IRQHSTPKGDAAQRLAHYFAEALDARLAG	RGSELYQSLM
6	ScGRAS40	ScWN4R01G172900.1	325	2.97e-28	RQSAIELLKR	IREHSSPKGDAGQRLAHYFANGLEARLAG	RGSELYQSFL
6	ScGRAS41	ScWN4R01G173400.1	443	6.68e-30	HRGSNELLRQ	IKQHSSPKGDATQRLAYCFAEGLEARLAG	TGSHVYQSLV
6	ScGRAS42	ScWN4R01G331800.1	379	1.46e-27	RRGATELLRQ	IKQHSGPTGDATQRLAHCFAEGLEARLAG	TGSQVYQSLV
6	ScGRAS44	ScWN4R01G507600.1	256	7.98e-15	DAANYYLARL	GETASPSGPTPLHRVAAYFAEALALRAAN	MWPHVFDITP
6	ScGRAS45	ScWN4R01G562000.1	103	1.63e-15	KELANKGLEM	ICSLATDDGDPVHRLVSSFADALALRIVQ	PWQGVCRALQ
6	ScGRAS46	ScWN5R01G081000.1	389	8.26e-24	RRSATELLKQ	IKLHARPDGDGTQRLAHCFAEGLQARLAG	TGGLVHQSLM
6	ScGRAS47	ScWN5R01G140900.1	126	4.64e-12	DRANLCLEHI	MQLASLDAPHTLQRLAAVFADALACKLLK	LLPGLSRALL
6	ScGRAS48	ScWN5R01G145000.3	423	1.34e-23	RRTANELLKQ	IKQHSKVNGDGSQRLAFCFAQGLEARLAG	TGSQQYHRLV
6	ScGRAS49	ScWN5R01G149200.2	305	2.4e-19	LDEAQTALLE	IAELATPFGTSTQRVAAYFAEAVSARLVS	SCLGLYAPLP
6	ScGRAS50	ScWN5R01G359700.1	1107	1.19e-18	SLAIDMTVPE	LGKNVSVSGKPLQRLGEYMVEGLVARLAS	SGHSIYKALK
6	ScGRAS51	ScWN5R01G470300.1	207	4.97e-22	MYATELLISE	LGQLVSVSGDPMQRLGAYMLEGLVARLSS	SGSKLYKSLK
6	ScGRAS52	ScWN5R01G569200.1	310	2.22e-26	HRGSGELLKQ	IRRHSSPHGDAGQRLAHYIANGLEARLAG	TGSTVHRTLA
6	ScGRAS53	ScWN5R01G571100.1	310	2.22e-26	HRGSGELLKQ	IRRHSSPHGDAGQRLAHYIANGLEARLAG	TGSTVHRSLA
6	ScGRAS54	ScWN5R01G639200.1	313	4.02e-12	AREILARLNH	RLPAAPAAGTPLLRSAFYFKEALSVALDT	TGAHASSASV
6	ScGRAS55	ScWN5R01G648300.1	313	4.02e-12	AREILARLNH	RLPAAPAAGTPLLRSAFYFKEALSVALDT	TGAHASSASV
6	ScGRAS56	ScWN5R01G680700.2	207	4.97e-22	MYATELLISE	LGQLVSVSGDPMQRLGAYMLEGLVARLSS	SGSKLYKSLK
6	ScGRAS57	ScWN6R01G092200.1	50	8.27e-14	LDGARRAAGT	VLSGADPRGDAADRLAHHFARALALRANE	RRSSDGAPVA
6	ScGRAS58	ScWN6R01G187800.1	374	1.39e-10	STGAREILAR	LNHQLPPLGKPFLRSASYLREALLLALAD	GHHGAPRITS
6	ScGRAS59	ScWN6R01G425800.1	81	8.73e-17	LDAANAALEH	IATLAAPDGDAMQRVAAAFAEALARRALR	AWPGLCRALL
6	ScGRAS60	ScWN6R01G570400.1	107	6.33e-13	AAGNLTEARM	ILATSVSTTTGIGRVASHFTAALAHRLFP	VSPHPSFELD
6	ScGRAS61	ScWN6R01G570500.1	139	7.37e-13	AAAKLAEART	MLATSVSTTTGIGRVASHFAAALAHRLFP	ASPHSSFALD
6	ScGRAS62	ScWN7R01G006100.1	339	1.95e-29	QTSAGSLLEL	IKRHSPPTGDATQRLAYYFAEGLEARLAG	KGRQLYHSIT
6	ScGRAS63	ScWN7R01G141100.1	191	1.66e-18	NCHEELLISE	LQKMVSVSGEPMQRLGAYMLEGLVARRYS	TGHALYKSLK
6	ScGRAS64	ScWN7R01G193300.1	155	6.67e-10	VILVRLKEMV	SSTSGNAGASNMERLAAHFTDALQGLLDG	SHSVAGTSRQ
6	ScGRAS65	ScWN7R01G378400.1	73	2.3e-16	LAAARRAAEI	LLSAASPRGDATDRLAYHFARALVLRVDA	KAGLPFSPRP
6	ScGRAS67	ScWNUn01G121900.1	148	4.97e-22	MYATELLISE	LGQLVSVSGDPMQRLGAYMLEGLVARLSS	SGSKLYKSLK
7	ScGRAS1	ScWN1R01G028300.1	562	1.58e-16	GHETEAINSA	RDEIMKTMRRMNPKVLISGTVNGLHSSPF	FIQRFKEIML
7	ScGRAS2	ScWN1R01G287000.1	401	5.32e-14	LPVGAAHAAA	MPAVLRLVKSLGAKVVVSVDRGCDRTELP	FAAHLFQAFQ
7	ScGRAS3	ScWN1R01G411800.1	316	8.8e-14	RHALYDAAGD	DVVTMRLMRWLEPKVVTLVEQERGPAGGD	GGQFLDRFVA
7	ScGRAS4	ScWN1R01G431700.1	268	3.22e-12	SWLRHVAPGS	RDGFVDAVRALDPCLVTVTDEDADLDSPS	LATRIAGCFN
7	ScGRAS5	ScWN2R01G067300.1	559	6.28e-17	NRMHRVPGAH	LGPLLSMIRDQAPKIMTLVEQEAGHNGPY	FLGRFLEALH
7	ScGRAS6	ScWN2R01G131700.1	402	8.95e-13	VTVGTETCRP	TPASLRVVKQLRPAIVVCVDHGCDRADLP	LPSHALNVLR
7	ScGRAS7	ScWN2R01G188600.1	309	2e-13	SVSLTQSVSL	RTMLLKSIRTLDPTLVVVAEEDADFTAGD	VVGRLRAAFN
7	ScGRAS8	ScWN2R01G192100.1	429	4.02e-12	RGVVPGGARR	RGAFAASLRRLEPRVVTVVEEEADLVATD	PDASDEGGDT
7	ScGRAS9	ScWN2R01G207200.1	406	1.49e-23	PDETVSTANH	RDRILRLVKSLRPKVLTLVEQESNTNTAP	FPQRFAETLE
7	ScGRAS10	ScWN2R01G207400.1	406	1.49e-23	PDETVSTANH	RDRILRLVKSLRPKVLTLVEQESNTNTAP	FPQRFAETLE
7	ScGRAS11	ScWN2R01G212900.1	286	2.18e-15	HHCLYDVTGS	DVGTVRMLKSLRPKLITIVEQDLGHSGDF	LGRFVEALHY
7	ScGRAS12	ScWN2R01G226300.1	421	1.55e-21	PDESVDVNNP	RDGLLRMVKGLSPKVTTLVEQESHTNTTP	FLMRFLETMD
7	ScGRAS13	ScWN2R01G226600.1	421	1.55e-21	PDESVDVNNP	RDGLLRMVKGLSPKVTTLVEQESHTNTTP	FLMRFLETMD
7	ScGRAS14	ScWN2R01G324700.1	305	2.06e-12	AENARPSSWD	PRGALAHIRSLNPSLVFLIDKVDEGNGGV	KGAGRCGSAS
7	ScGRAS15	ScWN2R01G330200.1	304	2.06e-12	AENAGPSSWD	PRGALAHIRSLNPSLVFLIDKVDEGNGGV	KGAGRCGSAS
7	ScGRAS16	ScWN2R01G334600.1	295	1.78e-12	AQNARPSSWD	PRSALAHIRSLNPSLVFLIDKVDEGNGGV	KGAGRCGSAS
7	ScGRAS17	ScWN2R01G417500.1	503	1.55e-21	MDETVTDESP	RMTVLKTIRRMNPHRFIHAVVNGTYNAPF	FVTRFKEALF
7	ScGRAS18	ScWN2R01G459100.1	482	2.13e-18	PDESVSPANP	RDELLRRVRALGPQVVTLVEQELNSNTAP	LATRFSDAYL
7	ScGRAS19	ScWN2R01G528600.1	367	1.18e-11	FRLGHVTAEE	RTDIIRRVKDLKPQLVVLSELDVGGNGSA	AGEFTARLEL
7	ScGRAS20	ScWN2R01G597200.1	323	1.19e-18	KAQANATMSR	ADALLRDLAELSPKLMVVTEQEANHNDEF	MARFENALKY
7	ScGRAS21	ScWN2R01G597300.1	322	1.19e-18	KAQANATMSR	ADALLRDLAELSPKLMVVTEQEANHNDEF	MARFENALKY
7	ScGRAS22	ScWN2R01G597400.1	269	1.19e-18	KAQANATMSR	ADALLRDLAELSPKLMVVTEQEANHNDEF	MARFENALKY
7	ScGRAS23	ScWN3R01G110400.1	1026	6.66e-24	GDETISINSA	RNRVLNTIRMMKPTVFIHGVVNGSYNTPF	FLSRFKEVMY
7	ScGRAS24	ScWN3R01G317900.1	301	1.2e-20	LLADSADQAP	IDAVLDCVASLQPKIFTVVEQEAEHNKPG	FLDRFTEALF
7	ScGRAS25	ScWN3R01G447600.1	662	1.49e-23	MDESVVAESP	RNMVLNTIRKMKPHVFIHGVTNGSYNAPF	FVSRFREALF
7	ScGRAS26	ScWN3R01G479600.1	370	2.05e-21	HCVVKESRGA	LNSVLQTIRKLSPKAFVLVEQDAGHNGPF	FLGRFMEALH
7	ScGRAS27	ScWN3R01G479700.1	368	2.05e-21	HCVVKESRGA	LNSVLQTIRKLSPKAFVLVEQDAGHNGPF	FLGRFMEALH
7	ScGRAS28	ScWN3R01G495200.1	403	4.49e-23	PDESVSIMNE	RDQLLRMVKGLQPKLVTLVEQDANTNTAP	FQTRFREVYD
7	ScGRAS30	ScWN4R01G061200.1	397	7.45e-14	YHLLGDSDEP	VRRLLRLAKSLSPAVVTLGEYEVSLNRAG	FVDRFANALS
7	ScGRAS31	ScWN4R01G141000.1	315	9.1e-11	SMPYKLLSKL	PALLPACVKLLQPKLMVIVEEELVRIGKE	ASLCKASFVD
7	ScGRAS32	ScWN4R01G157800.1	525	1.75e-16	HHSLYDVTGN	DSNTLNLIQRLAPKVVTMVEQDLSHSGSF	LARFVEAIHY
7	ScGRAS33	ScWN4R01G163700.1	304	3.16e-15	PSPQRQIPSL	LVSFLYAIRALEPKIIVMMEQDADHNSPL	LHDRFTETVH
7	ScGRAS34	ScWN4R01G172100.1	485	1.05e-16	ESLTFDMENP	RDLVLNTIRKMKPSMLIHAAVNGAYSSAF	FMTRFRQALN
7	ScGRAS35	ScWN4R01G172400.1	517	3.35e-17	ESLTFDMVSP	RDMVLNNISKMRPAVFVQSLVNGPYSAAF	FMTRFRHALY
7	ScGRAS36	ScWN4R01G172500.1	479	9.16e-18	ESLVIDRPSP	RDVVLSNIREMQPDVFTQGVVNGSSGPFF	LARFREALFF
7	ScGRAS37	ScWN4R01G172600.1	432	3.23e-19	ESVVIGSTNP	RDTVLSNISKMKPDVFVQSTVNGSYGTFF	LSRFREALFF
7	ScGRAS38	ScWN4R01G172700.1	431	1.14e-17	ESVVIASPNP	RDAVLGNISKMKPDVFVQSTVNGSYGTFL	SRFREALFYH
7	ScGRAS39	ScWN4R01G172800.1	516	4.41e-20	ENLGFDTPSP	RDQVLNNIRNMRPDVFIHGIMNGSYGATY	FLTRFREALF
7	ScGRAS40	ScWN4R01G172900.1	522	5.36e-21	ESLGFDGPSP	RDQVLNNIRKMRPDVFIHGIMNGSYGATS	FLTRFREALF
7	ScGRAS41	ScWN4R01G173400.1	643	9.18e-21	IMDRQDIPSP	RDMVLSNIRKMRPDVFIDCVVNGTYGAPF	FVTRFREALF
7	ScGRAS42	ScWN4R01G331800.1	579	9.44e-19	AVTTDSGPSP	RDVVLRNIRDMRPDVVVECVANGGYGAPF	FVTRFREALF
7	ScGRAS45	ScWN4R01G562000.1	316	2.36e-16	KTPVHATMTR	ADALLRDLAELSPKLMVVTEQEAKHNGVE	FRVRFGNALK
7	ScGRAS46	ScWN5R01G081000.1	585	6.46e-20	MDESVVLESP	RDVVLKNIRKMRPHTFIHAIVNGSFSAPF	FVTRFREVLF
7	ScGRAS47	ScWN5R01G140900.1	384	2.18e-17	FPAGGQQRPK	IGSFLSAVKALSPKIMVVTEQEANHNGAA	FHERFDEALN
7	ScGRAS48	ScWN5R01G145000.3	618	2.39e-18	IDETVAVDSP	RNRVLNTIRQVNPAIFIHGIVNGSYSVPF	FITRFREALF
7	ScGRAS49	ScWN5R01G149200.2	493	5.74e-16	HHSLYDVTGS	DSNTLCLIKRLAPKVVTMVEQDLRHTGSF	LARFVEAIHY
7	ScGRAS50	ScWN5R01G359700.1	1302	5.24e-25	PDESVSAANH	RDRVLRLVKRLSPKVVTIVEQELNTNTGP	FTQRFVETLD
7	ScGRAS51	ScWN5R01G470300.1	402	1.25e-24	PDESVGVENH	RDRIVRMIRSLSPKVVTLVEQESNTNTNS	FLPRYLETLD
7	ScGRAS52	ScWN5R01G569200.1	505	1.55e-21	MDETVTDESP	RMTVLKTIRRMNPHRFIHAVVNGTYNAPF	FVTRFKEALF
7	ScGRAS53	ScWN5R01G571100.1	505	1.55e-21	MDETVTDESP	RMTVLKTIRRMNPHRFIHAVVNGTYNAPF	FVTRFKEALF
7	ScGRAS54	ScWN5R01G639200.1	497	4.8e-13	LPVGSVHAAA	VPSVLHLVRRLGAKLVISVDRSGDRGELP	FAAHLLQAFQ
7	ScGRAS55	ScWN5R01G648300.1	497	4.8e-13	LPVGSVHAAA	VPSVLHLVRRLGAKLVISVDRSGDRGELP	FAAHLLQAFQ
7	ScGRAS56	ScWN5R01G680700.2	402	1.25e-24	PDESVGVENH	RDRIVRMIRSLSPKVVTLVEQESNTNTNS	FLPRYLETLD
7	ScGRAS57	ScWN6R01G092200.1	239	1.98e-15	FLHRLSGDGE	LAAFLRWVRSMNPAVVTIAEREGSASRGD	DGDDLPRRVA
7	ScGRAS58	ScWN6R01G187800.1	563	2.99e-13	PVGCSARAPP	LAVILRLVKQLGPKIVVAMDYGADRADLP	FSQHFLHCFQ
7	ScGRAS59	ScWN6R01G425800.1	299	9.16e-18	SGLLSPSTSP	ADAFLGALWGLSPKVMVVAEQEASHNTPG	LTERFVEALN
7	ScGRAS60	ScWN6R01G570400.1	297	2.7e-21	DAASTSLPAP	IDVVLGLIASMQPRVFTVVEQEADHNKPG	LLRRFDNAML
7	ScGRAS61	ScWN6R01G570500.1	329	1.01e-21	DAASTSLPTP	IDVVLGWIASMQPRVFTVVEQEADHNKPG	LVTRFDNAMF
7	ScGRAS62	ScWN7R01G006100.1	537	1.98e-19	ESLTFDTMSP	RDLVLNNIKMMKPSMFIHAAVNGAYNSPF	FMTRFRQALT
7	ScGRAS63	ScWN7R01G141100.1	388	7.43e-25	PDESVCTENH	RDRILRMVKSLSPSVVTLVEQEANTNTAP	FFSRYMETLD
7	ScGRAS64	ScWN7R01G193300.1	356	7.71e-12	TTTVRRPTGS	VASFLTGMASLGAKVVTVVEEEGEAEKNE	EASDAAAGGF
7	ScGRAS65	ScWN7R01G378400.1	272	1.12e-14	FLHKLGGQDE	LAAFLKWVKAMAPAVVTVAEREASGGGID	PIDELPRRVG
7	ScGRAS66	ScWNUn01G119800.1	404	8.95e-13	VTVGTETCRP	TPASLRVVKQLRPAIVVCVDHGCDRADLP	LPSHALNVLR
7	ScGRAS67	ScWNUn01G121900.1	322	1.25e-24	PDESVGVENH	RDRIVRMIRSLSPKVVTLVEQESNTNTNS	FLPRYLETLD
8	ScGRAS1	ScWN1R01G028300.1	528	2.75e-19	GIAASRWETI	KIEDLNIAEDEVLIINCIFRMKNLGHETE	AINSARDEIM
8	ScGRAS7	ScWN2R01G188600.1	269	2.62e-15	DAFTSLVDQL	RVQQLVSDGTEALVVNCHMLLHTVPDETA	GSVSLTQSVS
8	ScGRAS9	ScWN2R01G207200.1	372	1.97e-22	HSVAMAGEEV	EEGHLGVIPGEALAVNFTLELHHIPDETV	STANHRDRIL
8	ScGRAS10	ScWN2R01G207400.1	372	7.72e-22	HSVAMAGEEV	EEGHLGVVPGEALAVNFTLELHHIPDETV	STANHRDRIL
8	ScGRAS12	ScWN2R01G226300.1	387	6.83e-28	TPLSVYATQV	TKEMLEIRPGEAVAVNFTLQLHHTPDESV	DVNNPRDGLL
8	ScGRAS13	ScWN2R01G226600.1	387	6.83e-28	TPLSVYATQV	TKEMLEIRPGEAVAVNFTLQLHHTPDESV	DVNNPRDGLL
8	ScGRAS17	ScWN2R01G417500.1	469	9.83e-22	RAIAAKWDAI	RVEDLRIDTNDLLIVNCLFRMRHMMDETV	TDESPRMTVL
8	ScGRAS18	ScWN2R01G459100.1	448	2.42e-17	RMISCRAAEI	EASKLGCEPGEALAVNLAFALSHVPDESV	SPANPRDELL
8	ScGRAS20	ScWN2R01G597200.1	272	4.13e-19	VKLHINELLS	SIEPLGVRNGEALVIVSTLQLHRLLADEF	AEMVARPHDK
8	ScGRAS21	ScWN2R01G597300.1	271	4.13e-19	PVKLHINELL	SIEPLGVRNGEALVIVSTLQLHRLLADEF	AEMVARPHDK
8	ScGRAS22	ScWN2R01G597400.1	218	4.13e-19	PVKLHINELL	SIEPLGVRNGEALVIVSTLQLHRLLADEF	AEMVARPHDK
8	ScGRAS23	ScWN3R01G110400.1	992	2.55e-21	RQISSKWESI	SIEELNIDKDEVLVVNCILRMKNIGDETI	SINSARNRVL
8	ScGRAS24	ScWN3R01G317900.1	268	2.01e-21	GVAANSLDEV	HPWMLQIAPGEAVAVNSVLQLHRLLADSA	DQAPIDAVLD
8	ScGRAS25	ScWN3R01G447600.1	628	6.83e-22	HGIASQFEAV	RVEDLHTEKDEILIVNSMFRFKTLMDESV	VAESPRNMVL
8	ScGRAS26	ScWN3R01G479600.1	339	1.85e-17	RVVDRTLESL	HVDDLCIDAHEAVAINSVLELHCVVKESR	GALNSVLQTI
8	ScGRAS27	ScWN3R01G479700.1	337	9.78e-18	MAVDRTLESL	HVDDLGVEADEAVAINSVLELHCVVKESR	GALNSVLQTI
8	ScGRAS28	ScWN3R01G495200.1	369	1.03e-22	RAVGADIGDV	TPAMLDCRAGEALVVNFAFQLHHLPDESV	SIMNERDQLL
8	ScGRAS29	ScWN4R01G050300.1	416	2.03e-13	ADLEPFMLQP	EGEEDPNEEPEVIAVNSVFEMHRLLAQPG	ALEKANHNSG
8	ScGRAS30	ScWN4R01G061200.1	366	5.12e-18	VPLLRPVHEL	DQSDFSVEPDEVVAVNFMLQLYHLLGDSD	EPVRRLLRLA
8	ScGRAS33	ScWN4R01G163700.1	227	7.3e-16	GKLETLDFSN	LREILKINFGEAVVISCALQMHRLLAVDD	SISRDCIAQL
8	ScGRAS34	ScWN4R01G172100.1	449	7.46e-25	RVIIAKLEAV	HAEDLDIDPDEVLVVNNMFHFRTLMDESL	TFDMENPRDL
8	ScGRAS35	ScWN4R01G172400.1	481	1.52e-22	HAIATKPEDV	RAEDLHIDPDEVLVVSSLYEFRTLMDESL	TFDMVSPRDM
8	ScGRAS36	ScWN4R01G172500.1	443	1.2e-23	HAIAAKWETI	RAEDLNIDPDEVLVVNDLFNFNTLMDESL	VIDRPSPRDV
8	ScGRAS37	ScWN4R01G172600.1	396	2.25e-19	ILAQWQTVSI	EDLNLDLEPDEVLAVNDLYNFRTLMDESV	VIGSTNPRDT
8	ScGRAS38	ScWN4R01G172700.1	395	1.73e-22	RAIMAQWQTI	CVEDLDMEPDEALAVNDQFNFRTLMDESV	VIASPNPRDA
8	ScGRAS39	ScWN4R01G172800.1	480	2.4e-18	HGIAAKRETV	QPEDLSIDRDEVLVVISLCHFRLLMDENL	GFDTPSPRDQ
8	ScGRAS40	ScWN4R01G172900.1	486	3.6e-23	RGIAAKRETV	RPEDLNIDRDEVLVVISLCQFRHLMDESL	GFDGPSPRDQ
8	ScGRAS41	ScWN4R01G173400.1	604	1.79e-21	HGIPAKLETV	HAEDLNIDPDEVLIVTSQCGFSNLMDESV	IMDRQDIPSP
8	ScGRAS42	ScWN4R01G331800.1	540	5.72e-21	HGVAAKWETV	RGEDLRIDPDEVLVVHCQCGLQNLMDDSF	AVTTDSGPSP
8	ScGRAS43	ScWN4R01G380900.1	351	6.83e-28	TPLSVYATQV	TKEMLEIRPGEAVAVNFTLQLHHTPDESV	DVNNPRDGLL
8	ScGRAS44	ScWN4R01G507600.1	417	2.07e-15	HAVVDRLEDV	RLWMLHVKRGERVAVNCVLAAHRLLRDET	GGALSDFLGL
8	ScGRAS45	ScWN4R01G562000.1	265	1.8e-18	PVKLHINQLL	SVEPLGVRSGEALVIVSTLQLHRLLADEF	AEVATRPHDK
8	ScGRAS46	ScWN5R01G081000.1	551	3e-28	AIATSKMESL	RKEDLDIDPDEVLVVNSLFQFKNLMDESV	VLESPRDVVL
8	ScGRAS47	ScWN5R01G140900.1	289	3.18e-14	ARLEDMDFDA	LRHNLRVRSGEALAVSVALQLHRLLAADD	TGGRRQGGLT
8	ScGRAS48	ScWN5R01G145000.3	584	4.55e-21	HGIASKWETI	RAEDLKVGKDEVVIVNCLYRFRNLIDETV	AVDSPRNRVL
8	ScGRAS50	ScWN5R01G359700.1	1268	1.49e-18	HALDISVSEV	EEGHFGVIPGEAVAVNFNMILHQIPDESV	SAANHRDRVL
8	ScGRAS51	ScWN5R01G470300.1	368	3.93e-27	NAVHAASHEV	YIQHLDIRPGEAIVVNFAYQLHHTPDESV	GVENHRDRIV
8	ScGRAS52	ScWN5R01G569200.1	471	9.83e-22	RAIAAKWDAI	RVEDLRIDTNDLLIVNCLFRMRHMMDETV	TDESPRMTVL
8	ScGRAS53	ScWN5R01G571100.1	471	9.83e-22	RAIAAKWDAI	RVEDLRIDTNDLLIVNCLFRMRHMMDETV	TDESPRMTVL
8	ScGRAS56	ScWN5R01G680700.2	368	3.93e-27	NAVHAASHEV	YIQHLDIRPGEAIVVNFAYQLHHTPDESV	GVENHRDRIV
8	ScGRAS57	ScWN6R01G092200.1	210	7.15e-15	LPCTAQLAAD	PAACLELHPDETLAVNCVLFLHRLSGDGE	LAAFLRWVRS
8	ScGRAS59	ScWN6R01G425800.1	238	1.5e-15	NPVVSRLDAL	DVEALRVKTGEALAISSSLQLHRLLATDD	DTSVTPAAAP
8	ScGRAS60	ScWN6R01G570400.1	259	3.73e-19	RVNDDSLDQL	QPWMFQVLPGEAVAVNSICQLHRLLVDPD	AASTSLPAPI
8	ScGRAS61	ScWN6R01G570500.1	291	3.73e-19	RVTDDSLDQL	QPWMFQVLPGEAVAVNSICQLHRLLVDPD	AASTSLPTPI
8	ScGRAS62	ScWN7R01G006100.1	501	3.6e-23	HAIVAKLEDV	RAEDIGIDPDEVLIVNNMFHFRTLMDESL	TFDTMSPRDL
8	ScGRAS63	ScWN7R01G141100.1	354	6.39e-25	NAVHAASHEV	TLEHLDIRKGEAIAVNFAYQLHHTPDESV	CTENHRDRIL
8	ScGRAS65	ScWN7R01G378400.1	243	7.15e-15	VAGTSTTPST	AVTSLELHPDETLAVNCVLFLHKLGGQDE	LAAFLKWVKA
8	ScGRAS67	ScWNUn01G121900.1	288	3.93e-27	NAVHAASHEV	YIQHLDIRPGEAIVVNFAYQLHHTPDESV	GVENHRDRIV
9	ScGRAS1	ScWN1R01G028300.1	491	1.62e-21	TGIELPRPGF	RPCEMIEETGKRLADYANVFNVPFQYQGI	AASRWETIKI
9	ScGRAS3	ScWN1R01G411800.1	249	7.77e-13	PPVFRVTGFG	VSASALHDAGTQLAGLATKLGMPFEFYAV	AKRPGDVVDA
9	ScGRAS4	ScWN1R01G431700.1	185	2.35e-13	VPSVRPAGPP	LLGVPDEEIGLRLANFAKSKGVQLEFNVV	NKSVATSSPS
9	ScGRAS5	ScWN2R01G067300.1	494	4.54e-16	PPTLRLTGVG	HPATAVRETGRHLASLAASLRVPFEFHAA	VADKLERLRP
9	ScGRAS6	ScWN2R01G131700.1	339	3.57e-17	KVTALVSPGS	RHPLELHLTQESLARFAAELGIPFEFAAV	AFDPFSPSPP
9	ScGRAS7	ScWN2R01G188600.1	225	1.9e-11	ADVGCSGPPP	ALDMSYDELGAKLVNFARSRNVTMDFRMV	PTSPADAFTS
9	ScGRAS8	ScWN2R01G192100.1	357	4.54e-16	VSAAPSAPTS	AVQRVMREIGQRMEKFARLMGVPFRFRAV	HHSGDLAELD
9	ScGRAS9	ScWN2R01G207200.1	336	3.09e-19	TGLDDSVSAY	ARGGGLDLVGRRLSHIAGLCKVPFEFHSV	AMAGEEVEEG
9	ScGRAS10	ScWN2R01G207400.1	336	3.09e-19	TGLDDSVSAY	ARGGGLDLVGRRLSHIAGLCKVPFEFHSV	AMAGEEVEEG
9	ScGRAS11	ScWN2R01G212900.1	216	3.79e-21	PLSLRVTGLG	ASLDVLEATGRRLADFAASLGLPFEFQPI	EGKIGHVADT
9	ScGRAS12	ScWN2R01G226300.1	351	4.31e-18	TGIDDPVSEY	ARGEGLEIVGNMLKSMSKEFNIPLEFTPL	SVYATQVTKE
9	ScGRAS13	ScWN2R01G226600.1	351	4.31e-18	TGIDDPVSEY	ARGEGLEIVGNMLKSMSKEFNIPLEFTPL	SVYATQVTKE
9	ScGRAS17	ScWN2R01G417500.1	433	2.88e-26	TGIDLPQPGF	RPAERLEATGRRLSEYAKMFHVPFEYRAI	AAKWDAIRVE
9	ScGRAS18	ScWN2R01G459100.1	412	2.63e-11	VTDPTSPFTQ	SLAATLPGVGERLKKLAERAGIEYHFRMI	SCRAAEIEAS
9	ScGRAS20	ScWN2R01G597200.1	234	5.47e-16	DQILRLTIVN	EEDEFLSVTGALLAREAESLHIGLQFHPV	KLHINELLSS
9	ScGRAS21	ScWN2R01G597300.1	234	1.92e-17	DQILRLTIVN	EEDEFLSVTGALLAREAESLHIGFQFHPV	KLHINELLSI
9	ScGRAS22	ScWN2R01G597400.1	181	3.57e-17	DQILRLTIVN	EVDEFLSVTGALLAREAESLHIGFQFHPV	KLHINELLSI
9	ScGRAS23	ScWN3R01G110400.1	956	7.91e-14	TGIELPTPGF	RPDEMNKNTRLRLTEYADIFQVPLEYRQI	SSKWESISIE
9	ScGRAS24	ScWN3R01G317900.1	231	1.73e-13	RITGIGPPSP	PGRDELRDVGLRLADLARSVRVRFSFRGV	AANSLDEVHP
9	ScGRAS25	ScWN3R01G447600.1	592	7.78e-22	TAIDTPQPGF	RPAERIDEIGRYLSDYARTFKVPFKYHGI	ASQFEAVRVE
9	ScGRAS26	ScWN3R01G479600.1	303	9.26e-14	PARVRVTGVG	ARLDTMRAVGREIEAYAEELGMCLEFRVV	DRTLESLHVD
9	ScGRAS27	ScWN3R01G479700.1	301	1.43e-14	PARVRVTGVG	AHVDTMRAVGRELEAYAEELGMTLEFMAV	DRTLESLHVD
9	ScGRAS28	ScWN3R01G495200.1	333	2.57e-16	TGVDDHETVQ	RTVGGLKVIGQRLEKLAEDCGISFEFRAV	GADIGDVTPA
9	ScGRAS29	ScWN4R01G050300.1	372	2.17e-13	RLTGVGPPQP	DETDALQQVGWKLAQFAHTIRVDFQYRGL	VAATLADLEP
9	ScGRAS30	ScWN4R01G061200.1	330	2.01e-13	SGVPSPYLGP	QPAASLAATSARLRDFAQLLGVDFEFVPL	LRPVHELDQS
9	ScGRAS31	ScWN4R01G141000.1	250	5.79e-13	HLTAVTADAD	YSDGVHHASARRLSEFADSLNLPFQYSSL	CLHSDEDLHE
9	ScGRAS32	ScWN4R01G157800.1	459	5.76e-21	PPRVRLTGLG	ASMEALEATGKRLSDFAHTLGLPFEFYPV	AGKAGNLDPE
9	ScGRAS33	ScWN4R01G163700.1	187	2.31e-11	PPELRLTVVH	EDSEFLNKMQAFLCKEAAKLKILFHFDKV	IGKLETLDFS
9	ScGRAS34	ScWN4R01G172100.1	413	1.41e-18	TGIISPQPGP	CPAKQAKETERRLSYCARQFGVPFRFRVI	IAKLEAVHAE
9	ScGRAS35	ScWN4R01G172400.1	445	1.69e-22	TGINTPRPGL	RPAQIMEEAGDRLSNYARQFGVPFEFHAI	ATKPEDVRAE
9	ScGRAS36	ScWN4R01G172500.1	407	1.02e-23	TGIDLPQPGF	RPAKRLEETGRALSNCARQFGLPFKFHAI	AAKWETIRAE
9	ScGRAS37	ScWN4R01G172600.1	358	7.06e-19	THIDLPQPGV	HPEKHMEEIGYRLTDIARELGVSFKYRAI	LAQWQTVSIE
9	ScGRAS38	ScWN4R01G172700.1	359	7.06e-20	THVELPQTGV	YPGKHMEQIGNWLTDIAHELGVPFKYRAI	MAQWQTICVE
9	ScGRAS39	ScWN4R01G172800.1	444	1.71e-23	TGIDLPQPGF	QGAYHIEETGRRLSNFARVFGVPFKFHGI	AAKRETVQPE
9	ScGRAS40	ScWN4R01G172900.1	450	1.02e-23	TGIDLPQPGF	HGAYHIEETGRRLSNFARVFGVPFKFRGI	AAKRETVRPE
9	ScGRAS41	ScWN4R01G173400.1	568	7.16e-24	TGIDLPQPGF	RPAFQIEETGRRLSKCAREFGVPFRYHGI	PAKLETVHAE
9	ScGRAS42	ScWN4R01G331800.1	504	2.03e-23	TGIDLPQPGF	RPARQVEETGRRLSSCARELGVPFKFHGV	AAKWETVRGE
9	ScGRAS43	ScWN4R01G380900.1	315	4.31e-18	TGIDDPVSEY	ARGEGLEIVGNMLKSMSKEFNIPLEFTPL	SVYATQVTKE
9	ScGRAS44	ScWN4R01G507600.1	381	1.43e-14	PAHVRITGVG	SSRQELQDTGARLAHVAAGLGLAFEFHAV	VDRLEDVRLW
9	ScGRAS45	ScWN4R01G562000.1	228	2.56e-14	HQILRLTIVN	EDDEFLSSTAALLALEAKHLHVGFQFHPV	KLHINQLLSV
9	ScGRAS46	ScWN5R01G081000.1	514	2.92e-25	TGIDLPQPGF	RPTERIEETGRRLKKYANEFNVPFQYRAI	ATSKMESLRK
9	ScGRAS47	ScWN5R01G140900.1	249	4.63e-13	TPNLRITAVH	ESKEFLAGMSAVLVREAEAFDIPFQFNAV	EARLEDMDFD
9	ScGRAS48	ScWN5R01G145000.3	548	2.4e-23	TGIDVPEPGF	RPTERIEETGQRLAEYAKKFDVPFEYHGI	ASKWETIRAE
9	ScGRAS49	ScWN5R01G149200.2	429	5.48e-20	PPRVRLTGLG	ASMDALEATGKRLSDFADTLGLPFEFCPV	ADKAGNLDPE
9	ScGRAS50	ScWN5R01G359700.1	1232	2.37e-17	TCIDDSESAY	ARGGGLEILGNTLSDIAREFALPFEFHAL	DISVSEVEEG
9	ScGRAS51	ScWN5R01G470300.1	332	2.48e-18	TGIDDSNSAY	ARGGGLDMVGSRLQSFSASCGLPFEFNAV	HAASHEVYIQ
9	ScGRAS52	ScWN5R01G569200.1	435	2.88e-26	TGIDLPQPGF	RPAERLEATGRRLSEYAKMFHVPFEYRAI	AAKWDAIRVE
9	ScGRAS53	ScWN5R01G571100.1	435	2.88e-26	TGIDLPQPGF	RPAERLEATGRRLSEYAKMFHVPFEYRAI	AAKWDAIRVE
9	ScGRAS54	ScWN5R01G639200.1	436	2.83e-16	KVTALVLPST	HHPLELQLIHENLANFAAELGVPFQFVVF	NLDSVDPTEL
9	ScGRAS55	ScWN5R01G648300.1	436	2.83e-16	KVTALVLPST	HHPLELQLIHENLANFAAELGVPFQFVVF	NLDSVDPTEL
9	ScGRAS56	ScWN5R01G680700.2	332	2.48e-18	TGIDDSNSAY	ARGGGLDMVGSRLQSFSASCGLPFEFNAV	HAASHEVYIQ
9	ScGRAS57	ScWN6R01G092200.1	170	3.64e-15	PPEVRITGAG	PDLDVLLRTGDRLRAFARSLNLPFRFHPL	LLPCTAQLAA
9	ScGRAS58	ScWN6R01G187800.1	501	2.37e-17	KLTAFVSDAS	HHPLELHLTQDNLTQFAADLGIPFEFNAV	SLDAFSPAEL
9	ScGRAS59	ScWN6R01G425800.1	202	2.36e-14	PPHFRLTAVH	EHKDLLSQTAMALTKEAERLDVPFQFNPV	VSRLDALDVE
9	ScGRAS60	ScWN6R01G570400.1	222	2e-14	GPPSFRITGV	GSAPATDEVGLRLAELARAMNVPFSFQRV	NDDSLDQLQP
9	ScGRAS61	ScWN6R01G570500.1	254	1.5e-15	GPPSVRLTGV	GSAPTADEVGLRLAELARSMNVPFSFQRV	TDDSLDQLQP
9	ScGRAS62	ScWN7R01G006100.1	465	8.25e-18	TGFISPQLGS	CPAKQAKEAKRMLSYCAKQFGVPFRFHAI	VAKLEDVRAE
9	ScGRAS63	ScWN7R01G141100.1	318	3.73e-20	TGIDDSDSAY	ARGGGLDIVGRRLCNIAQSCCLPFEFNAV	HAASHEVTLE
9	ScGRAS64	ScWN7R01G193300.1	285	1.85e-12	RITAITRSGG	GGARAVQEAGRRLAAFAGSIGQPFSFGHC	RLDSDERFRP
9	ScGRAS65	ScWN7R01G378400.1	194	6e-16	PPEVRITGAG	ADRDTLIRTGNRLRAFARSIHLPFHFTPL	LLSCAASTHH
9	ScGRAS66	ScWNUn01G119800.1	341	3.57e-17	KVTALVSPGS	RHPLELHLTQESLARFAAELGIPFEFAAV	AFDPFSPSPP
10	ScGRAS1	ScWN1R01G028300.1	339	2.68e-14	ARKQQRKDLV	DLSALLVHCAQAVAEGNHLFA	SELLKKIRQH
10	ScGRAS3	ScWN1R01G411800.1	99	1.81e-10	GEEEKEAHGV	RMIALLMECAVAMSVGNLADA	NGTLLELSQM
10	ScGRAS4	ScWN1R01G431700.1	28	1.2e-12	CFSGALVDGP	RIQQLLLHCAAALESNDVTLA	QQAMWVLNNI
10	ScGRAS5	ScWN2R01G067300.1	344	6.39e-12	QVEQEQDSGL	QLVHLLLACADFVSKGDQPSA	VRHLHLLRRV
10	ScGRAS6	ScWN2R01G131700.1	434	3.66e-09	CDRADLPLPS	HALNVLRSCAALVESLDTPGA	SLDVVAKVEQ
10	ScGRAS7	ScWN2R01G188600.1	64	8.48e-12	ISLGNLNSAG	CMEQLLVHCANAIEANDATLT	QQILWVLNNI
10	ScGRAS8	ScWN2R01G192100.1	191	4.76e-10	AAVGGGGGGR	WASQLLMECARAVATRESQRV	QQLMWMLNEL
10	ScGRAS9	ScWN2R01G207200.1	184	2.68e-14	WAQMMDFPRG	NLKELLLACARAVEEKNMYAV	DMMVPELRKM
10	ScGRAS10	ScWN2R01G207400.1	184	2.68e-14	WAQMMDFPRG	NLKELLLACARAVEEKNMYAV	DMMVPELRKM
10	ScGRAS11	ScWN2R01G212900.1	67	1.2e-12	VAEAPETRGL	RLLRLLLRCAEAVAMDQLPEA	RDMLQEVAEL
10	ScGRAS12	ScWN2R01G226300.1	199	7.03e-12	QRELRDDRQH	IVKDLLTKCAEALSEDRTEEF	LKLVQEARGT
10	ScGRAS13	ScWN2R01G226600.1	199	7.03e-12	QRELRDDRQH	IVKDLLTKCAEALSEDRTEEF	LKLVQEARGT
10	ScGRAS15	ScWN2R01G330200.1	71	4.76e-10	DGDVSDRGAS	PLMRLLLSSAVAGEVGDTHAA	AVALQEVYRH
10	ScGRAS16	ScWN2R01G334600.1	71	4.76e-10	DGDVSDRGAS	PLMRLLLSSAVAGEVGDTHAA	AVALQEVYRH
10	ScGRAS17	ScWN2R01G417500.1	281	1.51e-16	GVATVEEESV	DLTTLLIHCAQAAAIDDHRGS	GELLKQIRRH
10	ScGRAS18	ScWN2R01G459100.1	261	6.05e-09	ASCSPPISAT	TSRQLLNEAAAAIADGNLETA	AANLATLKRA
10	ScGRAS19	ScWN2R01G528600.1	139	4.06e-10	GGAGSDRDAR	WAEQLLSPCAVAVEARNLSRV	QHLFYVLGEL
10	ScGRAS20	ScWN2R01G597200.1	71	2.44e-16	PQNQYVQSAV	DLITLLYSCATAVAKGDKELV	NKVLERICSS
10	ScGRAS21	ScWN2R01G597300.1	80	2.44e-16	PQNQYVQSAV	DLITLLYSCATAVAKGDKELV	NKVLERICSS
10	ScGRAS22	ScWN2R01G597400.1	27	2.44e-16	PQNQYVQSAV	DLITLLYSCATAVAKGDKELV	NKVLERICSS
10	ScGRAS23	ScWN3R01G110400.1	818	7.56e-15	GKTRKKKEVV	DLRSLLIRCAEAVSVNNRTIA	SDILKSIRQH
10	ScGRAS24	ScWN3R01G317900.1	86	3.87e-14	RRAEEEVAGI	RLVHLLMSCAGAVEAGDHALA	AAHLADANAS
10	ScGRAS25	ScWN3R01G447600.1	440	4.12e-19	QVKQPKKEVV	DLETLLIHCAQAVSIDDRRSA	TDLLKQIRQH
10	ScGRAS26	ScWN3R01G479600.1	143	1.12e-14	GGGGSGADGM	RLVQLLVACAEAVACRDRAQA	AALLRELQVG
10	ScGRAS27	ScWN3R01G479700.1	144	1.12e-14	GGGGSGADGM	RLVQLLVACAEAVACRDRAQA	AALLRELQVG
10	ScGRAS28	ScWN3R01G495200.1	181	7.23e-11	CAGSNSGEAR	TPKQLLFDCATALAEYNVDEA	QAIITDLRQM
10	ScGRAS29	ScWN4R01G050300.1	226	3.03e-11	VVVDTQEAGI	RLVHALLACAEAVQQENLSAA	EALVKQIPLL
10	ScGRAS30	ScWN4R01G061200.1	178	1.14e-07	PGSADASCSA	PILQSLLACSRAAAANSGLAA	AELAKVRAAA
10	ScGRAS31	ScWN4R01G141000.1	101	8.57e-11	AIQEELMEEN	SLTDLLLTGAEAVEAGDPRFA	LAVFSRLDGL
10	ScGRAS32	ScWN4R01G157800.1	307	8.84e-14	RRRQRDEEGL	HLLTLLLQCAESVNSDDLDEA	QRALLEIAEL
10	ScGRAS34	ScWN4R01G172100.1	260	1.35e-17	RHSARQMVVA	DLETLLIRCAEAVATNDRSNA	GNLLKKIKQH
10	ScGRAS35	ScWN4R01G172400.1	293	4.71e-17	RRGARHTVVT	DLETLLIRCAEAVSSNDVRGA	SKLLERIKWH
10	ScGRAS36	ScWN4R01G172500.1	255	2.37e-14	RGKQGKKEVV	DLRGLLLCCAQEVATGNRHGA	FNLLKQIRQH
10	ScGRAS37	ScWN4R01G172600.1	207	4.45e-15	KGRKSKARVI	DLHTLLIHCAKAVMDDRRRAG	ELLKEIQQHA
10	ScGRAS38	ScWN4R01G172700.1	208	1.85e-14	KGRKSKARVV	DLHTLLIHCAKAVMDDRRSAG	ELLKEIKQHA
10	ScGRAS39	ScWN4R01G172800.1	292	2.08e-16	RRDSSDSEMV	DLHTLLLNCAQALSTDNRRTA	SELLKRIRQH
10	ScGRAS40	ScWN4R01G172900.1	298	7e-14	RKAVDDSEMV	DVNTLLLNCAQALSTDNRQSA	IELLKRIREH
10	ScGRAS41	ScWN4R01G173400.1	416	1.09e-16	ARGRRGASEV	DLRTMLVHCAQAVATGDHRGS	NELLRQIKQH
10	ScGRAS42	ScWN4R01G331800.1	352	2.04e-19	AARAKKSEAV	DLRTMLIHCAQAVAAGDRRGA	TELLRQIKQH
10	ScGRAS43	ScWN4R01G380900.1	187	7.03e-12	QRELRDDRQH	IVKDLLTKCAEALSEDRTEEF	LKLVQEAPSR
10	ScGRAS44	ScWN4R01G507600.1	228	1.4e-09	VVPEAEREAL	ELVGALTACAEALAGCQHDAA	NYYLARLGET
10	ScGRAS45	ScWN4R01G562000.1	76	1.8e-12	TQNQNDERAI	HLIKLLYSCAAALDEGEKELA	NKGLEMICSL
10	ScGRAS46	ScWN5R01G081000.1	362	1.14e-20	KGRRGGSDVV	DLRTLLIHCAQAVATDDRRSA	TELLKQIKLH
10	ScGRAS47	ScWN5R01G140900.1	98	1.01e-10	QELSSDQCSV	RLISLLYQCASEVAAGEFDRA	NLCLEHIMQL
10	ScGRAS48	ScWN5R01G145000.3	396	1.54e-18	GRKPTKNDVV	DLRTILIHCAQAVAADDRRTA	NELLKQIKQH
10	ScGRAS49	ScWN5R01G149200.2	278	3.87e-14	RRKQRDEEGL	HLLTLLLQCAESVNADNLDEA	QTALLEIAEL
10	ScGRAS50	ScWN5R01G359700.1	1080	8.48e-12	DEVVEEDRDG	YLKKLLMSCARAVDEKDSLAI	DMTVPELGKN
10	ScGRAS51	ScWN5R01G470300.1	180	7.56e-15	WRQLLGINAG	DLKQVIIACGKAVAANDMYAT	ELLISELGQL
10	ScGRAS52	ScWN5R01G569200.1	283	1.51e-16	GVATVEEESV	DLTTLLIHCAQAAAIDDHRGS	GELLKQIRRH
10	ScGRAS53	ScWN5R01G571100.1	283	1.51e-16	GVATVEEESV	DLTTLLIHCAQAAAIDDHRGS	GELLKQIRRH
10	ScGRAS56	ScWN5R01G680700.2	180	7.56e-15	WRQLLGINAG	DLKQVIIACGKAVAANDMYAT	ELLISELGQL
10	ScGRAS57	ScWN6R01G092200.1	23	8.6e-09	QPPRAPVTAA	SPRELVLACADLLHRGDLDGA	RRAAGTVLSG
10	ScGRAS58	ScWN6R01G187800.1	347	8.02e-09	KTTAAEAAQQ	QLLDELAAAAKAAEAGNSTGA	REILARLNHQ
10	ScGRAS59	ScWN6R01G425800.1	54	4.68e-13	RELRSDERGL	CLIHLLLNCAAAAAAGRLDAA	NAALEHIATL
10	ScGRAS60	ScWN6R01G570400.1	77	3.39e-13	REKEAENIAL	YLIHILHTCAEAIEAGDYAGA	AGNLTEARMI
10	ScGRAS61	ScWN6R01G570500.1	109	8.48e-12	RQKEAENIAV	YLIQILHKCAKSIEAGDYAPA	AAKLAEARTM
10	ScGRAS62	ScWN7R01G006100.1	312	2.79e-17	RRSTRQMVVA	DLETLLIRCAEAVATNDQTSA	GSLLELIKRH
10	ScGRAS63	ScWN7R01G141100.1	165	4.8e-12	WRELLGISSG	DLKQVIVACGKAVDENNCHEE	LLISELQKMV
10	ScGRAS64	ScWN7R01G193300.1	121	3.14e-08	TPDCNPEKGL	RLLHLLMAAAEALSGPHKSRE	LARVILVRLK
10	ScGRAS65	ScWN7R01G378400.1	46	9.23e-09	GGGRALVAAP	STRDLVLACADLLQRGDLAAA	RRAAEILLSA
10	ScGRAS66	ScWNUn01G119800.1	436	3.66e-09	CDRADLPLPS	HALNVLRSCAALVESLDTPGA	SLDVAAKVEQ
10	ScGRAS67	ScWNUn01G121900.1	121	7.56e-15	DIASDSPETG	DLKQVIIACGKAVAANDMYAT	ELLISELGQL

## Sheet: seven species
Table S3. The distribution of amino acid sites in the motifs in rye and six species.
Motif	Gene ID	Start	p-value	Sites 1	Motif region	Sites
1	LOC_Os07g36170.1	487	6.72e-27	NKERISVEQH	CLAKDIVNIIACEGKDRVERHELLGKW	KSRLTMAGFR
1	LOC_Os07g39470.1	460	9.41e-25	DRERINMEQH	CLAREIVNLIACEGEERAERYEPFGKW	KARLTMAGFR
1	LOC_Os01g45860.1	364	1.39e-18	GGAGNAMAEA	YLQREICDIVCGEGAARRERHEPLSRW	RDRLTRAGLS
1	LOC_Os02g45760.1	534	6.55e-18	DSADRTRAEA	ALASKVANAVGREGPDRVERCEVFGKW	RARFGMAGFR
1	LOC_Os03g09280.1	451	1.97e-29	DKKRISTEQH	CVARDIVNLIACEGAERVERHEPFGKW	RARLSMAGFR
1	LOC_Os03g48450.1	642	1.6e-29	DAQRALIERD	LFGREALNVIACEGSDRVERPETYKQW	QVRNLRAGFV
1	LOC_Os01g62460.1	729	3.19e-24	NEQRLLIESA	LFSREAINVISCEGLERMERPETYKQW	QVRNQRVGFK
1	LOC_Os04g49110.1	535	4.18e-18	ESAERARAEA	ALGGRAANAVAREGADRLERCEVFGKW	RSRFGMAGFR
1	LOC_Os04g50060.1	549	5.4e-29	DENRLLIERD	LFGREALNVVACEGTERVERPETYKQW	QVRNIRAGFK
1	LOC_Os05g31380.1	413	1.05e-18	PHERACVERW	VLGEEIKDIVVREGTGRRERHETLGRW	AERMVAAGFS
1	LOC_Os05g49930.1	369	3.65e-15	DGAGNPLAEA	YLQGEIADIVSREGSSRVERHEQMPRW	VERLRRGGMT
1	LOC_Os06g03710.1	501	1.04e-19	ASPARAKAEE	MFAREIRNAVAFEGPERFERHESFAGW	RRRMEDGGGF
1	LOC_Os01g65900.1	469	1.98e-25	SPDRMNVERQ	CLAREIVNILACEGPDRVERYEVAGKW	RARMTMAGFT
1	LOC_Os07g40020.1	387	2.54e-16	GSEQRRWYEA	EVGWKVENVLAQEGVERVERQEDRTRW	GQRMRAAGFR
1	LOC_Os10g22430.1	457	3.55e-30	DKRRMSAEQH	CVARDIVNLIACEGAERVERHEVFGKW	KARLTMAGFR
1	LOC_Os11g04570.1	755	3.65e-23	AAERARVERV	LLGEEIRGVVACEGAERVERHERARQW	AARMEAAGME
1	LOC_Os01g67650.1	447	1.24e-21	DARRARVEQF	HFGAEIRNVVGCEGAARVERHERADQW	RRRMSRAGFQ
1	LOC_Os11g31100.1	685	1.11e-21	STARMKVEQC	LLAPEIRNVVACEGAERVARHERLERW	RRLMEGRGFE
1	LOC_Os11g47870.1	598	7.9e-27	NDERLLIERD	ILGRWALNVIACEGADRVDRPETYKQW	LVRNHRAGLT
1	LOC_Os11g47890.1	549	1.25e-27	NDDRLLIERD	MLGRCALNVIACEGADRVDRPETYKQW	QVRNHRAGLR
1	LOC_Os11g47900.1	554	4.1e-27	SHERMLVERD	IFGRAALNVIACEGAERVERPEMYKQW	QARNQRAGLR
1	LOC_Os11g47910.1	501	4.47e-22	SGLRLALEQN	VLGPYALNAIACEGADLVERPEKYRQW	QARNHRAGMQ
1	LOC_Os11g47920.1	499	9.67e-23	SGLRLALEQN	VLGPYALNAIACEGADLVERPEKYKQW	QARNHRAGMQ
1	LOC_Os01g71970.1	352	1.85e-20	SVERARVERW	LLGEEIKNIVACDGGERRERHERLERW	ARRLEGAGFG
1	LOC_Os12g04200.1	462	2.05e-20	SHLRAVLERD	VLRRAAVGVIAGEGAERVERPETYRRW	QARNRRAGLR
1	LOC_Os12g38490.1	645	1.48e-27	SEQRLLIEQN	IFGRAALNVIACEGIDRVERPETYKQW	QVRNQRAGFK
1	LOC_Os12g04370.1	878	1.98e-22	AAERARVERV	LLGEEIRGVVACEGAERTERHERARQW	AARMEAAGME
1	LOC_Os07g39820.1	510	4.25e-15	TSNERLALER	GAGRAIVDLVSCPASESMERRETAASW	ARRMRSAGFS
1	LOC_Os03g31880.1	507	1.74e-14	TSNERLSLER	AVGRAIVDLVSCPASQSAERRETAASW	ARRMRSAGFS
1	LOC_Os03g49990.1	535	3.47e-27	GGTDQVMSEV	YLGRQICNVVACEGAERTERHETLGQW	RNRLGRAGFE
1	ScWN2R01G597200.1	389	4.66e-20	TIERADMEQC	LLLQEIRDIVACEGAQRRERHERMEKW	AERMKAAGFA
1	ScWN2R01G417500.1	568	5.4e-29	DEHRQLIERE	YFGREVLNVVACEGTERVERPETYKQW	QVRNLRAGFR
1	ScWN2R01G226600.1	486	6.72e-27	SKERISVEQH	CLAKDIVNIIACEGKDRVERHELLGKW	KSRLSMAGFK
1	ScWN2R01G597400.1	335	4.66e-20	TIERADMEQC	LLLQEIRDIVACEGAQRRERHERMEKW	AERMKAAGFA
1	ScWN2R01G226300.1	486	6.72e-27	SKERISVEQH	CLAKDIVNIIACEGKDRVERHELLGKW	KSRLSMAGFK
1	ScWN2R01G192100.1	506	4.58e-15	TSNERLALER	GAGRAIVDLVSCPASESMERRETAAAW	ARRLRSAGFS
1	ScWN2R01G188600.1	373	1.12e-16	GSEQRRWYEA	EVGWKVENVLAQEGVDRVERQEDRARW	GQRMRGAGFR
1	ScWN2R01G597300.1	388	4.66e-20	TIERADMEQC	LLLQEIRDIVACEGAQRRERHERMEKW	AERMKAAGFA
1	ScWN2R01G207400.1	471	1.6e-29	DKERVNMEQH	CLAREVVNLIACEGAERVERHEVFGKW	RARLTMAGFR
1	ScWN2R01G067300.1	624	5.01e-22	SAPRMKVEQC	LLAPEIRNVVACEGAERVARHERLDRW	RRIMEDRGFE
1	ScWN2R01G207200.1	471	1.6e-29	DKERVNMEQH	CLAREVVNLIACEGAERVERHEVFGKW	RARLTMAGFR
1	ScWN2R01G459100.1	546	8.02e-17	DSADRARAEE	AVANMSANAVGREGADRLERCEVFGKW	RARFGMAGFR
1	ScWN3R01G479700.1	433	1.24e-21	DARRARVEQF	HFGAEIRNVVGCEGAARVERHERADQW	RRRMSRAGFQ
1	ScWN3R01G495200.1	468	1.98e-25	SPDRMNVERQ	CLAREIVNILACEGPDRVERYEVAGKW	RARMTMAGFA
1	ScWN3R01G447600.1	727	6.05e-26	NEERLLIEST	IFSREAINVISCEGMERMERPETYKQW	QVRNQRAGFK
1	ScWN3R01G479600.1	435	7.95e-21	DARRARVEQF	HYGAEIRNVVGCEGAARVERHERADQW	RRRMSRAGFQ
1	ScWN3R01G110400.1	1091	8.86e-22	NETRTILERD	IYKYAILNAIACEGSERIERPESYKKW	NVRSIRARFE
1	ScWN3R01G317900.1	364	1.4e-19	NGTGNAMAEA	YLQREICDIVCNEGAARMERHEPLSQW	RDRLGRAGLS
1	ScWN4R01G172700.1	494	2.7e-21	SKLRLALERD	VFGWMVLNAVAYEGEDRVERGETYKHW	QIRNQRAGLR
1	ScWN4R01G507600.1	515	4.94e-19	ASAARAKAEE	MFAREIRNAVAFEGPDRSERHESFAGW	RRRMEDGGFR
1	ScWN4R01G172400.1	582	2.21e-23	NDRRLVVERD	ILARSAINMIACEGADRVERPQNYKEW	QARNERAGLR
1	ScWN4R01G163700.1	368	2.27e-20	IPQRVRVETM	LLGEEIKNILVCEGVHRHERHERLSQW	EMHMQRCEVD
1	ScWN4R01G172900.1	587	1.25e-27	NEGRLLLERD	IFGRSCLNVLACEGADRVERPETYKQW	HLRNHRAGLR
1	ScWN4R01G331800.1	644	1.48e-25	NDERLLIERD	IIGRSALNVIACEGADRVDRPETYRQW	QARNRRAGLR
1	ScWN4R01G172100.1	550	7.99e-24	KDKRLLVERH	IFARSVMNIIACEGADRVERPQNYKEW	HARNQRAGLR
1	ScWN4R01G050300.1	507	3.47e-27	AGTDQVMSEV	YLGRQICNVVACEGAERTERHETLGQW	RNRLGNAGFE
1	ScWN4R01G172600.1	496	1.76e-22	NKLRLVLERD	IFGWVVLNAIAYEGMDRVERCETYKHW	QVRNQRAGLR
1	ScWN4R01G562000.1	383	2.16e-16	AMEREGVERC	LLLDEIRDIIACDGAQRRECHEPMLRW	AARMEAAGFV
1	ScWN4R01G173400.1	708	2.48e-27	NDDRLLIERD	IFGPCALNVIACEGADRVDRPETYKQW	QVRGHRAGLR
1	ScWN4R01G380900.1	436	6.72e-27	SKERISVEQH	CLAKDIVNIIACEGKDRVERHELLGKW	KSRLSMAGFK
1	ScWN4R01G172800.1	581	5.4e-29	NEGRLLLERD	IFGRSALNVIACEGSDRVERPETYKQW	QLRNHRAGLR
1	ScWN4R01G172500.1	543	1.42e-24	SYERFVLERD	MFGQCALNTIACESADRVERPETYKQW	QLRNQRAGLR
1	ScWN5R01G145000.3	683	1.6e-29	DDQRRLIERD	LFGREALNVIACEGSDRVERPETYKQW	QVRNLRAGFV
1	ScWN5R01G359700.1	1367	2.6e-31	PKERTKMEQH	CLGREIVNIVACEGAERVERHEVFGKW	KVRLTMAGFR
1	ScWN5R01G470300.1	467	3.55e-30	DKRRISTEQH	CVARDIVNLIACEGAERVERHEVFGKW	KARFAVAGFR
1	ScWN5R01G571100.1	570	5.4e-29	DEHRQLIERE	YFGREVLNVVACEGTERVERPETYKQW	QVRNLRAGFR
1	ScWN5R01G680700.2	467	3.55e-30	DKRRISTEQH	CVARDIVNLIACEGAERVERHEVFGKW	KARFAVAGFR
1	ScWN5R01G140900.1	453	3.01e-21	AADRARVERS	VLGEEIRSIVACEGGERKERHERARQW	AGRMEAAGME
1	ScWN5R01G569200.1	570	5.4e-29	DEHRQLIERE	YFGREVLNVVACEGTERVERPETYKQW	QVRNLRAGFR
1	ScWN5R01G081000.1	650	1.71e-28	NEQRMLIEQN	ILGRAALNVIACEGTDRVERPETYKQW	QVRNQRAGLK
1	ScWN6R01G570400.1	364	1.12e-16	AIGNGAGADA	YVQREIFDIVCGEGNARTERHEPLACW	CARLWRMGLT
1	ScWN6R01G570500.1	396	1.53e-18	AIGNGAGADA	YLQREIFNIVCGEGSARTERHEPLACW	WDRLSRMGLT
1	ScWN6R01G425800.1	364	5.62e-22	SVERARVERW	LLGEEIKNIVACDGAERRERHERLDRW	AARMEGAGFG
1	ScWN7R01G141100.1	453	1.97e-29	DKKRMSTEQH	CVARDIVNLIACEGAERVERHEPFGKW	RSRLAMAGFR
1	ScWN7R01G006100.1	602	1.94e-21	KDKRLLVERR	VFARSAMNIIACEGADRVERSQNYKEW	QTRNQRAGLR
1	ScWNUn01G121900.1	387	3.55e-30	DKRRISTEQH	CVARDIVNLIACEGAERVERHEVFGKW	KARFAVAGFR
1	AK252567.1	464	3.55e-30	DKRRISTEQH	CVARDIVNLIACEGAERVERHEVFGKW	KARFAMAGFR
1	AK357996	654	1.71e-28	NEQRMLIEQN	ILGRAALNVIACEGTDRVERPETYKQW	QVRNQRAGLK
1	AK360913	464	3.55e-30	DKRRISTEQH	CVARDIVNLIACEGAERVERHEVFGKW	KARFAMAGFR
1	AK373958	361	5.62e-22	SVERARVERW	LLGEEIKNIVACDGAERRERHERLDRW	AARMEGAGFG
1	AK367226	572	1.25e-27	NEGRLLLERD	IFGRSCLNVLACEGADRVERPETYKQW	QLRNHRAGLR
1	AK372064	528	1.5e-26	AGTDQVMSEV	YLGRQICNVVACEGTERTERHETLGQW	RNRLGNAGFE
1	AK372202	361	5.62e-22	SVERARVERW	LLGEEIKNIVACDGAERRERHERLDRW	AARMEGAGFG
1	MLOC_1442.1	372	1.12e-16	GSQQRRWYEA	EVGWKVENVLAQEGVDRVERQEDRARW	GQRMSGAGFR
1	AK375062	516	2.21e-23	NDKRLLVERD	ILARSAINMIACEGADRVERPQNYKEW	QARNQRAGLR
1	AK375919	174	1.09e-20	NPQRARVERV	LLGEEIKNILVCEGVQRHERHEKLSQW	EMHMQRCQVD
1	MLOC_21553.1	452	1.97e-29	DKVRMSTEQH	CVARDIVNLIACEGAERVERHEPFGKW	RSRFAMAGFR
1	MLOC_14828.1	385	1.15e-19	AVERAGVERC	LLLEEIRDIVACEGAQRRERHEPMLKW	AARMDAAGFV
1	MLOC_15181.1	455	6.31e-20	SELRLALERG	VFGWVALNAVAYEGEDRVERGETFRHW	QVRNQRAGLR
1	MLOC_2933.1	557	2.42e-29	DEHRQLIERE	YFGREALNVVACEGTERVERPETYKQW	QVRNLRAGFR
1	MLOC_43730.1	504	2.27e-20	SKLRLALERD	VFGWIVLNAVAYEGEDRVERGETYKHW	QIRNQRAGLR
1	MLOC_43769.1	157	2.29e-25	NDVRLLIERD	IIGRAALNVIACEGADRVDRPETYRQW	QARNRRAGFR
1	AK364983	699	2.48e-27	NDDRLLIERD	IFGPCALNVIACEGADRVDRPETYKQW	QVRGHRAGLR
1	MLOC_37712.1	486	6.72e-27	SKERISVEQH	CLAKDIVNIIACEGKDRVERHELLGKW	KSRLSMAGFK
1	MLOC_62665.1	505	4.58e-15	TSNERLALER	GAGRAIVDLVSCPASESMERRETAAAW	ARRLRSAGFS
1	AK366442	587	6.87e-30	NEGRLLLERD	IFGRSALNVIACEGADRVERPETYKQW	QLRNHRAGLR
1	MLOC_69561.1	701	1.71e-25	NEERLLIESA	LFSREAINVISCEGMERMERPETYKQW	QVRNQRAGFK
1	MLOC_6971.1	468	1.98e-25	SPDRMNVERQ	CLAREIVNILACEGPDRVERYEVAGKW	RARMTMAGFA
1	MLOC_65838.1	473	1.6e-29	DRERVNMEQH	CLAREVVNLIACEGAERVERHEVFGKW	KARLTMAGFR
1	MLOC_72117.1	538	8.02e-17	ESADRARAEE	AVANMSANAVGREGADRLERCEVFGKW	RARFGMAGFR
1	MLOC_73193.3	687	1.6e-29	DDQRRLIERD	LFGREALNVIACEGSDRVERPETYKQW	QVRNLRAGFV
1	MLOC_73617.2	364	3.37e-19	NGTGNAMAEA	YLQREICDIVCNEGTARMERHEPLSQW	RDRLGRAGLT
1	MLOC_74503.1	224	3.49e-18	ALERADVERC	LLLQEIRDIVACDGAQRRERHEWMVKW	ADRMQAAGFE
1	MLOC_7637.1	439	2.05e-20	AAERARVERS	VLGDEIRSIVACEGGERKERHERARQW	AGRMEAAGME
1	MLOC_7694.1	357	5.7e-20	AIGNGSGADA	YLQREIFNIVCCEGSARTERHEPLAYW	CARLWRTGLA
1	AK367029	431	7.95e-21	DARRARVEQF	HYGAEIRNVVGCEGAARVERHERADQW	RRRMSRAGFQ
1	EMT04469	670	1.6e-29	DDQRRLIERD	LFGREALNVIACEGSDRVERPETYKQW	QVRNLRAGFV
1	EMT04695	440	3.55e-30	DKRRISTEQH	CVARDIVNLIACEGAERVERHEVFGKW	KARFAMAGFR
1	EMT11121	178	5.01e-22	SAPRMKVEQC	LLAPEIRNVVACEGAERVARHERLDRW	RRIMEDRGFE
1	EMT03069	705	2.48e-27	NDDRLLIERD	IFGPCALNVIACEGADRVDRPETYKQW	QVRGHRAGLR
1	EMT03070	585	1.25e-27	NEGRLLLERD	IFGRSCLNVLACEGADRVERPETYKQW	QLRNHRAGLR
1	EMT03071	541	6.87e-30	NEGRLLLERD	IFGRSALNVIACEGADRVERPETYKQW	QLRNHRAGLR
1	EMT03073	556	1.42e-24	SYQRFVLERD	MFGQCALNTIACESADRVERPETYKQW	QLRNQRAGLR
1	EMT03074	562	4.12e-23	NDQRLLVERD	IFARSAINMIACEGTDRVERPQNYKEW	QARNERAGLR
1	EMT16258	610	2.81e-22	NETRLILERD	IYKYEMLNVIACEGSERIERPESYKKW	KVRSLRARFE
1	EMT16259	606	3.36e-21	NETRMILERD	IYKYEILNAIACEGSERIERPESYKIW	KVRGLRARFE
1	EMT19595	626	1.48e-25	NKARKLIEKI	LFGQDALNIIACEGAERTERPESYRQW	QARCLKAGFQ
1	EMT19597	632	1.76e-26	DKARKMIERM	IFGKDALNVIACEGAERTERPESYRQW	HARCLEAGFQ
1	EMT19598	625	8.86e-22	NEARKMLERI	PFGRDALNIIACEDAERTQRPESYRQW	QARCLKAGFQ
1	EMT19600	229	1.24e-24	NKARKMIERS	LFGTDALNIIACEGADRTERPESYRQW	QARFLKAGFQ
1	EMT20804	532	6.05e-26	NEERLLIEST	IFSREAINVISCEGMERMERPETYKQW	QVRNQRAGFK
1	EMT21260	1232	1.17e-28	DKTRISTEQH	CLARDIISLIACEGAERVERHEVFGKW	KARFAMAGFR
1	EMT21860	471	1.6e-29	DRERVNMEQH	CLAREVVNLIACEGAERVERHEVFGKW	KARLTLAGFR
1	EMT30471	38	3.47e-27	AGTDQVMSEV	YLGRQICNVVACEGAERTERHETLGQW	RNRLGNAGFE
1	EMT11803	445	1.97e-29	DKVRMSTEQH	CVARDIVNLIACEGAERVERHEPFGKW	RSRFAMAGFR
1	EMT18587	436	2.81e-22	NDERLLVERD	IIARCAMNIIACEGTDRVERPQNYREW	QARNQRAGLR
1	EMT18588	551	5.96e-23	KEKRLLVERH	IFARSVMNIIACEGPDRVERPQNYKEW	HARNQRAGLR
1	EMT18750	69	2.02e-18	LASWMKVEQC	LLAMEICSVVVFEGAERVARHERLDRW	HRIMEDHGFE
1	EMT23677	570	3.47e-27	DEHRQLIERE	YFGRELLNVVACEGTERVERPETYKQW	QVRNLRAGFR
1	EMT25175	557	1.71e-28	NEQRMLIEQN	ILGRAALNVIACEGTDRVERPETYKQW	QVRNQRAGLK
1	EMT25773	173	2.44e-17	AIERSDMERC	LLLQEIRDIVACDGAQHRERHERMVKW	AERMKAAGFA
1	EMT27957	637	6.72e-27	SKERISVEQH	CLAKDIVNIIACEGKDRVERHELLGKW	KSRLSMAGFK
1	EMT31245	468	1.98e-25	SPDRMNVERQ	CLAREIVNILACEGPDRVERYEVAGKW	RARMTMAGFA
1	EMT32911	551	6.73e-23	GGERLLVERD	ILARSAINMIACEGTDRVERPQNYKEW	QDDQ
1	EMT06007	625	3.65e-23	NEARKMIERI	LFRRDALNIIACEDAERTERPESYRQW	QARFLKAGFE
1	EMT06008	620	8.86e-22	NEARKMIERI	PFGRDALNIIACEDAERTQRPESYRQW	QARFLKARFQ
1	EMT06526	348	5.18e-21	SPQRARVERV	LLGEEIKNILVCEGVQRHERHERLSQW	EMHMQRCEVD
1	EMT07028	1250	1.43e-30	DRERINMEQH	CLAREIVNIVACEGAERVERHEVFGKW	KGRLMMVGFR
1	EMT07543	258	1.43e-16	AIGNGAGADA	YVQREIFNIVCYEGSARTERHEPLADC	AMPADGADTA
1	Traes_1AS_D967CFB69.1	84	1.76e-26	NKARKMIERM	IFGKDALNIIACEGAERTERPESYRQW	HARCVKAGFQ
1	Traes_1AS_D967CFB69.2	84	1.76e-26	NKARKMIERM	IFGKDALNIIACEGAERTERPESYRQW	HARCVKAGFQ
1	Traes_1AS_D967CFB69.3	84	1.76e-26	NKARKMIERM	IFGKDALNIIACEGAERTERPESYRQW	HARCVKAGFQ
1	Traes_1AS_D967CFB69.4	84	1.76e-26	NKARKMIERM	IFGKDALNIIACEGAERTERPESYRQW	HARCVKAGFQ
1	Traes_1AS_D967CFB69.5	84	1.76e-26	NKARKMIERM	IFGKDALNIIACEGAERTERPESYRQW	HARCVKAGFQ
1	Traes_1AS_D967CFB69.6	84	1.76e-26	NKARKMIERM	IFGKDALNIIACEGAERTERPESYRQW	HARCVKAGFQ
1	Traes_1DS_5998ADCA3.1	29	5.38e-25	NKARKMIERI	LFGMDALNIIACEGADRTERPESYRQW	QARCLKAGFQ
1	Traes_1AS_D967CFB69.7	84	1.76e-26	NKARKMIERM	IFGKDALNIIACEGAERTERPESYRQW	HARCVKAGFQ
1	Traes_1AS_D967CFB69.8	60	1.76e-26	NKARKMIERM	IFGKDALNIIACEGAERTERPESYRQW	HARCVKAGFQ
1	Traes_1AS_F3E49A47C.1	164	7.37e-17	NEARKTIERV	LFGRDALKSIACEDAEWTKRRESYRQW	QARFLKAGFQ
1	Traes_2BL_46E59998A1.1	547	8.02e-17	DSADRARAEE	AVANMSANAVGREGADRLERCEVFGKW	RARFGMAGFR
1	Traes_2AS_620B821281.1	486	6.72e-27	SKERISVEQH	CLAKDIVNIIACEGKDRVERHELLGKW	KSRLSMAGFK
1	Traes_2AS_620B821281.2	486	6.72e-27	SKERISVEQH	CLAKDIVNIIACEGKDRVERHELLGKW	KSRLSMAGFK
1	Traes_2AS_7BD3963BD.1	469	1.6e-29	DRERVNMEQH	CLAREVVNLIACEGAERVERHEVFGKW	KARLTMAGFR
1	Traes_2AS_7BD3963BD.2	469	1.6e-29	DRERVNMEQH	CLAREVVNLIACEGAERVERHEVFGKW	KARLTMAGFR
1	Traes_2BL_46E59998A1.2	547	8.02e-17	DSADRARAEE	AVANMSANAVGREGADRLERCEVFGKW	RARFGMAGFR
1	Traes_2BS_736EF207B1.1	503	4.58e-15	TSNERLALER	GAGRAIVDLVSCPASESMERRETAAAW	ARRLRSAGFS
1	Traes_2BS_D007D6598.1	470	1.6e-29	DKERVNMEQH	CLAREVVNLIACEGAERVERHEVFGKW	KARLTMAGFR
1	Traes_2BS_D32231DB0.1	628	5.01e-22	SAPRMKVEQC	LLAPEIRNVVACEGAERVARHERLDRW	RRIMEDRGFE
1	Traes_2BS_FDABA21A7.1	419	1.12e-16	GSEQRRWYEA	EVGWKVENVLAQEGVDRVERQEDRARW	GQRMRGAGFR
1	Traes_2BS_4600D4B54.1	486	6.72e-27	SKERISVEQH	CLAKDIVNIIACEGKDRVERHELLGKW	KSRLSMAGFK
1	Traes_2BS_4600D4B54.2	486	6.72e-27	SKERISVEQH	CLAKDIVNIIACEGKDRVERHELLGKW	KSRLSMAGFK
1	Traes_2BS_4600D4B54.3	485	6.72e-27	SKERISVEQH	CLAKDIVNIIACEGKDRVERHELLGKW	KSRLSMAGFK
1	Traes_2DS_2D035BAFD.1	486	6.72e-27	SKERISVEQH	CLAKDIVNIIACEGKDRVERHELLGKW	KSRLSMAGFK
1	Traes_2BS_736EF207B1.2	503	4.58e-15	TSNERLALER	GAGRAIVDLVSCPASESMERRETAAAW	ARRLRSAGFS
1	Traes_2DS_6DAFEC37F.1	21	4.58e-15	TSNERLALER	GAGRAIVDLVSCPASESMERRETAAAW	ARRLRSAGFS
1	Traes_3AL_60B6CD0A5.1	323	6.05e-26	NEERLLIEST	IFSREAINVISCEGMERMERPETYKQW	QVRNQRAGFK
1	Traes_2DS_CCA2FCCAD.1	324	1.6e-29	DRERVNMEQH	CLAREVVNLIACEGAERVERHEVFGKW	KARLTMAGFR
1	Traes_3AL_60B6CD0A5.2	323	6.05e-26	NEERLLIEST	IFSREAINVISCEGMERMERPETYKQW	QVRNQRAGFK
1	Traes_3B_0949A7AA1.1	128	1.24e-21	DARRARVEQF	HFGAEIRNVVGCEGAARVERHERADQW	RRRMSRAGFQ
1	Traes_3AL_60B6CD0A5.3	323	6.05e-26	NEERLLIEST	IFSREAINVISCEGMERMERPETYKQW	QVRNQRAGFK
1	Traes_3AL_60B6CD0A5.4	323	6.05e-26	NEERLLIEST	IFSREAINVISCEGMERMERPETYKQW	QVRNQRAGFK
1	Traes_3AL_6E16C8167.1	468	1.98e-25	SPDRMNVERQ	CLAREIVNILACEGPDRVERYEVAGKW	RARMTMAGFA
1	Traes_3B_A25F058E5.1	467	6.05e-26	NEERLLIEST	IFSREAINVISCEGMERMERPETYKQW	QVRNQRARFK
1	Traes_3B_5FFF6CB62.1	468	1.98e-25	SPDRMNVERQ	CLAREIVNILACEGPDRVERYEVAGKW	RARMTMAGFA
1	Traes_3B_5FFF6CB62.2	468	1.98e-25	SPDRMNVERQ	CLAREIVNILACEGPDRVERYEVAGKW	RARMTMAGFA
1	Traes_3B_A25F058E5.2	467	6.05e-26	NEERLLIEST	IFSREAINVISCEGMERMERPETYKQW	QVRNQRARFK
1	Traes_4AL_04B7D5758.1	556	1.42e-24	SYERFVLERD	MFGQCALNTIACESADRVERPETYKQW	QLRNQRASLR
1	Traes_4AL_04B7D5758.2	224	1.42e-24	SYERFVLERD	MFGQCALNTIACESADRVERPETYKQW	QLRNQRASLR
1	Traes_4AL_0A3D7BB7F.1	289	2.79e-20	SPQRARVERV	LLGEEIKNILVCEGVQRLERHEKLSQW	EMHMQRCEVD
1	Traes_3DL_A3AC10E58.1	163	6.05e-26	NEERLLIEST	IFSREAINVISCEGMERMERPETYKQW	QVRNQ
1	Traes_4AL_C217A20A1.1	292	1.48e-27	ANERIDMEQH	CLGKDMVNLIACEGAERVERHELFGQW	KARLIKAGFT
1	Traes_4AL_F023A8691.1	480	2.7e-21	SKLRLALERD	VFGWMVLNAVAYEGEDRVERGETYKHW	QIRNQRAGLR
1	Traes_4AL_C217A20A1.2	657	1.48e-27	ANERIDMEQH	CLGKDMVNLIACEGAERVERHELFGQW	KARLIKAGFT
1	Traes_4AL_C217A20A1.3	542	1.48e-27	ANERIDMEQH	CLGKDMVNLIACEGAERVERHELFGQW	KARLIKAGFT
1	Traes_4AL_C217A20A1.4	542	1.48e-27	ANERIDMEQH	CLGKDMVNLIACEGAERVERHELFGQW	KARLIKAGFT
1	Traes_4AL_C217A20A1.5	416	1.48e-27	ANERIDMEQH	CLGKDMVNLIACEGAERVERHELFGQW	KARLIKAGFT
1	Traes_4AL_C217A20A1.6	292	1.48e-27	ANERIDMEQH	CLGKDMVNLIACEGAERVERHELFGQW	KARLIKAGFT
1	Traes_4AL_F023A8691.2	480	2.7e-21	SKLRLALERD	VFGWMVLNAVAYEGEDRVERGETYKHW	QIRNQRAGLR
1	Traes_4AL_F023A8691.3	456	2.7e-21	SKLRLALERD	VFGWMVLNAVAYEGEDRVERGETYKHW	QIRNQRAGLR
1	Traes_4AL_FF199F127.1	383	3.05e-25	NDDRLLIERD	IFGPCALNVIACEDADRVDRPETYKQW	QVRGHRAGLR
1	Traes_4AL_C217A20A1.7	292	1.48e-27	ANERIDMEQH	CLGKDMVNLIACEGAERVERHELFGQW	KARLIKAGFT
1	Traes_4AL_E769BB5A6.1	541	5.4e-29	NEGRLLLERD	IFGRSALNVIACEGSDRVERPETYKQW	QLRNHRA
1	Traes_4AL_E769BB5A6.2	408	5.4e-29	NEGRLLLERD	IFGRSALNVIACEGSDRVERPETYKQW	QLRNHRA
1	Traes_4AS_C30034054.1	452	1.97e-29	DKVRMSTEQH	CVARDIVNLIACEGAERVERHEPFGKW	RSRFAMAGFR
1	Traes_4AS_C30034054.2	452	1.97e-29	DKVRMSTEQH	CVARDIVNLIACEGAERVERHEPFGKW	RSRFAMAGFR
1	Traes_4AS_C30034054.3	452	1.97e-29	DKVRMSTEQH	CVARDIVNLIACEGAERVERHEPFGKW	RSRFAMAGFR
1	Traes_4BL_86941BB78.1	364	1.56e-22	SDKRLLVERD	IFARSAINRIACEGADRVERPQNYKEW	QMRNQRAGLR
1	Traes_4AS_C30034054.4	452	1.97e-29	DKVRMSTEQH	CVARDIVNLIACEGAERVERHEPFGKW	RSRFAMAGFR
1	Traes_4AS_C30034054.5	452	1.97e-29	DKVRMSTEQH	CVARDIVNLIACEGAERVERHEPFGKW	RSRFAMAGFR
1	Traes_4BL_E20E75836.1	453	1.97e-29	DKKRMSTEQH	CVARDIVNLIACEGAERVERHEPFGKW	RSRLAMAGFR
1	Traes_4BS_071700C53.1	492	1.33e-23	NDQRLLVERD	IFARSAINMIACEGADRVERPQNYKEW	QARNERAGLR
1	Traes_4BS_2EA81743E1.1	584	6.87e-30	NEGRLLLERD	IFGRSALNVIACEGADRVERPETYKQW	QLRNHRAGLT
1	Traes_4BS_2EA81743E1.2	584	6.87e-30	NEGRLLLERD	IFGRSALNVIACEGADRVERPETYKQW	QLRNHRAGLT
1	Traes_4BS_2EA81743E1.3	541	6.87e-30	NEGRLLLERD	IFGRSALNVIACEGADRVERPETYKQW	QLRNHRAGLT
1	Traes_4BS_2EA81743E1.4	536	6.87e-30	NEGRLLLERD	IFGRSALNVIACEGADRVERPETYKQW	QLRNHRAGLT
1	Traes_4BS_2EA81743E1.5	532	6.87e-30	NEGRLLLERD	IFGRSALNVIACEGADRVERPETYKQW	QLRNHRAGLT
1	Traes_4BS_2EA81743E1.6	584	6.87e-30	NEGRLLLERD	IFGRSALNVIACEGADRVERPETYKQW	QLRNHRAGLT
1	Traes_4DL_E50C77AEC.1	452	1.97e-29	DKVRMSTEQH	CVARDIVNLIACEGAERVERHEPFGKW	RSRFAMAGFR
1	Traes_4DL_E50C77AEC.2	452	1.97e-29	DKVRMSTEQH	CVARDIVNLIACEGAERVERHEPFGKW	RSRFAMAGFR
1	Traes_4BS_2EA81743E1.7	495	2.7e-21	SKLRLALERD	VFGWMVLNAVAYEGEDRVERGETYKHW	QIRNQRAGLR
1	Traes_4BS_2EE4988CD.1	350	3.47e-27	AGTDQVMSEV	YLGRQICNVVACEGAERTERHETLGQW	RNRLGNAGFE
1	Traes_4BS_2EE4988CD.2	350	3.47e-27	AGTDQVMSEV	YLGRQICNVVACEGAERTERHETLGQW	RNRLGNAGFE
1	Traes_4BS_344A932261.1	586	1.25e-27	NEGRLLLERD	IFGRSCLNVLACEGADRVERPETYKQW	QLRNHRAGLR
1	Traes_4BS_344A932261.2	541	1.25e-27	NEGRLLLERD	IFGRSCLNVLACEGADRVERPETYKQW	QLRNHRAGLR
1	Traes_4BS_344A932261.3	586	1.25e-27	NEGRLLLERD	IFGRSCLNVLACEGADRVERPETYKQW	QLRNHRAGLR
1	Traes_4DL_E50C77AEC.3	452	1.97e-29	DKVRMSTEQH	CVARDIVNLIACEGAERVERHEPFGKW	RSRFAMAGFR
1	Traes_4DL_E50C77AEC.4	452	1.97e-29	DKVRMSTEQH	CVARDIVNLIACEGAERVERHEPFGKW	RSRFAMAGFR
1	Traes_4DL_E50C77AEC.5	425	1.97e-29	DKVRMSTEQH	CVARDIVNLIACEGAERVERHEPFGKW	RSRFAMAGFR
1	Traes_4DS_82065CB2C.1	428	1.11e-21	SKLRLALERD	VFGWMVLNAIAYEGEDRVERGETYKHW	QIRNQRAGLR
1	Traes_4DS_258687ACC.1	556	1.42e-24	SYQRFVLERD	MFGQCALNTIACESADRVERPETYKQW	QLRNQRAGLR
1	Traes_4DS_A5CD70F30.1	585	1.25e-27	NEGRLLLERD	IFGRSCLNVLACEGADRVERPETYKQW	QLRNHRAGLR
1	Traes_4DS_A5CD70F30.2	540	1.25e-27	NEGRLLLERD	IFGRSCLNVLACEGADRVERPETYKQW	QLRNHRAGLR
1	Traes_4DS_A5CD70F30.3	622	1.25e-27	NEGRLLLERD	IFGRSCLNVLACEGADRVERPETYKQW	QLRNHRAGLR
1	Traes_4DS_2B4E99BE4.2	432	1.23e-22	NKLRLALERN	IFGWVVLNAIAYEGTDRVERCETYKHW	QVRNQRAGLR
1	Traes_4DS_5644BB36D.1	348	5.18e-21	SPQRARVERV	LLGEEIKNILVCEGVQRHERHERLSQW	EMHMQRCEVD
1	Traes_4DS_5644BB36D.2	348	5.18e-21	SPQRARVERV	LLGEEIKNILVCEGVQRHERHERLSQW	EMHMQRCEVD
1	Traes_4DS_ADBA6E30A.1	263	3.47e-27	AGTDQVMSEV	YLGRQICNVVACEGAERTERHETLGQW	RNRLGNAGFE
1	Traes_4DS_C7C37A73D.1	584	6.87e-30	NEGRLLLERD	IFGRSALNVIACEGADRVERPETYKQW	QLRNHRAGLR
1	Traes_4DS_5644BB36D.3	348	5.18e-21	SPQRARVERV	LLGEEIKNILVCEGVQRHERHERLSQW	EMHMQRCEVD
1	Traes_4DS_5644BB36D.4	348	5.18e-21	SPQRARVERV	LLGEEIKNILVCEGVQRHERHERLSQW	EMHMQRCEVD
1	Traes_4DS_5644BB36D.5	348	5.18e-21	SPQRARVERV	LLGEEIKNILVCEGVQRHERHERLSQW	EMHMQRCEVD
1	Traes_4DS_5644BB36D.6	174	5.18e-21	SPQRARVERV	LLGEEIKNILVCEGVQRHERHERLSQW	EMHMQRCEVD
1	Traes_4DS_5644BB36D.7	157	5.18e-21	SPQRARVERV	LLGEEIKNILVCEGVQRHERHERLSQW	EMHMQRCEVD
1	Traes_4DS_F8FC0C699.1	705	2.48e-27	NDDRLLIERD	IFGPCALNVIACEGADRVDRPETYKQW	QVRGHRAGLR
1	Traes_4DS_F8FC0C699.2	673	2.48e-27	NDDRLLIERD	IFGPCALNVIACEGADRVDRPETYKQW	QVRGHRAGLR
1	Traes_4DS_F8FC0C699.3	705	2.48e-27	NDDRLLIERD	IFGPCALNVIACEGADRVDRPETYKQW	QVRGHRAGLR
1	Traes_4DS_F8FC0C699.4	674	2.48e-27	NDDRLLIERD	IFGPCALNVIACEGADRVDRPETYKQW	QVRGHRAGLR
1	Traes_4DS_F8FC0C699.5	553	2.48e-27	NDDRLLIERD	IFGPCALNVIACEGADRVDRPETYKQW	QVRGHRAGLR
1	Traes_4DS_F8FC0C699.6	705	2.48e-27	NDDRLLIERD	IFGPCALNVIACEGADRVDRPETYKQW	QVRGHRAGLR
1	Traes_5AL_4C72C5BCB.1	342	7.99e-24	DKRRISTEQH	CLARDVINLIACEGAERVERLEAFGKW	KARFAMAGFR
1	Traes_5AL_83E515188.1	420	3.55e-30	DKRRISTEQH	CVARDIVNLIACEGAERVERHEVFGKW	KARFAMAGFR
1	Traes_5AL_83E515188.2	422	3.55e-30	DKRRISTEQH	CVARDIVNLIACEGAERVERHEVFGKW	KARFAMAGFR
1	Traes_5AL_83E515188.3	420	3.55e-30	DKRRISTEQH	CVARDIVNLIACEGAERVERHEVFGKW	KARFAMAGFR
1	Traes_5AL_83E515188.4	417	3.55e-30	DKRRISTEQH	CVARDIVNLIACEGAERVERHEVFGKW	KARFAMAGFR
1	Traes_5AL_886E8DACD.1	180	5.16e-28	PKERTKMEQH	CLARKIVNIVACEGAERVERHEVFSKW	NARLTMAGFR
1	Traes_5AS_710247B67.1	104	1.71e-28	NEQRMLIEQN	ILGRAALNVIACEGTDRVERPETYKQW	QVRNQRAGLK
1	Traes_5BL_04BDEB5D8.1	767	1.05e-27	DKIRVNTEQH	CLGRDIISLIACEGAERVERHEVFGTW	KARFAMAGFR
1	Traes_5BL_04BDEB5D8.10	434	1.05e-27	DKIRVNTEQH	CLGRDIISLIACEGAERVERHEVFGTW	KARFAMAGFR
1	Traes_5BL_04BDEB5D8.11	434	1.05e-27	DKIRVNTEQH	CLGRDIISLIACEGAERVERHEVFGTW	KARFAMAGFR
1	Traes_5BL_04BDEB5D8.12	378	1.05e-27	DKIRVNTEQH	CLGRDIISLIACEGAERVERHEVFGTW	KARFAMAGFR
1	Traes_5BL_04BDEB5D8.2	1033	1.05e-27	DKIRVNTEQH	CLGRDIISLIACEGAERVERHEVFGTW	KARFAMAGFR
1	Traes_5BL_04BDEB5D8.3	998	1.05e-27	DKIRVNTEQH	CLGRDIISLIACEGAERVERHEVFGTW	KARFAMAGFR
1	Traes_5BL_04BDEB5D8.4	702	1.05e-27	DKIRVNTEQH	CLGRDIISLIACEGAERVERHEVFGTW	KARFAMAGFR
1	Traes_5BL_04BDEB5D8.5	678	1.05e-27	DKIRVNTEQH	CLGRDIISLIACEGAERVERHEVFGTW	KARFAMAGFR
1	Traes_5BL_04BDEB5D8.6	645	1.05e-27	DKIRVNTEQH	CLGRDIISLIACEGAERVERHEVFGTW	KARFAMAGFR
1	Traes_5BL_04BDEB5D8.7	566	1.05e-27	DKIRVNTEQH	CLGRDIISLIACEGAERVERHEVFGTW	KARFAMAGFR
1	Traes_5BL_04BDEB5D8.8	508	1.05e-27	DKIRVNTEQH	CLGRDIISLIACEGAERVERHEVFGTW	KARFAMAGFR
1	Traes_5BL_04BDEB5D8.9	434	1.05e-27	DKIRVNTEQH	CLGRDIISLIACEGAERVERHEVFGTW	KARFAMAGFR
1	Traes_5BL_1E751EF1F.1	1371	1.97e-29	PKERTKMEQY	CLARKIVNIVACEGAERVERHEVFGKW	KAHLMMAGFR
1	Traes_5BL_1E751EF1F.3	284	1.97e-29	PKERTKMEQY	CLARKIVNIVACEGAERVERHEVFGKW	KAHLMMAGFR
1	Traes_5BL_1E751EF1F.5	942	1.97e-29	PKERTKMEQY	CLARKIVNIVACEGAERVERHEVFGKW	KAHLMMAGFR
1	Traes_5BL_ED508277A.2	455	3.01e-21	AAERARVERS	VLGEEIRSIVACEGGERKERHERARQW	AGRMEAAGME
1	Traes_5BS_ED54C58C5.1	652	1.71e-28	NEQRMLIEQN	ILGRAALNVIACEGTDRVERPETYKQW	QVRNQRAGLK
1	Traes_5BS_ED54C58C5.2	652	1.71e-28	NEQRMLIEQN	ILGRAALNVIACEGTDRVERPETYKQW	QVRNQRAGLK
1	Traes_5BS_ED54C58C5.3	620	1.71e-28	NEQRMLIEQN	ILGRAALNVIACEGTDRVERPETYKQW	QVRNQRAGLK
1	Traes_5DL_8FD0CF6B9.7	685	1.6e-29	DDQRRLIERD	LFGREALNVIACEGSDRVERPETYKQW	QVRNLRAGFV
1	Traes_5DL_8FD0CF6B9.8	685	1.6e-29	DDQRRLIERD	LFGREALNVIACEGSDRVERPETYKQW	QVRNLRAGFV
1	Traes_5DL_8FD0CF6B9.9	626	1.6e-29	DDQRRLIERD	LFGREALNVIACEGSDRVERPETYKQW	QVRNLRAGFV
1	Traes_5DL_A39210547.1	390	1.17e-28	DKTRISTEQH	CLARDIISLIACEGAERVERHEVFGKW	KARFAMAGFR
1	Traes_5AL_BF8D0B7C0.1	318	1.6e-29	DDQRRLIERD	LFGREALNVIACEGSDRVERPETYKQW	QVRNLRAGFV
1	Traes_5AL_BF8D0B7C0.2	316	1.6e-29	DDQRRLIERD	LFGREALNVIACEGSDRVERPETYKQW	QVRNLRAGFV
1	Traes_5BL_700283665.1	457	3.55e-30	DKRRISTEQH	CVARDIVNLIACEGAERVERHEVFGKW	KARFAMAGFR
1	Traes_5BL_700283665.2	473	3.55e-30	DKRRISTEQH	CVARDIVNLIACEGAERVERHEVFGKW	KARFAMAGFR
1	Traes_5BL_700283665.3	457	3.55e-30	DKRRISTEQH	CVARDIVNLIACEGAERVERHEVFGKW	KARFAMAGFR
1	Traes_5BL_A7C4DAE11.1	906	1.43e-30	DDERINMEQH	CLAREIVNIVACEGAERVERHEVFGKW	KGRLTMVGFR
1	Traes_5BL_A7C4DAE11.2	1370	1.43e-30	DDERINMEQH	CLAREIVNIVACEGAERVERHEVFGKW	KGRLTMVGFR
1	Traes_5BL_A7C4DAE11.3	522	1.43e-30	DDERINMEQH	CLAREIVNIVACEGAERVERHEVFGKW	KGRLTMVGFR
1	Traes_5BL_C8BEC527F.1	687	1.6e-29	DDQRRLIERD	LFGREALNVIACEGSDRVERPETYKQW	QVRNLRAGFV
1	Traes_5BL_C8BEC527F.2	658	1.6e-29	DDQRRLIERD	LFGREALNVIACEGSDRVERPETYKQW	QVRNLRAGFV
1	Traes_5BL_C8BEC527F.3	626	1.6e-29	DDQRRLIERD	LFGREALNVIACEGSDRVERPETYKQW	QVRNLRAGFV
1	Traes_5BL_DF8EC4A24.1	570	5.4e-29	DEHRQLIERE	YFGREVLNVVACEGTERVERPETYKQW	QVRNLRAGFR
1	Traes_5BL_DF8EC4A24.2	570	5.4e-29	DEHRQLIERE	YFGREVLNVVACEGTERVERPETYKQW	QVRNLRAGFR
1	Traes_5BL_DF8EC4A24.3	570	5.4e-29	DEHRQLIERE	YFGREVLNVVACEGTERVERPETYKQW	QGFLRRRR*
1	Traes_5BL_DF8EC4A24.4	80	5.4e-29	DEHRQLIERE	YFGREVLNVVACEGTERVERPETYKQW	QVRNLRAGFR
1	Traes_5BL_ED508277A.1	452	3.01e-21	AAERARVERS	VLGEEIRSIVACEGGERKERHERARQW	AGRMEAAGME
1	Traes_5DL_88247E2B8.1	457	3.55e-30	DKRRISTEQH	CVARDIVNLIACEGAERVERHEVFGKW	KARFAMAGFR
1	Traes_5DL_88247E2B8.2	457	3.55e-30	DKRRISTEQH	CVARDIVNLIACEGAERVERHEVFGKW	KARFAMAGFR
1	Traes_5DL_88247E2B8.3	457	3.55e-30	DKRRISTEQH	CVARDIVNLIACEGAERVERHEVFGKW	KARFAMAGFR
1	Traes_5DL_88247E2B8.4	424	3.55e-30	DKRRISTEQH	CVARDIVNLIACEGAERVERHEVFGKW	KARFAMAGFR
1	Traes_5DL_88247E2B8.5	424	3.55e-30	DKRRISTEQH	CVARDIVNLIACEGAERVERHEVFGKW	KARFAMAGFR
1	Traes_5DL_88247E2B8.7	417	3.55e-30	DKRRISTEQH	CVARDIVNLIACEGAERVERHEVFGKW	KARFAMAGFR
1	Traes_5DL_88247E2B8.8	417	3.55e-30	DKRRISTEQH	CVARDIVNLIACEGAERVERHEVFGKW	KARFAMAGFR
1	Traes_5DL_88247E2B8.9	417	3.55e-30	DKRRISTEQH	CVARDIVNLIACEGAERVERHEVFGKW	KARFAMAGFR
1	Traes_5DL_8FD0CF6B9.1	685	1.6e-29	DDQRRLIERD	LFGREALNVIACEGSDRVERPETYKQW	QVRNLRAGFV
1	Traes_5DL_8FD0CF6B9.10	626	1.6e-29	DDQRRLIERD	LFGREALNVIACEGSDRVERPETYKQW	QVRNLRAGFV
1	Traes_5DL_8FD0CF6B9.11	626	1.6e-29	DDQRRLIERD	LFGREALNVIACEGSDRVERPETYKQW	QVRNLRAGFV
1	Traes_5DL_8FD0CF6B9.2	686	1.6e-29	DDQRRLIERD	LFGREALNVIACEGSDRVERPETYKQW	QVRNLRAGFV
1	Traes_5DL_8FD0CF6B9.3	685	1.6e-29	DDQRRLIERD	LFGREALNVIACEGSDRVERPETYKQW	QVRNLRAGFV
1	Traes_5DL_8FD0CF6B9.4	685	1.6e-29	DDQRRLIERD	LFGREALNVIACEGSDRVERPETYKQW	QVRNLRAGFV
1	Traes_5DL_8FD0CF6B9.5	685	1.6e-29	DDQRRLIERD	LFGREALNVIACEGSDRVERPETYKQW	QVRNLRAGFV
1	Traes_5DL_8FD0CF6B9.6	685	1.6e-29	DDQRRLIERD	LFGREALNVIACEGSDRVERPETYKQW	QVRNLRAGFV
1	Traes_5DS_C06FE6037.1	620	1.71e-28	NEQRMLIEQN	ILGRAALNVIACEGTDRVERPETYKQW	QVRNQRAGLK
1	Traes_5DS_C06FE6037.2	652	1.71e-28	NEQRMLIEQN	ILGRAALNVIACEGTDRVERPETYKQW	QVRNQRAGLK
1	Traes_5DS_C06FE6037.4	652	1.71e-28	NEQRMLIEQN	ILGRAALNVIACEGTDRVERPETYKQW	QVRNQRAGLK
1	Traes_5DL_A39210547.10	390	1.17e-28	DKTRISTEQH	CLARDIISLIACEGAERVERHEVFGKW	KARFAMAGFR
1	Traes_5DL_A39210547.11	390	1.17e-28	DKTRISTEQH	CLARDIISLIACEGAERVERHEVFGKW	KARFAMAGFR
1	Traes_5DL_A39210547.12	390	1.17e-28	DKTRISTEQH	CLARDIISLIACEGAERVERHEVFGKW	KARFAMAGFR
1	Traes_5DL_A39210547.13	390	1.17e-28	DKTRISTEQH	CLARDIISLIACEGAERVERHEVFGKW	KARFAMAGFR
1	Traes_5DL_A39210547.14	390	1.17e-28	DKTRISTEQH	CLARDIISLIACEGAERVERHEVFGKW	KARFAMAGFR
1	Traes_5DL_A39210547.15	390	1.17e-28	DKTRISTEQH	CLARDIISLIACEGAERVERHEVFGKW	KARFAMAGFR
1	Traes_5DL_A39210547.16	390	1.17e-28	DKTRISTEQH	CLARDIISLIACEGAERVERHEVFGKW	KARFAMAGFR
1	Traes_5DL_A39210547.17	390	1.17e-28	DKTRISTEQH	CLARDIISLIACEGAERVERHEVFGKW	KARFAMAGFR
1	Traes_5DL_A39210547.18	390	1.17e-28	DKTRISTEQH	CLARDIISLIACEGAERVERHEVFGKW	KARFAMAGFR
1	Traes_5DL_A39210547.19	390	1.17e-28	DKTRISTEQH	CLARDIISLIACEGAERVERHEVFGKW	KARFAMAGFR
1	Traes_5DL_A39210547.2	593	1.17e-28	DKTRISTEQH	CLARDIISLIACEGAERVERHEVFGKW	KARFAMAGFR
1	Traes_5DL_A39210547.20	390	1.17e-28	DKTRISTEQH	CLARDIISLIACEGAERVERHEVFGKW	KARFAMAGFR
1	Traes_5DL_A39210547.21	390	1.17e-28	DKTRISTEQH	CLARDIISLIACEGAERVERHEVFGKW	KARFAMAGFR
1	Traes_5DL_A39210547.22	390	1.17e-28	DKTRISTEQH	CLARDIISLIACEGAERVERHEVFGKW	KARFAMAGFR
1	Traes_5DL_A39210547.23	390	1.17e-28	DKTRISTEQH	CLARDIISLIACEGAERVERHEVFGKW	KARFAMAGFR
1	Traes_5DL_A39210547.24	390	1.17e-28	DKTRISTEQH	CLARDIISLIACEGAERVERHEVFGKW	KARFAMAGFR
1	Traes_5DL_A39210547.25	390	1.17e-28	DKTRISTEQH	CLARDIISLIACEGAERVERHEVFGKW	KARFAMAGFR
1	Traes_5DL_A39210547.26	390	1.17e-28	DKTRISTEQH	CLARDIISLIACEGAERVERHEVFGKW	KARFAMAGFR
1	Traes_5DL_A39210547.27	390	1.17e-28	DKTRISTEQH	CLARDIISLIACEGAERVERHEVFGKW	KARFAMAGFR
1	Traes_5DL_A39210547.3	585	1.17e-28	DKTRISTEQH	CLARDIISLIACEGAERVERHEVFGKW	KARFAMAGFR
1	Traes_5DL_A39210547.4	585	1.17e-28	DKTRISTEQH	CLARDIISLIACEGAERVERHEVFGKW	KARFAMAGFR
1	Traes_5DL_A39210547.5	585	1.17e-28	DKTRISTEQH	CLARDIISLIACEGAERVERHEVFGKW	KARFAMAGFR
1	Traes_5DL_A39210547.6	585	1.17e-28	DKTRISTEQH	CLARDIISLIACEGAERVERHEVFGKW	KARFAMAGFR
1	Traes_5DL_A39210547.7	585	1.17e-28	DKTRISTEQH	CLARDIISLIACEGAERVERHEVFGKW	KARFAMAGFR
1	Traes_5DL_A39210547.9	390	1.17e-28	DKTRISTEQH	CLARDIISLIACEGAERVERHEVFGKW	KARFAMAGFR
1	Traes_5DL_B89CD8432.1	1378	2.42e-29	DRERINMEQH	CLAREIVNIVACEGVERVERHEVFGKW	KGRLMMVGFR
1	Traes_5DL_B89CD8432.2	910	2.42e-29	DRERINMEQH	CLAREIVNIVACEGVERVERHEVFGKW	KGRLMMVGFR
1	Traes_5DL_B89CD8432.4	271	2.42e-29	DRERINMEQH	CLAREIVNIVACEGVERVERHEVFGKW	KGRLMMVGFR
1	Traes_4BS_A79538646.1	713	2.48e-27	NDDRLLIERD	IFGPCALNVIACEGADRVDRPETYKQW	QVRGHRAGLR
1	Traes_4BS_A79538646.2	677	2.48e-27	NDDRLLIERD	IFGPCALNVIACEGADRVDRPETYKQW	QVRGHRAGLR
1	Traes_4BS_A79538646.3	677	2.48e-27	NDDRLLIERD	IFGPCALNVIACEGADRVDRPETYKQW	QVRGHRAGLR
1	Traes_4BS_A79538646.4	713	2.48e-27	NDDRLLIERD	IFGPCALNVIACEGADRVDRPETYKQW	QVRGHRAGLR
1	AC198366.3	410	3.37e-19	AGERARAERL	VLGEEIRGVVAREGAERKERHERLARW	ARRMEAAGME
1	AC200124.3	84	4.94e-19	AGPARAKAEE	MFAREICNTVAFEAADRFERYETFAGW	W
1	AC234164.1	520	2.07e-19	ASPARAKAEE	MFAREIRNAVAFEAADRFERHETFTGW	RQRMQEGGFQ
1	GRMZM2G001426	365	2.9e-17	GGAGDAAAEA	YLEREICDIVCGEGAGRRERHEPLWRW	RDRLGRTGLA
1	GRMZM2G013016	453	1.24e-21	DARRARVEQF	HFGAEIRNVVGCEGAARVERHERADQW	RRRMSRAGFQ
1	GRMZM2G018254	560	1.71e-25	SDDRVLVERE	LLGRCALNVITCEGSERVERPETYRQW	QVRCSRAGLR
1	GRMZM2G023872	388	2.44e-17	RDITDSLTEV	YLRGEIFDIVCGEGSARTERHELFGHW	RERLTYAGLT
1	GRMZM2G024973	535	2.64e-25	AGTDQVMSEV	YLGRQICNIVACEGAERTERHETLVQW	RGRLGGSGFE
1	GRMZM2G028039	461	7.37e-28	DKKRISTEQH	CVARDIVNLIACEGAERIERHEPFGKW	RARLVMAGFR
1	GRMZM2G028438	522	5.98e-19	DSAQRARAEA	ALASKAANAVAREGPDRVERCEVFGKW	RARFGMAGLR
1	GRMZM2G028608	514	2.54e-16	NGRRLLFERE	VLARCAVNAIACEGAGRAHHTRSYKQW	QARSRRAGLR
1	GRMZM2G049159	645	2.97e-29	DAQRALIERE	MFGREALNVIACEGSDRVERPETYKQW	QVRNLRAGFV
1	GRMZM2G070371	511	2.44e-17	SRSRLVLEQV	LLGHYVFNDISCEGMDLVQRPEKYRQW	QARNRRAGLR
1	GRMZM2G073779	586	1.03e-23	SRQRFMVERG	FFRQCALNVVACEGVDRVERPETYRQW	QARNRRAGLR
1	GRMZM2G073805	579	3.64e-24	DDDRVLVEQH	LFGQRALNAIACEGSDRVERPETYRQW	QVRNERAGLR
1	GRMZM2G073823	551	7.37e-28	SPERLLLERD	IFGRAAMNVIACEGADRVERPETYRQW	QARNRRAGLK
1	GRMZM2G082387	357	3.01e-21	SVERARVERW	LLGEEVKNIVACDGADRRERHERLDRW	AARMEGAGFA
1	GRMZM2G089636	533	1.35e-20	HEDRIQIERD	LLGASALNVVACEGAERIVRPETYKPW	QVRCLKAGFK
1	GRMZM2G089662	639	5.7e-27	NEARKLLEGG	LLGRDILNIIACEGADRTERPETYQQW	QARCLKAGFE
1	GRMZM2G089782	252	6.98e-20	ASPARAKAEE	MFAREIRNAVAFEAADRFERHETFAGW	RWRMQEGRFQ
1	GRMZM2G097456	370	6.78e-17	GSEQRRWYEA	EIGWKVENVLAQEGVDRVERQEDRGRW	GQRMRSAGFR
1	GRMZM2G098517	474	1.71e-28	DRERINIEQH	CLAREIVNLVACEGEERVERHEVFGKW	KARLMMAGFR
1	GRMZM2G098784	645	2.97e-29	DAQRALIERE	MFGREALNVIACEGSDRVERPETYKQW	QVRNLRAGFV
1	GRMZM2G106336	476	1.73e-17	SESRLVFEKL	VLGCYAFNGISCEGSDLVLRPEKYRQW	QARNERAGLR
1	GRMZM2G106356	529	4.17e-21	SKSRMVLEQV	VLGRSALNALSCEGVDLVERPERYRQW	HTRNQRAGLR
1	GRMZM2G116638	458	6.57e-29	DRRRMSAEQH	CVARDIVNLIACEGAERVERHELFGKW	KSRFAMAGFR
1	GRMZM2G125501	370	6.23e-17	GSEQRRWYEA	EIGWKVENVLAQEGVERVERQEDRGRW	GQRMRSAGFR
1	GRMZM2G129154	359	1.5e-20	SVERARVERW	HLAEEVKNIVACDGAERRERHERLDRW	AARMEGNGFA
1	GRMZM2G132794	539	2.31e-15	ASNERLALER	AAGRAIVDLVACPASESVERRETGASW	ARRMRSAGFS
1	GRMZM2G140085	189	1.03e-16	GEERAAVERV	LLWEEVRDVLARDGPERRERHERLHQW	AARMAGAGFA
1	GRMZM2G144744	491	3.47e-27	GGTDQVMSEV	YLGRQICNVVACEGAERTERHETLGQW	RSRLGGSGFA
1	GRMZM2G153333	477	1.98e-25	SPDRMNVERQ	CLAREIVNILACEGPDRVERYEVAGKW	RARMAMAGFV
1	GRMZM2G157679	719	1.28e-25	NEQRLLIESA	LFGREAINVISCEGLERMERPETYKQW	QVRYQRAGFR
1	GRMZM2G159475	104	2.99e-28	SNQRMLIEEN	LFGRAALNVIACEGTDRVERPETYKQW	QVRNQRAGLK
1	GRMZM2G163427	453	7.03e-26	NNERLLIERD	IFGTFALNVIACEGADRVERPETYKQW	QVRNHRAGLR
1	GRMZM2G172657	500	4.25e-15	TSNERLALER	GAGRAIVDLVSCPASESMERRETAASW	ARRMRSSGFS
1	GRMZM2G173429	312	8.02e-17	ETAEKARAEA	ALSRKAANAVGRDGPDRLERCEVFGKW	RARFGMAGFR
1	GRMZM2G179325	628	2.99e-28	SNQRMLIEEN	LFGRAALNVIACEGTDRVERPETYKQW	QVRNQRAGLK
1	GRMZM2G317287	331	3.71e-19	AGDRAQVERM	VLGEEIKNVLLCEGASRLERHERLSQW	AMYMDASGFR
1	GRMZM2G335814	639	8.86e-22	NETRMLIERG	IFLCQLLNVIACEGSERIERPENYKKW	KSRNLNAGLE
1	GRMZM2G342217	684	5.01e-22	SAQRMKVEQC	LLAPEIRNVVACEGAERVARHERLDRW	RRIMEGRGFE
1	GRMZM2G346706	539	1.17e-23	HEARIMIERD	LLGADVFNVVACEGAERIERPESYKQW	QARILKAGFK
1	GRMZM2G348780	294	7.2e-16	SESRLVFEKL	VLGCYVFNGISCEGSDLVLRPKKYRQW	QARNERAGLF
1	GRMZM2G368909	559	2.09e-27	DEHRLLIERE	FFGREAVNVIACEGTERIERPETYKQW	QMRNLRAGFR
1	GRMZM2G425366	448	1.11e-21	SRSRVVLEQG	LFGRSALNVVACEGIDLLERPERYRQW	QARNQRAGLR
1	GRMZM2G431309	470	1.71e-28	DRERINIEQH	CLAREIVNLVACEGEERVERHEVFGKW	KARLMMAGFS
1	GRMZM5G821439	486	6.72e-27	NKERINVEQH	CLAKDIVNIIACEGKDRVERHELLGKW	RSRLTMAGFR
1	GRMZM5G885274	461	7.37e-28	DKKRISTEQH	CVARDIVNLIACEGAERIERHEPFGKW	RARLVMAGFR
1	GRMZM5G889326	387	4.08e-17	SLDRAVVERL	LLREEIVDIIARDGAARRERHEKLLRW	VPRMLAAGFQ
1	GRMZM5G895672	550	3.37e-19	ENQNRLLAEK	WLAMCVMNIVACEGVDRVSRPHSYKQW	QVRSKRAGLR
1	AT1G07520.1	607	3.28e-26	NPERIHFEGE	FYGREVMNVIACEGVDRVERPETYKQW	QVRMIRAGFK
1	AT1G07530.1	680	1.05e-27	DEMRLMYEKE	FYGREIVNVVACEGTERVERPETYKQW	QARLIRAGFR
1	AT1G14920.1	443	1.03e-23	SGQDKVMSEV	YLGKQICNVVACDGPDRVERHETLSQW	RNRFGSAGFA
1	AT1G21450.1	508	4.12e-23	SQERMNVERQ	CLARDIVNIVACEGEERIERYEAAGKW	RARMMMAGFN
1	AT1G50420.1	394	1.94e-21	SQDRIKVEKM	LFGEEIKNIISCEGFERRERHEKLEKW	SQRIDLAGFG
1	AT1G50600.1	513	2.13e-24	HKERINVEQH	CLAREVVNLIACEGVEREERHEPLGKW	RSRFHMAGFK
1	AT1G55580.1	359	5.33e-15	SRERLTLEQR	WFGKEILDVVAAEETERKQRHRRFEIW	EEMMKRFGFV
1	AT1G63100.1	531	7.23e-19	SLMRVKVEEM	LFGREIRNIVACEGSHRQERHVGFRHW	RRMLEQLGFR
1	AT1G66350.1	420	7.01e-24	PSQDRVMSEL	FLGRQILNLVACEGEDRVERHETLNQW	RNRFGLGGFK
1	AT2G01570.1	495	8.19e-25	NSQDKVMSEV	YLGKQICNLVACEGPDRVERHETLSQW	GNRFGSSGLA
1	AT2G04890.1	329	1.24e-24	HKERINIEQH	CMARDVVNIIACEGAERIERHELLGKW	KSRFSMAGFE
1	AT2G29060.1	606	9.49e-26	DPMRVMFEKE	FYGREIMNVVACEGTERVERPESYKQW	QARAMRAGFR
1	AT2G29065.1	542	3.19e-24	NKERIRFERE	FYGREAMNVIACEEADRVERPETYRQW	QVRMVRAGFK
1	AT2G37650.1	628	6.17e-28	DEERMFLEME	VFGREALNVIACEGWERVERPETYKQW	HVRAMRSGLV
1	AT3G03450.1	459	6.73e-23	PSQDRVMSEV	YLGRQILNVVAAEGSDRVERHETAAQW	RIRMKSAGFD
1	AT3G46600.1	494	1.35e-20	DNCRTLVERE	LIIRDAMSVIACEGSERFARPETYKQW	QVRILRAGFR
1	AT3G49950.1	322	4.45e-17	MSEQRRWYEA	EISWKIENVVAKEGAERVERTETKRRW	IERMREAEFG
1	AT4G17230.1	441	1.95e-23	DKQRISAEQH	CVARDIVNMIACEESERVERHEVLGIW	RVRMMMAGFT
1	AT4G37650.1	442	2.24e-17	TSNERLMLER	AAGRAIVDLVACEPSDSTERRETARKW	SRRMRNSGFG
1	AT5G17490.1	430	5.01e-22	PSQDRVMSEV	YLGRQILNLVATEGSDRIERHETLAQW	RKRMGSAGFD
1	AT5G48150.1	406	1.05e-27	HKQRINVEQH	CLARDVVNIIACEGADRVERHELLGKW	RSRFGMAGFT
1	AT5G52510.1	556	3.8e-20	TNSDRAKVEE	GIGRKLVNAVACEGIDRIERCEVFGKW	RMRMSMAGFE
1	AT5G59450.1	513	6.42e-21	YKNRSLLERE	LLVRDAMSVISCEGAERFARPETYKQW	RVRILRAGFK
2	LOC_Os07g36170.1	275	1.18e-26	KCREPESKEL	LSYMRILYNICPYFKFGYMAANGAIAEA	LRTENNIHII
2	LOC_Os07g39470.1	248	1.92e-29	KCKEPKSSDL	LSYMHFLYEACPYFKFGYMSANGAIAEA	VKGEDRIHII
2	LOC_Os01g45860.1	155	1.41e-25	VAPPTTDAEH	AFLYHHFYEACPYLKFAHFTANQAILEA	FHGCDHVHVI
2	LOC_Os02g45760.1	322	3.96e-12	HLADLYSGEH	RAACQLLQDVSPCFGLALHGANLAILDA	VAGHRAIHLV
2	LOC_Os03g09280.1	239	7.27e-32	KCKEPTSFEL	MSYMHLLYEICPFFKFGYMSANGAIAEA	VKGENFVHII
2	LOC_Os03g15680.1	218	6.83e-23	AASHHHAGDV	LTAFQMLQDMSPYMKFGHFTANQAILEA	VSGDRRVHIV
2	LOC_Os03g48450.1	430	3.78e-20	VAKRTTASDM	LKAYHLYLAACPFKRLSHFLSNQTILSL	TKNASKVHII
2	LOC_Os03g51330.1	280	5.42e-21	PDARFASDEL	TLCYKTLNDACPYSKFAHLTANQAILEA	TGAATKIHIV
2	LOC_Os04g35250.1	162	1.64e-20	AAPAAARAEQ	FLAYTMFYQASPFYQFAHFTANQAIVEA	FESGGRRRLH
2	LOC_Os01g62460.1	517	1.92e-24	TITRLPCTDV	LKAYQLYLAACPFKKISHYFANQTILNA	VEKAKKVHIV
2	LOC_Os04g49110.1	328	4.5e-13	SVPDICGGET	RAGSQLLHDISPCFRLALHAANVAIVDA	VGDHRAIHLV
2	LOC_Os04g50060.1	335	3.57e-16	AAKRTSVYDI	LNAFKLYVTACPFKKISNFFSIEAILNA	SKGMTRLHIV
2	LOC_Os05g31380.1	169	5.61e-12	LTRAPPPPAV	SAARQGFRAMCPFVRLAAAAANLSIAEV	MEAERAVVHV
2	LOC_Os05g40710.1	190	9.69e-16	MAPPPSCGAI	NAAFRALYNVAPFARLAYLACNQAILEA	FHGKRLVHIV
2	LOC_Os05g42130.1	118	3.69e-12	RAPPWGRAMS	VTELADYVDLTPWHRFGFTASNAAILRA	VAGASAVHVV
2	LOC_Os05g49930.1	151	4.66e-19	PPPPPPRGEQ	RELFRGFYEAGPYLKFAHLAANQAILEA	FEGCNSVHVI
2	LOC_Os01g65900.1	257	1.02e-24	SCKEPPTLYQ	LSAMQILFEICPCFRFGFMAANYAILEA	CKGEDRVHII
2	LOC_Os07g38030.1	145	5.43e-18	PLAAAQSRRI	SGAFQAYNALSPLVKFSHFTANQAIFQA	LDGEDRVHVI
2	LOC_Os07g40020.1	157	1.05e-13	SAALHVHRFT	AVELASFIDLTPWHRFGYTAANAAIVEA	VEGFPVVHIV
2	LOC_Os10g22430.1	245	7.27e-32	KCKEPTSSEL	MSYMHLLYEICPFFKFGYMSANGAIAEA	IKGENFVHII
2	LOC_Os10g40390.1	111	8.97e-14	ASTPYDVVVK	LGAYKAFSEVSPVLQFAHLTCVQAVLDE	LGGAGCIHVL
2	LOC_Os11g04570.1	482	7.41e-16	SANSADAHLV	PVARRHMFDVLPFLKLAYLTTNHAILEA	MEGERFVHVV
2	LOC_Os01g67650.1	239	7.17e-15	SSCAGRDGAR	GEALALAYELCPYLRFAHFVANACMLEA	FEGESNVHVV
2	LOC_Os11g04590.1	64	1.67e-13	PSVYLDRRSV	RAARRGFFELSPFPKVAFVVGNRAIVEA	VENESLVHVV
2	LOC_Os11g06180.1	122	6.48e-19	YQPEPLPSGN	MLVHQIIQELSPFVKFAHFTTNQAILDA	IIGDMDVHVV
2	LOC_Os11g31100.1	484	7.39e-25	PYPFPPSPET	LKVYQILYQACPYIKFAHFTANQAIFEA	FHGEDRVHVV
2	LOC_Os11g47870.1	377	1.08e-19	VAKCTSTVDF	LKAYKLFAAACCIKKVSFIFSNKTILDA	VAGKRKLHIV
2	LOC_Os11g47890.1	331	5.43e-18	VAKRTSTVDF	LKAYKLFTAACCIKKVSVIFSNKTIYNA	VAGRRKLHIV
2	LOC_Os11g47900.1	337	3.57e-22	MSQRTSVVDF	LKAYRLYMEACCCKKVAFVFSNKTIYDA	VAGRRKLHIV
2	LOC_Os11g47910.1	287	1.54e-18	NHVRMSLVEY	LKVYKLYMAACCFKKVALMFAAMTIMQA	VQGKKRLHIV
2	LOC_Os11g47920.1	285	2.73e-17	NQMRMSLVEY	LKVYKLYMAACCFTKVALMFAAMTIMQA	VQGKKRLHIV
2	LOC_Os01g71970.1	126	2.97e-16	PRASPTPAEV	AAARRHFLDLCPFLRLAGAAANQSILEA	MESEKIVHVI
2	LOC_Os12g04200.1	243	5.21e-19	AEERASAMEL	LEAYQVFMAACCFKWVAFTFANMAILRA	AEGRSKVHIV
2	LOC_Os12g04380.1	64	1.67e-13	PSVYLDRRSV	RAARRGFFELSPFPKVAFVVGNRAIVEA	VENESLVHVV
2	LOC_Os12g38490.1	432	1.64e-20	VAKRTSAVDI	LQAYQLYMAAICFKKVSFIFSNQTIYNA	SLGKKKIHIV
2	LOC_Os12g04370.1	605	7.41e-16	SANSADAHLV	PVARRHMFDVLPFLKLAYLTTNHAILEA	MEGERFVHVV
2	LOC_Os02g10360.1	109	2.35e-18	GGGGGGVVPS	SAAYLAYIKIAPFLRFAHLTANQAILEA	AAADAGGAHR
2	LOC_Os06g40780.1	349	5.21e-19	VGGGAARPAS	SGAYLAFNQIAPFLRFAHLTANQAILEA	VDGARRVHIL
2	LOC_Os11g03110.1	361	2.54e-21	PAAARLHGRV	AAAFQVFNGISPFVKFSHFTANQAIQEA	FEREERVHII
2	LOC_Os12g02870.1	370	2.54e-21	PAGARVHGRV	AAAFQVFNGISPFVKFSHFTANQAIQEA	FEREERVHII
2	LOC_Os07g39820.1	269	5.58e-14	SDRNTSFDST	RRTALRFQELSPWSSFGHVAANGAILES	FLEVAAAASS
2	LOC_Os03g31880.1	265	3.87e-13	SDRNASFDST	RRTALKFQELSPWTPFGHVAANGAILES	FLEAAAAGAA
2	LOC_Os03g49990.1	310	9.05e-22	DSTLLDAAFA	DLLHAHFYESCPYLKFAHFTANQAILEA	FAGCHRVHVV
2	ScWN1R01G028300.1	414	2.14e-19	MERRTSTTDW	LEAYRLFLAACPFKRASYYFANKTILDV	SQRQPRVHII
2	ScWN1R01G411800.1	176	3.32e-15	PSSASSWSGV	HAAFRAFHNVAPFARCAYLACNQAILEA	FRGKRQVHVV
2	ScWN1R01G431700.1	107	5.22e-13	PALGSQRAMS	VTELADYVDLTPWHRFGFTASNGAILRA	VAGRDAVHVV
2	ScWN1R01G287000.1	286	1.55e-13	ASTPYDVVVK	LGAYKAFSEVSPVLQFAHLTCVQAVLDG	LRGAGCIHVL
2	ScWN2R01G597200.1	158	2.35e-15	LQKTTPASAA	AAARRQFAEICPFLRLAGTTTNYAIIDA	ARTERNAVLH
2	ScWN2R01G417500.1	356	1.06e-15	AARRTSSADM	LKIFKLYGTACPFMRMFRFYSNEAILDA	TKGVTSVHIL
2	ScWN2R01G212900.1	145	5.21e-19	PLAAAQSRRI	SSAFQAYNALSPLVKFSHFTANKAILQA	LDGEDHVHVI
2	ScWN2R01G226600.1	274	4.6e-27	KCREPESKEL	LSYMKILYNICPYFKFGYMAANGAIAEA	LRSEDNIHII
2	ScWN2R01G597400.1	105	2.35e-15	LQKTTPASAA	AAARRQFAEICPFLRLAGTTTNYAIIDA	ARTERNAVLH
2	ScWN2R01G226300.1	274	4.6e-27	KCREPESKEL	LSYMKILYNICPYFKFGYMAANGAIAEA	LRSEDNIHII
2	ScWN2R01G192100.1	269	5.58e-14	TDRNTSFDST	RRTALRFQELSPWSSFGHVAANGAILES	FLEAAAASSE
2	ScWN2R01G188600.1	146	1.8e-15	SAALHVHRFT	AVELASFVDLTPWHRFGYMAANHAILEA	VEGFPVVHVV
2	ScWN2R01G597300.1	158	2.35e-15	LQKTTPASAA	AAARRQFAEICPFLRLAGTTTNYAIIDA	ARTERNAVLH
2	ScWN2R01G207400.1	259	1.92e-29	RCKEPKSSDL	LSYMHFLYEACPYFKFGYMSANGAIAEA	VKGEDRIHII
2	ScWN2R01G330200.1	146	6.8e-20	TTATTTREEQ	FLAFTMFYQASPFYQFAHFTANQAIVEA	FEAGGRRRLH
2	ScWN2R01G067300.1	423	3.85e-25	PYPFPPSPDT	LKIYQILYQACPYIKFAHFTANQAIFEA	FHGEDRVHVV
2	ScWN2R01G207200.1	259	1.92e-29	RCKEPKSSDL	LSYMHFLYEACPYFKFGYMSANGAIAEA	VKGEDRIHII
2	ScWN2R01G459100.1	334	2.65e-13	HLADLCGAEH	HTGSQLLHDITPCFRLALDAANIAIVEA	VAGHRAIHLV
2	ScWN3R01G479700.1	225	3.92e-16	PRSSCLDGAR	GEALAVAYELCPYLRFAHFVANTSILEA	FEGESNVHVV
2	ScWN3R01G495200.1	256	3.85e-25	TCKDPPTLYQ	LSAMQILFEICPCYRFGFMAANYAILEA	CKGEERMHII
2	ScWN3R01G447600.1	515	1.92e-24	TISRFACTDV	LKAYQLYLAACPFKKISHYFANQTILNA	VEKAKKVHIV
2	ScWN3R01G479600.1	224	4.29e-16	PRSSCLDGAR	GEALAVAYELCPYLRFAHFVANASILEA	FDGESNVHVV
2	ScWN3R01G110400.1	383	1.8e-15	IATPRNAAYI	LKLFHLCFTVCHYLRSSYYFSNKTILDV	SKGKSQVHII
2	ScWN3R01G317900.1	156	1.41e-25	AAPPATDAEH	AFLYHHFYEACPYLKFAHFTANQAILEA	FHGCDTVHVI
2	ScWN4R01G172700.1	282	4.78e-21	TAECTSNVRH	MEAYQLFMSTCCFRKVAFLFANKAIFNA	AVGRSRLHIV
2	ScWN4R01G157800.1	388	2.54e-21	AASRLVNSRV	AAAFQVFNGISPFVKFSHFTANQAIQEA	FEREDRVHIV
2	ScWN4R01G172400.1	368	1.06e-15	MGKRTLAVEL	IKAFHLHMAACCSLKVGLLFAINTIYKA	VAGRTKLHIV
2	ScWN4R01G172900.1	373	1.18e-21	LLSRISVADF	LKANQLYMAACCCKKVAYIFADKTICNA	VAGKRRLHIV
2	ScWN4R01G331800.1	427	2.39e-19	VAKRTSVVEF	LKAYKLFMAACCFKKANFGFANKTILNA	VAGKRRLHIV
2	ScWN4R01G061200.1	252	5.42e-21	SDARLASDEV	TLCYKTLNDACPYSKFAHLTANQAILEA	TGAATKIHIL
2	ScWN4R01G172100.1	336	3.57e-16	MANHTSTVEL	FKSYHLCIAACCFLKVSLNFSNKNIYNA	VAGRKKLHIV
2	ScWN4R01G141000.1	177	6.05e-20	SLPEPLASDR	MSVQQIIQELSPFAKFAHFTANQAILDA	TKGDAHVHVV
2	ScWN4R01G050300.1	297	9.05e-22	DSSLLDAAFA	DLLHAHFYESCPYLKFAHFTANQAILEA	FAGCRRVHVV
2	ScWN4R01G172600.1	281	2.97e-16	TAKGTSAVAH	SEAYQAYISACCFRNVSFLFANRAIFNA	AVGRSRLHIV
2	ScWN4R01G562000.1	152	1.43e-13	LPKTTPAPAA	AAARRHFAVMCPFLRLAGTAANYAIIDT	VQTERNAVLH
2	ScWN4R01G380900.1	250	4.6e-27	KCREPESKEL	LSYMKILYNICPYFKFGYMAANGAIAEA	LRSEDNIHIM
2	ScWN4R01G172800.1	367	4.46e-23	MARRTSVADF	LKANQLYMAACCCKKVAFIFANKTICNA	VVGKSRLHIV
2	ScWN4R01G172500.1	330	5.15e-16	MAKHTSTMEF	LKGYELFMAACSFKRVAFTFSSMTIFDA	VEGKSKLHIV
2	ScWN5R01G145000.3	471	6.95e-22	VAKRTTASDM	LKAYHLYFAACPFKRLSHFLSNQTILSM	TKNAKKVHII
2	ScWN5R01G359700.1	1155	5.42e-21	KWQKPNGSEV	ISYQRELYAICPYLKFGYLSANGAITEA	VRGEDMIHII
2	ScWN5R01G470300.1	255	5.52e-31	KCKEPTSSEL	MSYMHLLCEICPFYKFGYMSANGAIAEA	IKGENFVHII
2	ScWN5R01G149200.2	358	8.57e-20	AASRLVNGRV	AAAFQVFNGISPLVKFSHFTANQAIQEA	FEREDRVHII
2	ScWN5R01G571100.1	358	1.06e-15	AARRTSSADM	LKIFKLYGTACPFMRMFRFYSNEAILDA	TKGVTSVHIL
2	ScWN5R01G680700.2	255	5.52e-31	KCKEPTSSEL	MSYMHLLCEICPFYKFGYMSANGAIAEA	IKGENFVHII
2	ScWN5R01G648300.1	362	3.18e-14	ASTPVDVLLK	LGAYKAFSELSPVLQFAHFTCVQAVLDE	LGGAGCIHVL
2	ScWN5R01G639200.1	362	3.18e-14	ASTPVDVLLK	LGAYKAFSELSPVLQFAHFTCVQAVLDE	LGGAGCIHVL
2	ScWN5R01G140900.1	176	1.41e-16	SSSSDDAHVV	PAARRHMFDMLPFLKLAYLTTNHAILEA	MEGERFVHVV
2	ScWN5R01G569200.1	358	1.06e-15	AARRTSSADM	LKIFKLYGTACPFMRMFRFYSNEAILDA	TKGVTSVHIL
2	ScWN5R01G081000.1	437	3.78e-20	MATRISAVDM	LKAYQLYMAAICFKKVSFLFSNSTIYNA	SLGKKKIHII
2	ScWN6R01G570400.1	152	3.74e-19	FELDASPERA	GELYCKFYDAGPYLKFAHFTANQAILEA	FEGCDRVHVV
2	ScWN6R01G092200.1	96	4.89e-18	PVAVGVAPAS	SAAHLAYNKIAPFLRFAHLTANQAILEA	AAGARRVHIV
2	ScWN6R01G570500.1	184	1.45e-20	FALDTSPERA	GELYRQFYDAGPYLKFAHFTANQAILEA	FEGCDRVHVV
2	ScWN6R01G425800.1	131	1.36e-17	PRAGPTPAEV	AVARRHFFDLCPFLRLAGAAANQAILEA	MESEKIVHVI
2	ScWN7R01G141100.1	241	5.52e-31	KEPQPTNSEL	MSYMHLLYDICPFFKFGYMSANGAIAEA	VKGENFIHII
2	ScWN7R01G378400.1	120	5.21e-19	RPPSGAAPAP	SGAYLAFNQIAPFLRFAHLTANQAILEA	VEGSRRVHIL
2	ScWN7R01G193300.1	208	6.83e-23	ASHHHSTGDV	LTAFQMLQDMSPYMKFGHFTANQAILEA	VAGDRRVHIV
2	ScWN7R01G006100.1	388	7.96e-17	MPTPTCTMEL	LKSYHLCMATCCCLKVSLNFSNKNIYNA	VAGRKKLHIV
2	AK364492	122	5.21e-19	RPPTGTAPAP	SGAYLAFNQIAPFLRFAHLTANQAILEA	VEGSRRVHIV
2	AK252567.1	253	5.52e-31	KCKEPTSSEL	MSYMHLLCEICPFYKFGYMSANGAIAEA	IKGENLIHII
2	AK353654	252	5.42e-21	SDARLASDEV	TLCYKTLNDACPYSKFAHLTANQAILEA	TGAATKIHIV
2	AK357996	441	3.34e-19	MATRISAVDM	LKAYQLYMAAICFKKVFFLFSNSTIYNA	SLGKKKIHII
2	AK359827	294	8.57e-20	AASRLVNGRV	AAAFQVFNGISPLVKFSHFTANQAIQEA	FEREERVHII
2	AK360913	253	5.52e-31	KCKEPTSSEL	MSYMHLLCEICPFYKFGYMSANGAIAEA	IKGENLIHII
2	AK373958	132	1.36e-17	PRAGPTPAEV	AVARRHFFDLCPFLRLAGAAANQAILEA	MESEKIVHVI
2	AK367226	358	5.42e-21	LLSRISVADF	LKANQLYMAACCCKKVAFIFADKTICNA	VAGKTRLHIV
2	AK372064	300	9.05e-22	DSSLLDAAFA	DLLHAHFYESCPYLKFAHFTANQAILEA	FAGCRRVHVV
2	AK372202	132	1.36e-17	PRAGPTPAEV	AVARRHFFDLCPFLRLAGAAANQAILEA	MESEKIVHVI
2	MLOC_1442.1	145	1.8e-15	SAALHVHRFT	AVELASFVDLTPWHRFGYMAANHAILEA	VEGFAVVHVV
2	AK375062	302	4.68e-15	MGKRTSTVEL	IKAFHLHMAVCCSIKVGLLFAINTIYKA	VAGRRTLHIV
2	MLOC_21553.1	240	5.52e-31	KEPQPTNSEL	MSYMHLLYDICPFFKFGYMSANGAIAEA	VKGENFIHII
2	MLOC_14828.1	153	9.71e-14	LQKTTPAPET	AAARRQFAVMCPFLRIAGTAANYAIIKA	TQTKNNAVLH
2	MLOC_15181.1	242	2.56e-15	TAKATSAVVH	SEAYQAFISTCCFRNVSILFANRAILNA	AAGRSRLHIV
2	MLOC_2933.1	345	6.77e-16	AARRTSSADM	LKIFKLYGTACPFLRMFRFYSNEAILDA	AKGVTSVHIL
2	MLOC_43730.1	291	4.78e-21	TAECTSRVRH	MEAYQLFMSTCCFRKVAFLFANKAIFNA	AVGRSRLHIV
2	MLOC_37712.1	274	4.6e-27	KCREPESKEL	LSYMKILYNICPYFKFGYMAANGAIAEA	LRSEDKIHII
2	MLOC_56057.1	142	8.06e-19	PAQATTRQEQ	FLAFTMFYQASPLYQFAHFTANQAIMEA	FEAGGTRRLH
2	AK365059	328	2.54e-21	AASRLVNSRV	AAAFQVFNGISPFVKFSHFTANQAIQEA	FEREDRVHIV
2	AK366346	391	2.54e-21	AASRLVNSRV	AAAFQVFNGISPFVKFSHFTANQAIQEA	FEREDRVHIV
2	MLOC_59593.1	177	6.05e-20	SPPEPLASDR	MSVQQIIQELSPFAKFAHFTANQAILDA	TKGDAHVHVV
2	MLOC_62589.2	144	5.21e-19	PLAAAQSRRI	SSAFQAYNALSPLVKFSHFTANKAILQA	LDGEDHVHVI
2	MLOC_62665.1	268	5.58e-14	TDRNTSFDST	RRTALRFQELSPWSSFGHVAANGAILES	FLEAAAASSE
2	MLOC_629.1	107	5.22e-13	PALGSQRAMS	VTELADYVDLTPWHRFGFTASNGAILRA	VAGRNAVHVV
2	AK366442	373	4.46e-23	MARRTSVADF	LKANQLYMAACCCKKVAFIFANKTICNA	VVGRSRLHIV
2	MLOC_69561.1	489	7.67e-24	TISRFACTDV	LKAYQLYLAACPFKKISHYFANQTIMNA	VEKAKKVHIV
2	MLOC_6971.1	256	3.85e-25	TCKDPPTLYQ	LSAMQILFEICPCYRFGFMAANYAILEA	CKGEQRMHII
2	MLOC_65838.1	261	1.92e-29	RCKEPKSSDL	LSYMHFLYEACPYFKFGYMSANGAIAEA	VKGEDRIHII
2	MLOC_72117.1	326	1.13e-13	HLADLCSAEH	HTGCQLLHDITPCFRLALDAANIAIVEA	VAGHRAVHLV
2	MLOC_72502.1	336	8.97e-14	ASTPYDVVLK	LGAYKAFSEVSPVLQFAHLTCVQAVLDE	LRGAGCIHVL
2	MLOC_73193.3	475	6.95e-22	VAKRTTASDM	LKAYHLYFAACPFKRLSHFLSNQTILSM	TKNASKVHII
2	MLOC_73617.2	156	1.41e-25	TTPPPTDAEH	AFLYHHFYEACPYLKFAHFTANQAILEA	FHGCDTVHVI
2	MLOC_7637.1	160	1.41e-16	ASSADDAHLV	PAARRHMFDMLPFLKLAYLTTNHAILEA	MEGERFVHVV
2	MLOC_7694.1	144	1.64e-20	FALDASPERA	GELYRQFYDAAPYLKFAHFTANQAILEA	FDGCDRVHVV
2	MLOC_77110.1	188	1.28e-16	PSSASSWSGV	HAAFRAFYNVAPFVRCAYLACNQAILEA	FRGKRL
2	AK367029	223	7.41e-16	PRSSCLDGAR	GEALAVAYDLCPYLRFAHFVANTSILEA	FEGETNVHVV
2	EMT04469	458	6.95e-22	VAKRTTASDM	LKAYHLYFAACPFKRLSHFLSNQTILSM	TKNAKKVHII
2	EMT01172	169	1.69e-12	LQKTTPAPAT	AAACRHFVEMCLFLRLTRTTANYGIIDA	TRTERNVVLH
2	EMT04695	228	5.52e-31	KCKEPTSSEL	MSYMHLLCEICPFYKFGYMSANGAIAEA	IKGENFVHII
2	EMT01361	226	3.92e-16	PRSSCLDGAR	GEALAVAYELCPYLRFAHFVANTSILEA	FEGESNVHVV
2	EMT11121	88	3.85e-25	PYPFPPSPDT	LKIYQILYQACPYIKFAHFTANQAIFEA	FHGEDRVHAP
2	EMT03070	371	1.18e-21	LLSRISVADF	LKANQLYMAACCCKKVAYIFADKTICNA	VAGKRRLHIV
2	EMT03071	327	4.46e-23	MARRTSVADF	LKANQLYMAACCCKKVAFIFANKTICNA	VVGKSRLHIV
2	EMT03072	267	8.9e-21	TAECTSTVRH	MQAYQLFMSTCCFRKVAFLFANKAIFNA	AVGKSRLHIV
2	EMT03073	343	5.15e-16	MAKHTSTMEF	LKGYELFMAACSFKRVAFTFSSMTIFDA	VEGKSKLHIV
2	EMT03074	348	1.06e-15	MGKHTLTIEL	IKAFHLHMAACCSMKVGLLFAINTICKA	VAGRRKLHIV
2	EMT14851	152	1.45e-20	FTLDASPERA	GELYRQFYDAGPYLKFAHFTANQAILEA	FEGCDRVHVV
2	EMT16258	398	1.4e-14	IATPRNAAYI	LKLFHLCFTVSHYLRSSYYFSNKTILDV	SKGKSQVHII
2	EMT16259	394	8.29e-14	IATPRNAAYI	LKLFHLGLKVSPYLRSSYYFSNKTIIDV	SKGKPKVHII
2	EMT19595	414	5.58e-14	MERRTSTTDW	LDACSHFHASCPFDRTSHYFASQAILDV	SQGQPRVHIV
2	EMT19597	418	1.95e-14	MERRTSTTDW	LDAHSLFIASCPFDRTSYYFASQAILDV	SQGKPRVHIV
2	EMT19598	412	4.45e-17	IERRTSPTDW	LEAYSLFVAACPFVRTSYYFASQAILDV	SKGQQRVHII
2	EMT19600	16	3.32e-15	RGRGVSTTDW	LDAYNIFLASCPFVRTSYYFASQAILDD	SKGQQRVHIV
2	EMT20804	320	7.67e-24	TISRFACADI	LKAYQLYLAACPFKKISHYFANQTIMNA	VEKAKKVHIV
2	EMT21260	871	1.81e-28	NCKEPTSPEL	MSYMHLLYDMCPLYKFGYMSANGAIAEA	VKGENFVHII
2	EMT21860	259	1.92e-29	RCKEPKSSDL	LSYMHFLYEACPYFKFGYMSANGAIAEA	VKGEDRIHII
2	EMT28394	116	1.55e-13	ASTPYDVVLK	LGAYKAFSEVSPVLQFAHLTCVQAVLDG	LRGAGCIHVL
2	EMT11803	233	9.39e-30	KEPQPTNSEL	MSYMHLLYDICPFFRFGYMSANGAIAEA	VKGENFIHII
2	EMT12179	102	4.04e-17	GAIMGVGYLL	KCILLVFNGISPFVKFSHFTANQAIQEA	FEREDRGEAV
2	EMT18587	222	2.08e-20	MVKRTPVVEV	LKAYKLFMSACCFMKVCFLFSNKTIYNA	VMGRHKLHIV
2	EMT18588	337	3.57e-16	MANHTSTVEL	FKSYHLCIAACCFLKVSLNFSNKNIYNA	VAGRKKLHIV
2	EMT18776	182	1.41e-16	SSSSDDAHLV	PAARRHMFDMLPFLKLAYLTTNHAILEA	MEGERFVHVV
2	EMT19461	177	3.78e-20	SLPEPLPSDR	MSVQHIIQELSPFAKFAHFTANQAILDA	TKGDTHVHIV
2	EMT23677	358	2.47e-16	VARRTSSADM	LKIFKLYGTACPFIRMSRFYSNEAILDA	TKGVTSVHIL
2	EMT25175	344	3.78e-20	MATRISAVDM	LKAYQLYMAAICFKKVSFLFSNSTIYNA	SLGKKKIHII
2	EMT26258	192	8.77e-13	ITSPLDVALK	LAAYKSFSDLSPMLQFANFTATQALLDE	IACSAASCIH
2	EMT27957	425	4.6e-27	KCREPESKEL	LSYMKILYNICPYFKFGYMAANGAIAEA	LRSEDNIHII
2	EMT31245	256	3.85e-25	TCKDPPTLYQ	LSAMQILFEICPCYRFGFMAANYAILEA	CKGEERMHII
2	EMT06007	412	1.24e-18	MERRTNTTDW	LEAYSLFLAACPFKRASYYFANQTIFDV	SQRQPRVHIV
2	EMT06008	407	2.62e-18	MERRTSAADW	FEAYRLFIAACPFIRASYYFANQTILDV	SQRQPRVHIV
2	EMT07028	1038	4.49e-30	KCKEPRSSDL	MSYMHFLYEACPYFKFGYMSANGAIAEA	VKGEDMIHII
2	EMT07543	46	6.95e-21	FALDASPERA	RELYRQFYDAGPYLKFAHFTANQAILEA	FEGCDRVHVV
2	Traes_1AS_1104A122D.1	32	8.06e-19	GSGVRFTTDW	LEAYSLFLATCPFKRVSYNFANQTILDV	SQRRPKVHIV
2	Traes_2BL_46E59998A1.1	335	2.65e-13	QLADLCGAEH	HTGSQLLHDITPCFRLALDAANIAIVEA	VAGHRVIHLV
2	Traes_2AS_620B821281.1	274	4.6e-27	KCREPESKEL	LSYMKILYNICPYFKFGYMAANGAIAEA	LRSEDNIHII
2	Traes_2AS_620B821281.2	274	4.6e-27	KCREPESKEL	LSYMKILYNICPYFKFGYMAANGAIAEA	LRSEDNIHII
2	Traes_2AS_7BD3963BD.1	257	1.92e-29	RCKEPKSSDL	LSYMHFLYEACPYFKFGYMSANGAIAEA	VKGEDRIHII
2	Traes_2AS_7BD3963BD.2	257	1.92e-29	RCKEPKSSDL	LSYMHFLYEACPYFKFGYMSANGAIAEA	VKGEDRIHII
2	Traes_2AS_83423E255.1	78	5.21e-19	XXXXXXXXXX	SSAFQAYNALSPLVKFSHFTANKAILQA	LDGEDHVHVI
2	Traes_2AS_D0B21BF981.1	9	5.58e-14	RNTSFDST	RRTALRFQELSPWSSFGHVAANGAILES	FLEAAAASSE
2	Traes_2AS_D0B21BF981.2	9	5.58e-14	RNTSFDST	RRTALRFQELSPWSSFGHVAANGAILES	FLEAAAASSE
2	Traes_2BL_46E59998A1.2	335	2.65e-13	QLADLCGAEH	HTGSQLLHDITPCFRLALDAANIAIVEA	VAGHRVIHLV
2	Traes_2BL_B2811EA531.1	148	6.8e-20	TTTTTTREEQ	FLAFTMFYQASPFYQFAHFTANQAIVEA	FEAGGRRRLH
2	Traes_2BS_736EF207B1.1	266	5.58e-14	TDRNTSFDST	RRTALRFQELSPWSSFGHVAANGAILES	FLEAAAASSE
2	Traes_2BL_B2811EA531.2	148	6.8e-20	TTTTTTREEQ	FLAFTMFYQASPFYQFAHFTANQAIVEA	FEAGGRRRLH
2	Traes_2BS_D007D6598.1	258	1.92e-29	RCKEPKSSDL	LSYMHFLYEACPYFKFGYMSANGAIAEA	VKGEDRIHII
2	Traes_2BS_D32231DB0.1	427	3.85e-25	PYPFPPSPDT	LKIYQILYQACPYIKFAHFTANQAIFEA	FHGEDRVHVV
2	Traes_2BS_FDABA21A7.1	192	1.8e-15	SAALHVHRFT	AVELASFVDLTPWHRFGYMAANHAILEA	VEGFSVVHVV
2	Traes_2BS_015167E00.1	145	5.21e-19	PLAAAQSRRI	SSAFQAYNALSPLVKFSHFTANKAILQA	LDGEDHVHVI
2	Traes_2BS_4600D4B54.1	274	4.6e-27	KCREPESKEL	LSYMKILYNICPYFKFGYMAANGAIAEA	LRSEDNIHII
2	Traes_2BS_4600D4B54.2	274	4.6e-27	KCREPESKEL	LSYMKILYNICPYFKFGYMAANGAIAEA	LRSEDNIHII
2	Traes_2BS_4600D4B54.3	273	4.6e-27	KCREPESKEL	LSYMKILYNICPYFKFGYMAANGAIAEA	LRSEDNIHII
2	Traes_2DS_2D035BAFD.1	274	4.6e-27	KCREPESKEL	LSYMKILYNICPYFKFGYMAANGAIAEA	LRSEDNIHII
2	Traes_2BS_736EF207B1.2	266	5.58e-14	TDRNTSFDST	RRTALRFQELSPWSSFGHVAANGAILES	FLEAAAASSE
2	Traes_3AL_60B6CD0A5.1	111	7.67e-24	TISRFACTDV	LKAYQLYLAACPFKKISHYFANQTIMNA	VEKAKKVHIV
2	Traes_2DS_CCA2FCCAD.1	112	1.92e-29	RCKEPKSSDL	LSYMHFLYEACPYFKFGYMSANGAIAEA	VKGEDRIHII
2	Traes_3AL_60B6CD0A5.2	111	7.67e-24	TISRFACTDV	LKAYQLYLAACPFKKISHYFANQTIMNA	VEKAKKVHIV
2	Traes_3AL_60B6CD0A5.3	111	7.67e-24	TISRFACTDV	LKAYQLYLAACPFKKISHYFANQTIMNA	VEKAKKVHIV
2	Traes_3AL_60B6CD0A5.4	111	7.67e-24	TISRFACTDV	LKAYQLYLAACPFKKISHYFANQTIMNA	VEKAKKVHIV
2	Traes_3AL_6E16C8167.1	256	3.85e-25	TCKDPPTLYQ	LSAMQILFEICPCYRFGFMAANYAILEA	CKGEERMHII
2	Traes_3B_A25F058E5.1	255	7.67e-24	TISRFACADI	LKAYQLYLAACPFKKISHYFANQTIMNA	VEKAKKVHIV
2	Traes_3B_5FFF6CB62.1	256	3.85e-25	TCKDPPTLYQ	LSAMQILFEICPCYRFGFMAANYAILEA	CKGEERMHII
2	Traes_3B_5FFF6CB62.2	256	3.85e-25	TCKDPPTLYQ	LSAMQILFEICPCYRFGFMAANYAILEA	CKGEERMHII
2	Traes_3B_5FFF6CB62.3	256	3.85e-25	TCKDPPTLYQ	LSAMQILFEICPCYRFGFMAANYAILEA	CKGEERMHII
2	Traes_3B_6705A5211.1	184	1.41e-25	ATPPATDAEH	AFLYHHFYEACPYLKFAHFTANQAILEA	FHGCDSVHVI
2	Traes_3B_A25F058E5.2	255	7.67e-24	TISRFACADI	LKAYQLYLAACPFKKISHYFANQTIMNA	VEKAKKVHIV
2	Traes_3DL_13B382BD2.1	104	3.85e-25	TCKDPPTLYQ	LSAMQILFEICPCYRFGFMAANYAILEA	CKGEERMHII
2	Traes_4AL_04B7D5758.1	343	5.15e-16	MAKHTSTMEF	LKGYELFMAACSFKRVAFTFSSMTIFDA	VEGKSKLHIV
2	Traes_4AL_04B7D5758.2	11	5.15e-16	MAKHTSTMEF	LKGYELFMAACSFKRVAFTFSSMTIFDA	VEGKSKLHIV
2	Traes_4AL_B2CACD56E.1	434	1.18e-21	LLSRISVADF	LKANQLYMAACCCKKVAYIFADKTICNA	VAGKRRLHIV
2	Traes_4AL_C217A20A1.1	78	1.85e-20	KALESDAEDF	ISYRNLLFESCPYLKFAYLSATGAIAEA	TNGEDRIHII
2	Traes_4AL_F023A8691.1	267	8.9e-21	TAECTSTVRH	MQAYQLFMSTCCFRKVAFLFANKAIFNA	AVGRSRLHIV
2	Traes_4AL_C217A20A1.2	443	1.85e-20	KALESDAEDF	ISYRNLLFESCPYLKFAYLSATGAIAEA	TNGEDRIHII
2	Traes_4AL_C217A20A1.3	328	1.85e-20	KALESDAEDF	ISYRNLLFESCPYLKFAYLSATGAIAEA	TNGEDRIHII
2	Traes_4AL_C217A20A1.4	328	1.85e-20	KALESDAEDF	ISYRNLLFESCPYLKFAYLSATGAIAEA	TNGEDRIHII
2	Traes_4AL_C217A20A1.5	202	1.85e-20	KALESDAEDF	ISYRNLLFESCPYLKFAYLSATGAIAEA	TNGEDRIHII
2	Traes_4AL_C217A20A1.6	78	1.85e-20	KALESDAEDF	ISYRNLLFESCPYLKFAYLSATGAIAEA	TNGEDRIHII
2	Traes_4AL_F023A8691.2	267	8.9e-21	TAECTSTVRH	MQAYQLFMSTCCFRKVAFLFANKAIFNA	AVGRSRLHIV
2	Traes_4AL_F023A8691.3	243	8.9e-21	TAECTSTVRH	MQAYQLFMSTCCFRKVAFLFANKAIFNA	AVGRSRLHIV
2	Traes_4AS_19FA06316.1	208	6.83e-23	ASHHHSTGDV	LTAFQMLQDMSPYMKFGHFTANQAILEA	VAGDRRVHIV
2	Traes_4AL_C217A20A1.7	78	1.85e-20	KALESDAEDF	ISYRNLLFESCPYLKFAYLSATGAIAEA	TNGEDRIHII
2	Traes_4AL_E769BB5A6.1	327	4.46e-23	MARRTSVADF	LKANQLYMAACCCKKVAFIFANKTICNA	VVGKSRLHIV
2	Traes_4AL_E769BB5A6.2	194	4.46e-23	MARRTSVADF	LKANQLYMAACCCKKVAFIFANKTICNA	VVGKSRLHIV
2	Traes_4AL_884BA5746.1	177	5.42e-21	SPPEPLASDR	MSAQQIIQELSPFAKFAHFTANQAILDA	TKGDTHVHVV
2	Traes_4AS_C30034054.1	240	9.39e-30	KEPQPTNSEL	MSYMHLLYDICPFFRFGYMSANGAIAEA	VKGENFIHII
2	Traes_4AS_C30034054.2	240	9.39e-30	KEPQPTNSEL	MSYMHLLYDICPFFRFGYMSANGAIAEA	VKGENFIHII
2	Traes_4AS_C30034054.3	240	9.39e-30	KEPQPTNSEL	MSYMHLLYDICPFFRFGYMSANGAIAEA	VKGENFIHII
2	Traes_4AS_C30034054.4	240	9.39e-30	KEPQPTNSEL	MSYMHLLYDICPFFRFGYMSANGAIAEA	VKGENFIHII
2	Traes_4AS_C30034054.5	240	9.39e-30	KEPQPTNSEL	MSYMHLLYDICPFFRFGYMSANGAIAEA	VKGENFIHII
2	Traes_4BS_A05D3DC53.1	387	2.54e-21	AASRLVNSRV	AAAFQVFNGISPFVKFSHFTANQAIQEA	FEREDRVHIV
2	Traes_4BL_E20E75836.1	241	5.52e-31	KEPQPTNSEL	MSYMHLLYDICPFFKFGYMSANGAIAEA	VKGENFIHII
2	Traes_4BS_071700C53.1	278	4.71e-16	MGKHTLTVEL	IKAYHLHMAACCSIKVGLLFAINTICKA	VAGRRKLHIV
2	Traes_4BS_20F010C65.1	177	6.05e-20	SLPEPLPSDR	MSVQQIIQELSPFAKFAHFTANQAILDA	TKGDTHVNVV
2	Traes_4BS_2EA81743E1.1	370	4.46e-23	MARRTSVADF	LKANQLYMAACCCKKVAFIFANKTICNA	VVGKSRLHIV
2	Traes_4BS_2EA81743E1.2	370	4.46e-23	MARRTSVADF	LKANQLYMAACCCKKVAFIFANKTICNA	VVGKSRLHIV
2	Traes_4BS_2EA81743E1.3	327	4.46e-23	MARRTSVADF	LKANQLYMAACCCKKVAFIFANKTICNA	VVGKSRLHIV
2	Traes_4BS_2EA81743E1.4	322	4.46e-23	MARRTSVADF	LKANQLYMAACCCKKVAFIFANKTICNA	VVGKSRLHIV
2	Traes_4BS_2EA81743E1.5	370	4.46e-23	MARRTSVADF	LKANQLYMAACCCKKVAFIFANKTICNA	VVGKSRLHIV
2	Traes_4BS_2EA81743E1.6	370	4.46e-23	MARRTSVADF	LKANQLYMAACCCKKVAFIFANKTICNA	VVGKSRLHIV
2	Traes_4DL_5B3B57371.1	204	6.83e-23	ASHHHSTGDV	LTAFQMLQDMSPYMKFGHFTANQAILEA	VAGDRRVHIV
2	Traes_4DL_E50C77AEC.1	240	9.39e-30	KEPQPTNSEL	MSYMHLLYDICPFFRFGYMSANGAIAEA	VKGENFIHII
2	Traes_4DL_E50C77AEC.2	240	9.39e-30	KEPQPTNSEL	MSYMHLLYDICPFFRFGYMSANGAIAEA	VKGENFIHII
2	Traes_4BS_2EA81743E1.7	282	8.9e-21	TAECTSTVRH	MQAYQLFMSTCCFRKVAFLFANKAIFNA	AVGRSRLHIV
2	Traes_4BS_2EE4988CD.1	122	9.05e-22	DSSLLDAAFA	DLLHAHFYESCPYLKFAHFTANQAILEA	FAGCRRVHVV
2	Traes_4BS_2EE4988CD.2	122	9.05e-22	DSSLLDAAFA	DLLHAHFYESCPYLKFAHFTANQAILEA	FAGCRRVHVV
2	Traes_4BS_344A932261.1	372	1.18e-21	LLSRISVADF	LKANQLYMAACCCKKVAYIFADKTICNA	VAGKRRLHIV
2	Traes_4BS_344A932261.2	327	1.18e-21	LLSRISVADF	LKANQLYMAACCCKKVAYIFADKTICNA	VAGKRRLHIV
2	Traes_4BS_344A932261.3	372	1.18e-21	LLSRISVADF	LKANQLYMAACCCKKVAYIFADKTICNA	VAGKRRLHIV
2	Traes_4DL_E50C77AEC.3	240	9.39e-30	KEPQPTNSEL	MSYMHLLYDICPFFRFGYMSANGAIAEA	VKGENFIHII
2	Traes_4DL_E50C77AEC.4	240	9.39e-30	KEPQPTNSEL	MSYMHLLYDICPFFRFGYMSANGAIAEA	VKGENFIHII
2	Traes_4DL_E50C77AEC.5	213	9.39e-30	KEPQPTNSEL	MSYMHLLYDICPFFRFGYMSANGAIAEA	VKGENFIHII
2	Traes_4DS_82065CB2C.1	215	8.9e-21	TAECTSTVRH	MQAYQLFMSTCCFRKVAFLFANKAIFNA	AVGKSRLHIV
2	Traes_4DS_258687ACC.1	343	5.15e-16	MAKHTSTMEF	LKGYELFMAACSFKRVAFTFSSMTIFDA	VEGKSKLHIV
2	Traes_4DS_2B4E99BE4.1	62	5.15e-16	TAKGTSAVAH	SEAYQEFISACCFRNVSFLFANSAIFNA	AVGRSRLHIV
2	Traes_4DS_A5CD70F30.1	371	1.18e-21	LLSRISVADF	LKANQLYMAACCCKKVAYIFADKTICNA	VAGKRRLHIV
2	Traes_4DS_A5CD70F30.2	326	1.18e-21	LLSRISVADF	LKANQLYMAACCCKKVAYIFADKTICNA	VAGKRRLHIV
2	Traes_4DS_A5CD70F30.3	408	1.18e-21	LLSRISVADF	LKANQLYMAACCCKKVAYIFADKTICNA	VAGKRRLHIV
2	Traes_4DS_2B4E99BE4.2	217	5.15e-16	TAKGTSAVAH	SEAYQEFISACCFRNVSFLFANSAIFNA	AVGRSRLHIV
2	Traes_4DS_2CE9E3235.1	387	2.54e-21	AASRLVNSRV	AAAFQVFNGISPFVKFSHFTANQAIQEA	FEREDRVHIV
2	Traes_4DS_2CE9E3235.2	387	2.54e-21	AASRLVNSRV	AAAFQVFNGISPFVKFSHFTANQAIQEA	FEREDRVHIV
2	Traes_4DS_2CE9E3235.3	163	2.54e-21	AASRLVNSRV	AAAFQVFNGISPFVKFSHFTANQAIQEA	FEREDRVHIV
2	Traes_4DS_ADBA6E30A.1	34	9.05e-22	DSSLLDAAFA	DLLHAHFYESCPYLKFAHFTANQAILEA	FAGCRRVHVV
2	Traes_4DS_AE4107C25.1	177	3.78e-20	SLPEPLPSDR	MSVQHIIQELSPFAKFAHFTANQAILDA	TKGDTHVHIV
2	Traes_4DS_C7C37A73D.1	370	4.46e-23	MARRTSVADF	LKANQLYMAACCCKKVAFIFANKTICNA	VVGKSRLHIV
2	Traes_4BS_A05D3DC53.2	307	2.54e-21	AASRLVNSRV	AAAFQVFNGISPFVKFSHFTANQAIQEA	FEREDRVHIV
2	Traes_5AL_4C72C5BCB.1	130	3.58e-24	KCKEPTSSEL	ISHMHHLCEICPFYRFSYMSANGAIAEA	IKSENFVHII
2	Traes_5AL_83E515188.1	208	5.52e-31	KCKEPTGSEL	MSYMHLLCEICPFYKFGYMSANGAIAEA	IKGENFIHII
2	Traes_5AL_83E515188.2	210	5.52e-31	KCKEPTGSEL	MSYMHLLCEICPFYKFGYMSANGAIAEA	IKGENFIHII
2	Traes_5AL_83E515188.3	208	5.52e-31	KCKEPTGSEL	MSYMHLLCEICPFYKFGYMSANGAIAEA	IKGENFIHII
2	Traes_5AL_83E515188.4	205	5.52e-31	KCKEPTGSEL	MSYMHLLCEICPFYKFGYMSANGAIAEA	IKGENFIHII
2	Traes_5BL_04BDEB5D8.1	555	1.81e-28	KYKEPTSSEL	MSYMHFLYEMCPSYKFGYMSANGAIAEA	VKGENLVHII
2	Traes_5BL_04BDEB5D8.10	222	1.81e-28	KYKEPTSSEL	MSYMHFLYEMCPSYKFGYMSANGAIAEA	VKGENLVHII
2	Traes_5BL_04BDEB5D8.11	222	1.81e-28	KYKEPTSSEL	MSYMHFLYEMCPSYKFGYMSANGAIAEA	VKGENLVHII
2	Traes_5BL_04BDEB5D8.12	166	1.81e-28	KYKEPTSSEL	MSYMHFLYEMCPSYKFGYMSANGAIAEA	VKGENLVHII
2	Traes_5BL_04BDEB5D8.2	821	1.81e-28	KYKEPTSSEL	MSYMHFLYEMCPSYKFGYMSANGAIAEA	VKGENLVHII
2	Traes_5BL_04BDEB5D8.3	786	1.81e-28	KYKEPTSSEL	MSYMHFLYEMCPSYKFGYMSANGAIAEA	VKGENLVHII
2	Traes_5BL_04BDEB5D8.4	490	1.81e-28	KYKEPTSSEL	MSYMHFLYEMCPSYKFGYMSANGAIAEA	VKGENLVHII
2	Traes_5BL_04BDEB5D8.5	466	1.81e-28	KYKEPTSSEL	MSYMHFLYEMCPSYKFGYMSANGAIAEA	VKGENLVHII
2	Traes_5BL_04BDEB5D8.6	433	1.81e-28	KYKEPTSSEL	MSYMHFLYEMCPSYKFGYMSANGAIAEA	VKGENLVHII
2	Traes_5BL_04BDEB5D8.7	354	1.81e-28	KYKEPTSSEL	MSYMHFLYEMCPSYKFGYMSANGAIAEA	VKGENLVHII
2	Traes_5BL_04BDEB5D8.8	296	1.81e-28	KYKEPTSSEL	MSYMHFLYEMCPSYKFGYMSANGAIAEA	VKGENLVHII
2	Traes_5BL_04BDEB5D8.9	222	1.81e-28	KYKEPTSSEL	MSYMHFLYEMCPSYKFGYMSANGAIAEA	VKGENLVHII
2	Traes_5BL_1E751EF1F.1	1157	1.34e-21	KWQKPNGCEV	ISYQRELYAVCPYLKFGYVSANGAIAEA	VRGEDMIHII
2	Traes_5BL_1E751EF1F.3	70	1.34e-21	KWQKPNGCEV	ISYQRELYAVCPYLKFGYVSANGAIAEA	VRGEDMIHII
2	Traes_5BL_1E751EF1F.5	728	1.34e-21	KWQKPNGCEV	ISYQRELYAVCPYLKFGYVSANGAIAEA	VRGEDMIHII
2	Traes_5BL_ED508277A.2	178	6.77e-16	SSSSDDAHLV	PAARRHMFDMLPFLKLAYLTTNHAIIEA	MEGERFVHVV
2	Traes_5BS_ED54C58C5.1	439	3.78e-20	MATRISAVDM	LKAYQLYMAAICFKKVSFLFSNSTIYNA	SLGKKKIHII
2	Traes_5BS_ED54C58C5.2	439	3.78e-20	MATRISAVDM	LKAYQLYMAAICFKKVSFLFSNSTIYNA	SLGKKKIHII
2	Traes_5DL_8FD0CF6B9.7	473	6.95e-22	VAKRTTASDM	LKAYHLYFAACPFKRLSHFLSNQTILSM	TKNAKKVHII
2	Traes_5DL_8FD0CF6B9.8	473	6.95e-22	VAKRTTASDM	LKAYHLYFAACPFKRLSHFLSNQTILSM	TKNAKKVHII
2	Traes_5DL_8FD0CF6B9.9	414	6.95e-22	VAKRTTASDM	LKAYHLYFAACPFKRLSHFLSNQTILSM	TKNAKKVHII
2	Traes_5DL_A39210547.1	178	1.24e-30	KYKEPTSSEL	MSYMHLLYEMCPFYMFGYMSANGAIAEA	IKGENFVHII
2	Traes_5AL_BF8D0B7C0.1	108	6.95e-22	VAKRTTASDM	LKAYHLYFAACPFKRLSHFLSNQTILSM	TKNAKKVHII
2	Traes_5AL_BF8D0B7C0.2	106	6.95e-22	VAKRTTASDM	LKAYHLYFAACPFKRLSHFLSNQTILSM	TKNAKKVHII
2	Traes_5BL_700283665.1	245	5.52e-31	KCKEPTSSEL	MSYMHLLCEICPFYKFGYMSANGAIAEA	IKGENFVHII
2	Traes_5BL_700283665.2	261	5.52e-31	KCKEPTSSEL	MSYMHLLCEICPFYKFGYMSANGAIAEA	IKGENFVHII
2	Traes_5BL_700283665.3	245	5.52e-31	KCKEPTSSEL	MSYMHLLCEICPFYKFGYMSANGAIAEA	IKGENFVHII
2	Traes_5BL_A7C4DAE11.1	695	4.49e-30	KCKEPRSSDL	MSYMHFLYEACPYFKFGYMSANGAIAEA	VKGEDMIHII
2	Traes_5BL_A7C4DAE11.2	1159	4.49e-30	KCKEPRSSDL	MSYMHFLYEACPYFKFGYMSANGAIAEA	VKGEDMIHII
2	Traes_5BL_A7C4DAE11.3	311	4.49e-30	KCKEPRSSDL	MSYMHFLYEACPYFKFGYMSANGAIAEA	VKGEDMIHII
2	Traes_5BL_C02570726.1	293	8.57e-20	AASRLVNGRV	AAAFQVFNGISPLVKFSHFTANQAIQEA	FEREERVHII
2	Traes_5BL_C02570726.2	276	8.57e-20	AASRLVNGRV	AAAFQVFNGISPLVKFSHFTANQAIQEA	FEREERVHII
2	Traes_5BL_C8BEC527F.1	475	8.9e-21	VAKRTTASDM	LKGYHLYFAACPFKRLSHFLSNQTILSM	TKNAKKVHII
2	Traes_5BL_C8BEC527F.2	446	8.9e-21	VAKRTTASDM	LKGYHLYFAACPFKRLSHFLSNQTILSM	TKNAKKVHII
2	Traes_5BL_C8BEC527F.3	414	8.9e-21	VAKRTTASDM	LKGYHLYFAACPFKRLSHFLSNQTILSM	TKNAKKVHII
2	Traes_5BL_DF8EC4A24.1	357	2.47e-16	VARRTSSADM	LKIFKLYGTACPFIRMSRFYSNEAILDA	AAKGVTSVHI
2	Traes_5BL_DF8EC4A24.2	357	2.47e-16	VARRTSSADM	LKIFKLYGTACPFIRMSRFYSNEAILDA	AAKGVTSVHI
2	Traes_5BL_DF8EC4A24.3	357	2.47e-16	VARRTSSADM	LKIFKLYGTACPFIRMSRFYSNEAILDA	AAKGVTSVHI
2	Traes_5BL_ED508277A.1	175	6.77e-16	SSSSDDAHLV	PAARRHMFDMLPFLKLAYLTTNHAIIEA	MEGERFVHVV
2	Traes_5DL_88247E2B8.1	245	5.52e-31	KCKEPTSSEL	MSYMHLLCEICPFYKFGYMSANGAIAEA	IKGENFVHII
2	Traes_5DL_88247E2B8.2	245	5.52e-31	KCKEPTSSEL	MSYMHLLCEICPFYKFGYMSANGAIAEA	IKGENFVHII
2	Traes_5DL_88247E2B8.3	245	5.52e-31	KCKEPTSSEL	MSYMHLLCEICPFYKFGYMSANGAIAEA	IKGENFVHII
2	Traes_5DL_88247E2B8.4	212	5.52e-31	KCKEPTSSEL	MSYMHLLCEICPFYKFGYMSANGAIAEA	IKGENFVHII
2	Traes_5DL_88247E2B8.5	212	5.52e-31	KCKEPTSSEL	MSYMHLLCEICPFYKFGYMSANGAIAEA	IKGENFVHII
2	Traes_5DL_88247E2B8.7	205	5.52e-31	KCKEPTSSEL	MSYMHLLCEICPFYKFGYMSANGAIAEA	IKGENFVHII
2	Traes_5DL_88247E2B8.8	205	5.52e-31	KCKEPTSSEL	MSYMHLLCEICPFYKFGYMSANGAIAEA	IKGENFVHII
2	Traes_5DL_88247E2B8.9	205	5.52e-31	KCKEPTSSEL	MSYMHLLCEICPFYKFGYMSANGAIAEA	IKGENFVHII
2	Traes_5DL_8FD0CF6B9.1	473	6.95e-22	VAKRTTASDM	LKAYHLYFAACPFKRLSHFLSNQTILSM	TKNAKKVHII
2	Traes_5DL_8FD0CF6B9.10	414	6.95e-22	VAKRTTASDM	LKAYHLYFAACPFKRLSHFLSNQTILSM	TKNAKKVHII
2	Traes_5DL_8FD0CF6B9.11	414	6.95e-22	VAKRTTASDM	LKAYHLYFAACPFKRLSHFLSNQTILSM	TKNAKKVHII
2	Traes_5DL_8FD0CF6B9.2	474	6.95e-22	VAKRTTASDM	LKAYHLYFAACPFKRLSHFLSNQTILSM	TKNAKKVHII
2	Traes_5DL_8FD0CF6B9.3	473	6.95e-22	VAKRTTASDM	LKAYHLYFAACPFKRLSHFLSNQTILSM	TKNAKKVHII
2	Traes_5DL_8FD0CF6B9.4	473	6.95e-22	VAKRTTASDM	LKAYHLYFAACPFKRLSHFLSNQTILSM	TKNAKKVHII
2	Traes_5DL_8FD0CF6B9.5	473	6.95e-22	VAKRTTASDM	LKAYHLYFAACPFKRLSHFLSNQTILSM	TKNAKKVHII
2	Traes_5DL_8FD0CF6B9.6	473	6.95e-22	VAKRTTASDM	LKAYHLYFAACPFKRLSHFLSNQTILSM	TKNAKKVHII
2	Traes_5DS_C06FE6037.2	439	3.78e-20	MATRISAVDM	LKAYQLYMAAICFKKVSFLFSNSTIYNA	SLGKKKIHII
2	Traes_5DS_C06FE6037.3	439	3.78e-20	MATRISAVDM	LKAYQLYMAAICFKKVSFLFSNSTIYNA	SLGKKKIHII
2	Traes_5DS_C06FE6037.4	439	3.78e-20	MATRISAVDM	LKAYQLYMAAICFKKVSFLFSNSTIYNA	SLGKKKIHII
2	Traes_5DL_A39210547.10	178	1.24e-30	KYKEPTSSEL	MSYMHLLYEMCPFYMFGYMSANGAIAEA	IKGENFVHII
2	Traes_5DL_A39210547.11	178	1.24e-30	KYKEPTSSEL	MSYMHLLYEMCPFYMFGYMSANGAIAEA	IKGENFVHII
2	Traes_5DL_A39210547.12	178	1.24e-30	KYKEPTSSEL	MSYMHLLYEMCPFYMFGYMSANGAIAEA	IKGENFVHII
2	Traes_5DL_A39210547.13	178	1.24e-30	KYKEPTSSEL	MSYMHLLYEMCPFYMFGYMSANGAIAEA	IKGENFVHII
2	Traes_5DL_A39210547.14	178	1.24e-30	KYKEPTSSEL	MSYMHLLYEMCPFYMFGYMSANGAIAEA	IKGENFVHII
2	Traes_5DL_A39210547.15	178	1.24e-30	KYKEPTSSEL	MSYMHLLYEMCPFYMFGYMSANGAIAEA	IKGENFVHII
2	Traes_5DL_A39210547.16	178	1.24e-30	KYKEPTSSEL	MSYMHLLYEMCPFYMFGYMSANGAIAEA	IKGENFVHII
2	Traes_5DL_A39210547.17	178	1.24e-30	KYKEPTSSEL	MSYMHLLYEMCPFYMFGYMSANGAIAEA	IKGENFVHII
2	Traes_5DL_A39210547.18	178	1.24e-30	KYKEPTSSEL	MSYMHLLYEMCPFYMFGYMSANGAIAEA	IKGENFVHII
2	Traes_5DL_A39210547.19	178	1.24e-30	KYKEPTSSEL	MSYMHLLYEMCPFYMFGYMSANGAIAEA	IKGENFVHII
2	Traes_5DL_A39210547.2	381	1.24e-30	KYKEPTSSEL	MSYMHLLYEMCPFYMFGYMSANGAIAEA	IKGENFVHII
2	Traes_5DL_A39210547.20	178	1.24e-30	KYKEPTSSEL	MSYMHLLYEMCPFYMFGYMSANGAIAEA	IKGENFVHII
2	Traes_5DL_A39210547.21	178	1.24e-30	KYKEPTSSEL	MSYMHLLYEMCPFYMFGYMSANGAIAEA	IKGENFVHII
2	Traes_5DL_A39210547.22	178	1.24e-30	KYKEPTSSEL	MSYMHLLYEMCPFYMFGYMSANGAIAEA	IKGENFVHII
2	Traes_5DL_A39210547.23	178	1.24e-30	KYKEPTSSEL	MSYMHLLYEMCPFYMFGYMSANGAIAEA	IKGENFVHII
2	Traes_5DL_A39210547.24	178	1.24e-30	KYKEPTSSEL	MSYMHLLYEMCPFYMFGYMSANGAIAEA	IKGENFVHII
2	Traes_5DL_A39210547.25	178	1.24e-30	KYKEPTSSEL	MSYMHLLYEMCPFYMFGYMSANGAIAEA	IKGENFVHII
2	Traes_5DL_A39210547.26	178	1.24e-30	KYKEPTSSEL	MSYMHLLYEMCPFYMFGYMSANGAIAEA	IKGENFVHII
2	Traes_5DL_A39210547.27	178	1.24e-30	KYKEPTSSEL	MSYMHLLYEMCPFYMFGYMSANGAIAEA	IKGENFVHII
2	Traes_5DL_A39210547.3	373	1.24e-30	KYKEPTSSEL	MSYMHLLYEMCPFYMFGYMSANGAIAEA	IKGENFVHII
2	Traes_5DL_A39210547.4	373	1.24e-30	KYKEPTSSEL	MSYMHLLYEMCPFYMFGYMSANGAIAEA	IKGENFVHII
2	Traes_5DL_A39210547.5	373	1.24e-30	KYKEPTSSEL	MSYMHLLYEMCPFYMFGYMSANGAIAEA	IKGENFVHII
2	Traes_5DL_A39210547.6	373	1.24e-30	KYKEPTSSEL	MSYMHLLYEMCPFYMFGYMSANGAIAEA	IKGENFVHII
2	Traes_5DL_A39210547.7	373	1.24e-30	KYKEPTSSEL	MSYMHLLYEMCPFYMFGYMSANGAIAEA	IKGENFVHII
2	Traes_5DL_A39210547.9	178	1.24e-30	KYKEPTSSEL	MSYMHLLYEMCPFYMFGYMSANGAIAEA	IKGENFVHII
2	Traes_5DL_B89CD8432.1	1166	4.49e-30	KCKEPRSSDL	MSYMHFLYEACPYFKFGYMSANGAIAEA	VKGEDMIHII
2	Traes_5DL_B89CD8432.2	698	4.49e-30	KCKEPRSSDL	MSYMHFLYEACPYFKFGYMSANGAIAEA	VKGEDMIHII
2	Traes_5DL_B89CD8432.4	59	4.49e-30	KCKEPRSSDL	MSYMHFLYEACPYFKFGYMSANGAIAEA	VKGEDMIHII
2	Traes_4BS_A05D3DC53.6	156	2.54e-21	AASRLVNSRV	AAAFQVFNGISPFVKFSHFTANQAIQEA	FEREDRVHIV
2	Traes_4BS_DCA6E2BE0.1	249	5.42e-21	SDARLASDEV	TLCYKTLNDACPYSKFAHLTANQAILEA	TGAATKIHIV
2	Traes_4BS_DCA6E2BE0.2	249	5.42e-21	SDARLASDEV	TLCYKTLNDACPYSKFAHLTANQAILEA	TGAATKIHIV
2	AC198366.3	124	3.62e-15	PGSPAEAHLV	PAARRHLFDVLPFMKLAYLTTNHAVLEA	MEGERFVHVV
2	GRMZM2G001426	154	7.93e-22	PAPHAADADR	AFLYHRFYEAGPYLKFAHFTANQAILEA	VQGCKHVHII
2	GRMZM2G013016	243	1.06e-16	SCAGRDGGAR	AEALALAYDLCPYLRFAHFVANASILEA	FEGETNVHVL
2	GRMZM2G015080	385	2.54e-21	PAAARLHGRV	AAAFQVFNGISPFVKFSHFTANQAIQEA	FEREERVHII
2	GRMZM2G018254	344	6.06e-13	PKRAPAGVHL	LKAYLLSMQVCCFRMVAFKSCHMAISKA	VAGRKKVHIV
2	GRMZM2G019060	254	5.58e-14	SDRNTSFDST	RRTALRFQELSPWSSFGHVAANGAILES	FLEAAAASSE
2	GRMZM2G023872	171	2.97e-16	APPSPSPSTS	IDLHNNFYDAGPYLKFAYSTANQAILKA	IKGYNHVHII
2	GRMZM2G024973	306	9.05e-22	DGSLLDAAFA	DLLHAHFYESCPYLKFAHFTANQAILEA	FAGCRRVHVV
2	GRMZM2G028039	249	4.18e-31	KEPVATSSEL	LSYMHLLYEICPFFKFGYMSANGAIAEA	VKGEDIIHII
2	GRMZM2G028608	304	9.06e-18	AKSASCAGAP	LKAQQFFMASCCFLPVSILFANKTIYNA	AAGRKKLHIV
2	GRMZM2G037286	176	4.04e-17	APLAPPCAAV	HAAFRAFYNVSPLARFAYLACNQAILEA	FHGKRLVHIV
2	GRMZM2G049159	433	3.72e-21	IAKRTTASDM	LKAYHLYLAACPFKRLSHFLSNQTILSM	TKHASKVHII
2	GRMZM2G055263	213	6.83e-23	HGHQQHTGDV	LTAFQMLQDMSPYMKFGHFTANQAILEA	VAGERRVHVV
2	GRMZM2G060265	201	1.4e-14	AAAPVDVLLK	LGAYKDFSELCPVLQFAHFTCVQAMLDE	LGGAACIHVL
2	GRMZM2G070371	286	4.5e-13	AHHPSSAVDF	LKAYSLYTRACCFLNVTFIFSAMTIVQA	MAGNKSSLHI
2	GRMZM2G073779	370	1.17e-16	MAERIPAMEY	LRAYWLYLAACCFKMTAFSFSNKTILKA	IAGRRKVHIV
2	GRMZM2G073805	358	7.08e-14	ATKRASAVEI	LRAYQLYLAACSFTAMAYKFSNLAICKA	VGGGGRKKVH
2	GRMZM2G073823	319	9.06e-18	MLRRTSVADF	LRAYRLYMTTCCCKRVAFAFANKTIHDA	FALAGRRRRL
2	GRMZM2G079470	358	8.97e-14	VSTPYDVVLK	LGAYKAFSEVSPVLQFAHLTCVQAVLDE	LGAAGRIHVL
2	GRMZM2G082387	128	6.05e-15	PRAGPTPAEL	AAARRHFLDLCPFLRLAGAAANQSVLEA	MESERMVHVV
2	GRMZM2G089636	321	1.36e-19	MEKQTRATDM	LKAYRLFNAVCPFARVAYYFSNQTIADL	SNGQPKVHII
2	GRMZM2G089662	428	1.83e-17	LAKRVSEDVV	LKIYNFYLAVCPFHRASYTFANQTIMET	SVGQSRVHIV
2	GRMZM2G091656	176	1.97e-21	YLPDPVPAGI	MSAHQMIQELSPYVKFAHFTANQAILDA	TTGDMDIHVI
2	GRMZM2G097456	143	3.18e-14	SAALHVHRFT	AVELASFVDLTPWHRFGYTAANAAILEA	VEGFPAVHVV
2	GRMZM2G098517	262	1.92e-29	RCKEPRSSDL	LSYMHFLYEACPYFKFGYMSANGAIAEA	VKGEDRIHII
2	GRMZM2G098784	433	6.48e-19	IAKRTTASDM	LKAYHLFLAASPFKRLSHFLSNQTILSL	TKNASKVHII
2	GRMZM2G098800	191	1.79e-11	LTSPLDVALK	LAAYKTFSDHSPVLQFTNFTATQALIDE	IARSTSSCIH
2	GRMZM2G104342	271	5.42e-21	VDSRFAPDEL	TLCYKTLNDACPYSKFAHLTANQAILEA	TGAATKIHIV
2	GRMZM2G106336	259	3.33e-13	VLEYPSGVEL	LKAYSLYSEACCFITVTFIFSAMIIMQA	MAGKSRLHIV
2	GRMZM2G106356	315	2.65e-13	MAERPSVVEF	TKASNLYFEACCFNKVALSFSEMTIMQA	MVGKNKLHIV
2	GRMZM2G106548	148	8.06e-19	PLAAAQSRRV	AVAFQAYNALSPLVKFSHFTANQAILQA	LDGEDCLHVI
2	GRMZM2G114680	155	7.23e-19	VAAAAARPAS	SAAYLAFNQIAPFLRFAHLTANQAILDA	VEGARRIHIL
2	GRMZM2G116638	246	1.05e-32	KCKEPTSSEL	MSYMHLLYEICPFYKFGYMSANGAIAEA	IKGENFVHII
2	GRMZM2G125501	143	3.45e-14	SAALHVHRFT	AVELAGFVDLTPWHRFGYTAANAAILEA	AEGFPVVHVV
2	GRMZM2G129154	128	6.05e-15	PRAGPTPAEL	AAARRHFLDLCPFLRLAGAAANQSVLEA	MESEKMVHVV
2	GRMZM2G131516	377	2.54e-21	PAAARLHGRV	AAAFQVFNGISPFVKFSHFTANQAIQEA	FEREERVHII
2	GRMZM2G132794	290	8.29e-14	SDRNTSFDST	RRTALRFQELSPWASFGHVAANGAILES	FLDAAAAAAA
2	GRMZM2G133169	253	5.42e-21	VDARFATDEL	TLCYKTLNDACPYSKFAHLTANQAILEA	TGTATKIHIV
2	GRMZM2G140094	120	5.58e-14	PSDSLDPRGV	RAARRTFFELCPFPRAAVAVANRAILEA	MENEKNVHIV
2	GRMZM2G143433	115	1.12e-18	GGAPPPAPPG	PTAYLAYNQIAPFLRFAHLTANQAILDA	AASTSGGARR
2	GRMZM2G144744	267	9.05e-22	DSSLLDAAFA	DLLHAHFYESCPYLKFAHFTANQAILEA	FAGCRRVHVV
2	GRMZM2G146018	196	2.12e-18	DAPAPLGRKW	MAADRILQELSPFAKFAHFTANQAILEG	TADDAAVHVV
2	GRMZM2G153333	265	2.5e-23	RCKEAPTLYQ	LSAMQILFEICPCFRLGFMAANYAILEA	CKGEDVVHII
2	GRMZM2G157679	507	1.64e-24	IMTRFPCTDV	LKAYQLYLAACPFKKISHFFANQTIMNA	VEKAKKVHIV
2	GRMZM2G163427	239	5.43e-18	MAQHTSVVEF	LKAYSLYMAASCFMKVRFIFSNMTICNA	VAGRSKLHIV
2	GRMZM2G172657	263	5.58e-14	SDRNTSFDST	RRTALRFQELSPWSSFGHVAANGAILES	FLEAAAASPE
2	GRMZM2G176537	159	8.06e-19	GRPPPTRAEQ	FLAYTMFYQASPIYQLAHFTANQAILEA	FESGGGRLHV
2	GRMZM2G179325	415	3.66e-17	MAKRTSAADI	LQAYQLYMAAICFKRVVFVFSNNTIYNA	ALGKMKIHIV
2	GRMZM2G313078	117	1.26e-12	TPAPRERAMS	VTELAEYVDLMPWHRFGFTASNGAILRA	VVGSAAVHVV
2	GRMZM2G342217	483	7.39e-25	PYTFPPSPDT	LKVYQILYQACPYIKFAHFTANQAIFEA	FHGEDRVHVV
2	GRMZM2G346706	326	7.23e-17	VVKRTSVTDM	LKAYRLSIAACPFGRVAYYFANKTIVDV	LGSRPRVHII
2	GRMZM2G368909	347	6.18e-16	AAKRTSTGDI	LKAFSLYVKACPFRILSHYVANTTILNA	TKSATRLHII
2	GRMZM2G420280	145	3.58e-18	EASPPTRAER	FLAHTMFYQASPIYQFAHFTANQAIVEA	FQSGGRRRRR
2	GRMZM2G431309	258	1.92e-29	KCKEPRSSDL	LSYMHFLYEACPYFKFGYMSANGAIAEA	IKGEDRIHII
2	GRMZM5G821439	273	9.77e-27	KCREPESNEL	LSYMKILYNICPYLKFGYMAANGAIAEA	LRNEDRIHII
2	GRMZM5G826526	154	7.93e-22	PAPHAADADR	AFLYHRFYEAGPYLKFAHFTANQAILEA	VQGCKHVHII
2	GRMZM5G868355	168	8.77e-13	MAKRTSVVEF	LKAYKLFLAAISLNKVHIIFSNGNIVDA	VAGRSKLHIV
2	GRMZM5G874545	34	9.05e-22	DGSLLDAAFA	DLLHAHFYESCPYLKFAHFTANQAILEA	FAGCRRVHVV
2	GRMZM5G885274	249	4.18e-31	KEPVATSSEL	LSYMHLLYEICPFFKFGYMSANGAIAEA	VKGEDIIHII
2	GRMZM5G889326	160	2.25e-12	LRRPPPPAYA	DVARQWFHTLSPLLRAAGLAANHAIVKA	LEGEQDVHVV
2	AT1G07520.1	393	1.13e-13	SSKKRTAAQI	LKSYSVFLSASPFMTLIYFFSNKMILDA	AKDASVLHIV
2	AT1G07530.1	467	3.45e-14	SSKKTSAADM	LKAYQTYMSVCPFKKAAIIFANHSMMRF	TANANTIHII
2	AT1G14920.1	237	1.03e-21	SQSPIDHSLS	DTLQMHFYETCPYLKFAHFTANQAILEA	FQGKKRVHVI
2	AT1G21450.1	296	4.46e-23	KCKEPPSDER	LAAMQVLFEVCPCFKFGFLAANGAILEA	IKGEEEVHII
2	AT1G50420.1	131	4.05e-14	QTRTNNVSEE	IHVRRLFFEMFPILKVSYLLTNRAILEA	MEGEKMVHVI
2	AT1G50600.1	301	6.29e-25	RCKDPTGPEL	LTYMHILYEACPYFKFGYESANGAIAEA	VKNESFVHII
2	AT1G55580.1	143	8.18e-18	RTKNNNSDFE	SCYYLWLNQLTPFIRFGHLTANQAILDA	TETNDNGALH
2	AT1G66350.1	220	1.52e-19	RDDVALSSFS	DTLQIHFYESCPYLKFAHFTANQAILEV	FATAEKVHVI
2	AT2G01570.1	289	1.03e-21	PQNQIDHCLS	DTLQMHFYETCPYLKFAHFTANQAILEA	FEGKKRVHVI
2	AT2G04890.1	124	4.78e-21	QSREPESYEF	LSYVYVLHEVCPYFKFGYMSANGAIAEA	MKDEERIHII
2	AT2G29060.1	392	1.27e-15	SSKKTSTSDM	LKAYQTYISVCPFKKIAIIFANHSIMRL	ASSANAKTIH
2	AT2G37650.1	418	4.3e-15	VSKPRSAAAV	LKAHQLFLACCPFRKLSYFITNKTIRDL	VGNSQRVHVI
2	AT2G45160.1	347	2.56e-15	LITPENLILR	IAAYRSFSETSPFLQFVNFTANQSILES	CNESGFDRIH
2	AT3G03450.1	252	2.67e-19	VCAAVNPSFE	EVLEMHFYESCPYLKFAHFTANQAILEA	VTTARRVHVI
2	AT3G46600.1	282	1.33e-13	TSSRTSMVDI	LKAYKGFVQACPTLIMCYFTANRTINEL	ASKATTLHII
2	AT3G49950.1	104	1.95e-12	PQADELHRFS	VVELAAFVDLTPWHRFGFIAANAAILTA	VEGYSTVHIV
2	AT3G50650.1	240	7.87e-21	SSSSSSLEDF	ILSYKTLNDACPYSKFAHLTANQAILEA	TNQSNNIHIV
2	AT3G54220.1	367	8.57e-20	WMPQTHSLKM	VSAFQVFNGISPLVKFSHFTANQAIQEA	FEKEDSVHII
2	AT3G60630.1	327	1.55e-16	LSPPQNLIFR	IAAYRAFSETSPFLQFVNFTANQTILES	FEGFDRIHIV
2	AT4G00150.1	273	9.23e-15	TLNPYSLIFK	IAAYKSFSEISPVLQFANFTSNQALLES	FHGFHRLHII
2	AT4G08250.1	181	6.01e-18	RDDVYDQADV	ISAFELLQNMSPYVNFGYLTATQAILEA	VKYERRIHIV
2	AT4G17230.1	229	7.63e-20	KCNEPTGREL	MSYMSVLYEICPYWKFAYTTANVEILEA	IAGETRVHII
2	AT4G36710.1	195	2.86e-13	LSSWSEIVQR	IRAIKEYSGISPIPLFSHFTANQAILDS	LSSQSSSPFV
2	AT4G37650.1	222	9.23e-15	TEKTCSFEST	RKTVLKFQEVSPWATFGHVAANGAILEA	VDGEAKIHIV
2	AT5G17490.1	225	2.62e-18	SAAAIDPSFE	EILQMNFYDSCPYLKFAHFTANQAILEA	VTTSRVVHVI
2	AT5G41920.1	118	1.5e-17	PLTVVQSQKI	FSALQTYNSVSPLIKFSHFTANQAIFQA	LDGEDSVHII
2	AT5G48150.1	194	1.17e-28	RCPEPASTEL	LSYMHILYEVCPYFKFGYMSANGAIAEA	MKEENRVHII
2	AT5G52510.1	330	1e-14	PVTELYGKEH	LISTQLLYELSPCFKLGFEAANLAILDA	ADNNDGGMMI
2	AT5G59450.1	299	1.13e-13	PSSTTSMVDI	LKAYKLFVHTCPIYVTDYFAANKSIYEL	AMKATKLHIV
2	AT5G66770.1	286	7.87e-21	SSSSSSTEDL	ILSYKTLNDACPYSKFAHLTANQAILEA	TEKSNKIHIV
3	LOC_Os07g36170.1	309	3.01e-24	IAEALRTENN	IHIIDFQIAQGTQWITLIQAL	AARPGGPPRV
3	LOC_Os07g39470.1	282	1.21e-20	IAEAVKGEDR	IHIIDFHISQGAQWISLLQAL	AARPGGPPTV
3	LOC_Os01g45860.1	189	4.41e-20	ILEAFHGCDH	VHVIDFSLMQGLQWPALIQAL	ALRPGGPPFL
3	LOC_Os03g09280.1	273	7.14e-23	IAEAVKGENF	VHIIDFQIAQGSQWATMIQAL	AARPGGPPYL
3	LOC_Os03g15680.1	252	2.14e-18	ILEAVSGDRR	VHIVDYDIAEGIQWASLMQAM	TSRADGVPAP
3	LOC_Os03g29480.1	259	7.13e-17	CGAAGATPRP	LHVVDLGVSHGVQWPTLLESL	TRQPGGRAPP
3	LOC_Os03g48450.1	464	4.43e-23	ILSLTKNASK	VHIIDFGIYFGFQWPCLIRRL	FKREGGPPKL
3	LOC_Os03g51330.1	314	1.27e-19	ILEATGAATK	IHIVDFGIVQGIQWAALLQAL	ATRPEGKPTR
3	LOC_Os04g35250.1	198	2.25e-19	EAFESGGRRR	LHVVDFDVSYGFQWPSLIQSL	SDAAAAATSS
3	LOC_Os01g62460.1	551	4.05e-24	ILNAVEKAKK	VHIVDYGIYYGFQWPCLIQRL	SNRPGGPPKL
3	LOC_Os04g46860.1	460	5.34e-15	DEIASTTASC	IRVIDFDLGVGGQWASFLQEL	AHRCGSGGVS
3	LOC_Os04g50060.1	369	1.89e-18	ILNASKGMTR	LHIVDYGIQYGFQWPIFFQRI	SKRPGGPPSV
3	LOC_Os05g31420.1	269	6e-13	ILETTRNDKF	IHIVDLGGIHHAHWVELLQGL	ATRRAAVRPC
3	LOC_Os05g42130.1	152	9.88e-16	ILRAVAGASA	VHVVDLSVTHCMQWPTLIDVL	SKRPGGAPAI
3	LOC_Os05g49930.1	185	7.13e-18	ILEAFEGCNS	VHVIDFALTDGIQWPSLIQAL	AVRPGGPPFL
3	LOC_Os06g01620.1	234	1.24e-14	FLDALGSARR	LHLLDFDVGFGAHWPPLMQEL	AHHWRRAAGP
3	LOC_Os06g03710.1	332	8.58e-21	LLREFEGHER	VHVIDFDIKQGLQWPGLLQSL	AARAVPPAHV
3	LOC_Os01g65900.1	291	5.14e-20	ILEACKGEDR	VHIIDFDINQGSQYITLIQFL	KNNANKPRHL
3	LOC_Os07g38030.1	179	2.59e-19	IFQALDGEDR	VHVIDLDIMQGLQWPGLFHIL	ASRPTKPRSL
3	LOC_Os07g40020.1	191	2.91e-15	IVEAVEGFPV	VHIVDLSTTHCMQIPTLIDML	AGRAEGPPIL
3	LOC_Os10g22430.1	279	5.63e-23	IAEAIKGENF	VHIIDFQIAQGSQWMTLIQAL	AARPGGPPFL
3	LOC_Os10g40390.1	145	1.32e-16	VLDELGGAGC	IHVLDFDIGMGEQWASLMQEL	AQLRPAAALK
3	LOC_Os11g06180.1	156	6.9e-15	ILDAIIGDMD	VHVVDLNIGEGIQWSSLMSDL	ARCGGKSFRL
3	LOC_Os11g31100.1	518	4.45e-18	IFEAFHGEDR	VHVVDLDILQGYQWPAFLQAL	AARPGGPPTL
3	LOC_Os11g47870.1	411	5.79e-17	ILDAVAGKRK	LHIVDYGLSYGFQWPGLFKCL	SEREGGPPEV
3	LOC_Os11g47890.1	365	1.19e-16	IYNAVAGRRK	LHIVDYGLSYGFQWPALFFLL	GAREGGPPEV
3	LOC_Os11g47900.1	371	3.42e-19	IYDAVAGRRK	LHIVDYGLSYGFQWPGLLREL	AARRGGPPEV
3	LOC_Os11g47910.1	321	2.16e-16	IMQAVQGKKR	LHIVDYGIRCGLHWPDLFRRL	GSREDGPPEV
3	LOC_Os11g47920.1	319	6.34e-15	IMQAVQGKKR	LHIVDYGPRCGLHWPDLLRRL	GSREDGPPEV
3	LOC_Os01g71970.1	160	3.89e-14	ILEAMESEKI	VHVIDLGGADATQWLELLHLL	AARPEGPPHL
3	LOC_Os12g38490.1	466	6.98e-20	IYNASLGKKK	IHIVDYGIQYGFQWPCFLRRI	SQREGGPPEV
3	LOC_Os02g10360.1	149	7.91e-17	ADAGGAHRRV	LHIVDLDAAHGVQWPPLLQAI	ADRADPAVGP
3	LOC_Os02g44360.1	457	7.13e-17	DEIGGMATSC	IHVIDFDLGVGGQWASFLQEL	AHRRGAGGMA
3	LOC_Os02g44370.1	463	7.13e-17	DEIGGTATSC	IHVIDFDLGVGGQWASFLQEL	AHRRAAGGVT
3	LOC_Os06g40780.1	383	8.21e-16	ILEAVDGARR	VHILDLDAVHGVQWPPLLQAI	AERADPALGP
3	LOC_Os11g03110.1	395	4.41e-20	IQEAFEREER	VHIIDLDIMQGLQWPGLFHIL	ASRPGGPPRV
3	LOC_Os12g02870.1	404	4.41e-20	IQEAFEREER	VHIIDLDIMQGLQWPGLFHIL	ASRPGGPPRV
3	LOC_Os07g39820.1	311	2.23e-15	AAAASSETQR	FHILDLSNTFCTQWPTLLEAL	ATRSADETPH
3	LOC_Os03g31880.1	318	6.82e-16	SSSSSTPPTR	LHILDLSNTFCTQWPTLLEAL	ATRSSDDTPH
3	LOC_Os03g49990.1	344	2.96e-21	ILEAFAGCHR	VHVVDFGIKQGMQWPALLQAL	ALRPGGPPSF
3	ScWN1R01G028300.1	448	3.77e-20	ILDVSQRQPR	VHIIDFGISFGFQWPLMIQRF	AWREGGAPNL
3	ScWN1R01G431700.1	141	1.32e-16	ILRAVAGRDA	VHVVDLGVTRCMQWPTLIDAL	SKRPGGPPAL
3	ScWN1R01G287000.1	320	1.32e-16	VLDGLRGAGC	IHVLDFDIGMGEQWASLMQEL	AQRRPATALK
3	ScWN2R01G597200.1	194	1.07e-12	DAARTERNAV	LHVVDLGGADHDQWLLLLHLF	AKRPGAGAHD
3	ScWN2R01G131700.1	291	2.38e-16	LDALGAGARR	VHVVDLDVGFGGHWPPLMQEL	AHHWRRTAAP
3	ScWN2R01G417500.1	390	1.77e-17	ILDATKGVTS	VHILDYGIDWGFQWPVFLQRI	SKRDGGPPRV
3	ScWN2R01G212900.1	179	6.98e-20	ILQALDGEDH	VHVIDLDIMQGLQWPGLFHML	ASRPRRPLSL
3	ScWN2R01G226600.1	308	3.01e-24	IAEALRSEDN	IHIIDFQIAQGTQWITLIQAL	AARPGGPPHV
3	ScWN2R01G528600.1	261	4.49e-15	SQLASAAPRP	LHLVDIGVSHGVQWPTLLESL	TRMAAGRAPP
3	ScWN2R01G324700.1	183	3.93e-19	EAFEAGGRRR	LHVVDFDVSFGFQWPSLIQSL	SDAATTSSSQ
3	ScWN2R01G597400.1	141	1.07e-12	DAARTERNAV	LHVVDLGGADHDQWLLLLHLF	AKRPGAGAHD
3	ScWN2R01G226300.1	308	3.01e-24	IAEALRSEDN	IHIIDFQIAQGTQWITLIQAL	AARPGGPPHV
3	ScWN2R01G192100.1	310	2.23e-15	AAAASSEPQR	FHILDLSNTFCTQWPTLLEAL	ATRSPDDTPH
3	ScWN2R01G188600.1	180	8.17e-15	ILEAVEGFPV	VHVVDLSTTHCMQIPTLIDML	ASRAEGPPIL
3	ScWN2R01G334600.1	173	3.93e-19	AAFEAGGRRR	LHVVDFDVSFGFQWPSLIQSL	SDAATTSTSQ
3	ScWN2R01G597300.1	194	1.07e-12	DAARTERNAV	LHVVDLGGADHDQWLLLLHLF	AKRPGAGAHD
3	ScWN2R01G207400.1	293	5.08e-21	IAEAVKGEDR	IHIIDFHIAQGAQWISLLQAL	AARPGGPPSV
3	ScWN2R01G330200.1	182	3.93e-19	EAFEAGGRRR	LHVVDFDVSFGFQWPSLIQSL	SDAATTSSSQ
3	ScWN2R01G067300.1	457	4.45e-18	IFEAFHGEDR	VHVVDLDILQGYQWPAFLQAL	AARPGGPPTL
3	ScWN2R01G207200.1	293	5.08e-21	IAEAVKGEDR	IHIIDFHIAQGAQWISLLQAL	AARPGGPPSV
3	ScWN3R01G495200.1	290	8.99e-18	ILEACKGEER	MHIIDFDINQGSQYITLMQFM	KDDANKPRHL
3	ScWN3R01G447600.1	549	9.01e-23	ILNAVEKAKK	VHIVDFGVYYGFQWPCLIQRL	SKRPGGPPEL
3	ScWN3R01G317900.1	190	4.41e-20	ILEAFHGCDT	VHVIDFSLMQGLQWPALIQAL	ALRPGGPPFL
3	ScWN4R01G172700.1	316	3.1e-18	IFNAAVGRSR	LHIVDYGLHCGFQWPELLRWL	SSRDGGPPEV
3	ScWN4R01G507600.1	343	9.43e-22	LLRAFDGHDR	VHIIDFDIKQGLQWPSLLQSL	AARRPDPPAH
3	ScWN4R01G157800.1	422	8.12e-20	IQEAFEREDR	VHIVDLDIMQGLQWPGLFHIL	ASRPGGPPRV
3	ScWN4R01G172400.1	402	5.79e-17	IYKAVAGRTK	LHIVHYGITTGFQWPDLLRLL	ASREGGPPQV
3	ScWN4R01G172900.1	407	8.12e-20	ICNAVAGKRR	LHIVDYGLNQGLQWPGLLRML	AAREGGPPEV
3	ScWN4R01G331800.1	461	2.25e-19	ILNAVAGKRR	LHIVDFGVQYGLQWPGLMRWL	AQRDGGPPEV
3	ScWN4R01G061200.1	286	1.29e-18	ILEATGAATK	IHILDFGIVQGIQWAALLQAL	ATRPEGKPSR
3	ScWN4R01G172100.1	370	2.21e-17	IYNAVAGRKK	LHIVHYGVNDGFQWPDLLRWL	AHREGGPPEV
3	ScWN4R01G141000.1	211	4.26e-16	ILDATKGDAH	VHVVDLNIGEGIQWPSLMSDL	ASHGGMSFHL
3	ScWN4R01G050300.1	331	2.96e-21	ILEAFAGCRR	VHVVDFGIKQGMQWPALLQAL	ALRPGGPPSF
3	ScWN4R01G172600.1	315	3.51e-16	IFNAAVGRSR	LHIVDYGFRYGFQWSELLRWL	AARDGGPPEV
3	ScWN4R01G173400.1	525	6.98e-20	ITDAMVGKSR	LHIVDYNVQYGFQWPGLLQML	AEREGGPPEV
3	ScWN4R01G172800.1	401	1.09e-19	ICNAVVGKSR	LHIVDYGLSQGLQWPGLLRML	AAREGGPPEV
3	ScWN4R01G172500.1	364	2.75e-17	IFDAVEGKSK	LHIVDYGLHYGCQWPGLLAWL	ATREGGPPEV
3	ScWN5R01G145000.3	505	2.21e-22	ILSMTKNAKK	VHIIDFGIYFGLQWPCLIRRL	SKRDGGPPIL
3	ScWN5R01G359700.1	1189	1.67e-18	ITEAVRGEDM	IHIIDFRIFQGVQWISLIQSL	AARPGGPPTV
3	ScWN5R01G470300.1	289	5.4e-24	IAEAIKGENF	VHIIDFQIAQGSQWITIIQAL	AARPGGPPCL
3	ScWN5R01G149200.2	392	4.41e-20	IQEAFEREDR	VHIIDLDIMQGLQWPGLFHIL	ASRPGGPPRV
3	ScWN5R01G571100.1	392	1.77e-17	ILDATKGVTS	VHILDYGIDWGFQWPVFLQRI	SKRDGGPPRV
3	ScWN5R01G680700.2	289	5.4e-24	IAEAIKGENF	VHIIDFQIAQGSQWITIIQAL	AARPGGPPCL
3	ScWN5R01G648300.1	396	1.07e-16	VLDELGGAGC	IHVLDFDIGVGEQWASLMQEL	AQRRPGAALK
3	ScWN5R01G639200.1	396	1.07e-16	VLDELGGAGC	IHVLDFDIGVGEQWASLMQEL	AQRRPGAALK
3	ScWN5R01G569200.1	392	1.77e-17	ILDATKGVTS	VHILDYGIDWGFQWPVFLQRI	SKRDGGPPRV
3	ScWN5R01G081000.1	471	3.77e-20	IYNASLGKKK	IHIIDYGIQYGFQWPCFLRRI	SQRPGGPPNV
3	ScWN6R01G570400.1	186	7.13e-18	ILEAFEGCDR	VHVVDLAIKQGVQWPALIHAL	SIRPGGPPSF
3	ScWN6R01G092200.1	130	3.06e-17	ILEAAAGARR	VHIVDLDAAHGVQWPPLLQAI	CARADATVGP
3	ScWN6R01G187800.1	456	7.13e-17	DEIACSAASC	IHVIDFDLGVGGQWASFLQEL	AHRRGTGGVA
3	ScWN6R01G570500.1	218	2.46e-17	ILEAFEGCDR	VHVVDLAIKQGLQWPALIHAF	SIRPGGPPSV
3	ScWN6R01G425800.1	165	3.89e-14	ILEAMESEKI	VHVIDLGGADATQWLELLHLL	AARPEGPPHF
3	ScWN7R01G141100.1	275	7.14e-23	IAEAVKGENF	IHIIDFQIAQGSQWVTMIQAL	AARASGPPYL
3	ScWN7R01G378400.1	154	1.77e-16	ILEAVEGSRR	VHILDLDAAHGVQWPPLLQAI	AERADPVLGP
3	ScWN7R01G193300.1	242	1.77e-17	ILEAVAGDRR	VHIVDYDLAEGIQWASLMQAM	TSRPDGVSPP
3	ScWN7R01G006100.1	422	1.77e-17	IYNAVAGRKK	LHIVHYGVNDGFQWPELLRWL	ADREGGPPEV
3	ScWNUn01G119800.1	293	2.38e-16	LDALGAGARR	VHVVDLDVGFGGHWPPLMQEL	AHHWRRTAAP
3	ScWNUn01G121900.1	220	5.4e-24	TTEAIKGENF	VHIIDFQIAQGSQWITIIQAL	AARPGGPPCL
3	AK364492	156	3.06e-17	ILEAVEGSRR	VHIVDLDAAHGVQWPPLLQAI	AERADPALGP
3	AK252567.1	287	9.41e-24	IAEAIKGENL	IHIIDFQIAQGSQWITIIQAL	AARPGGPPRL
3	AK353654	286	7.69e-19	ILEATGAATK	IHIVDFGIVHGIQWAALLQAL	ATRPEGKPSR
3	AK357996	475	3.77e-20	IYNASLGKKK	IHIIDYGIQYGFQWPCFLRRI	SQRPGGPPNV
3	AK359827	328	4.41e-20	IQEAFEREER	VHIIDLDIMQGLQWPGLFHIL	ASRPGGPPRV
3	AK360913	287	9.41e-24	IAEAIKGENL	IHIIDFQIAQGSQWITIIQAL	AARPGGPPRL
3	AK373958	166	3.89e-14	ILEAMESEKI	VHVIDLGGADATQWLELLHLL	AARPEGPPHF
3	AK367226	392	8.12e-20	ICNAVAGKTR	LHIVDYGLNQGLQWPGLLRML	AAREGGPPEV
3	AK371946	451	7.13e-17	DEIACSAASC	IHVIDFDLGVGGQWASFLQEL	AHRRGTGGVA
3	AK372064	334	2.96e-21	ILEAFAGCRR	VHVVDFGIKQGMQWPALLQAL	ALRPGGPPSF
3	AK372202	166	3.89e-14	ILEAMESEKI	VHVIDLGGADATQWLELLHLL	AARPEGPPHF
3	MLOC_1442.1	179	8.17e-15	ILEAVEGFAV	VHVVDLSTTHCMQIPTLIDML	ASRVEGPPIL
3	AK375062	336	5.79e-17	IYKAVAGRRT	LHIVHYGITTGFQWPDLLRLL	ANREGGPPEV
3	AK364580	293	5.79e-17	LDALGAGARR	VHVVDFDVGFGGHWPPLMQEL	AHHWRRTAAP
3	MLOC_21553.1	274	7.14e-23	IAEAVKGENF	IHIIDFQIAQGSQWVTMIQAL	AARASGPPYL
3	MLOC_14828.1	189	3.49e-12	KATQTKNNAV	LHVVDLGGANPDQWLLLLRLF	ATTRPRAGAH
3	MLOC_15181.1	276	2.63e-16	ILNAAAGRSR	LHIVDYGFCYGFQWSELLRSL	AARDGGSPEV
3	MLOC_2933.1	379	1.42e-17	ILDAAKGVTS	VHILDYGIDWGFQWPIFLQRI	SKRDGGPPRI
3	MLOC_31327.1	208	9.43e-22	LIRAFDGHDR	VHIIDFDIKQGLQWPSLLQSL	AARRPEPPAH
3	MLOC_43730.1	325	3.1e-18	IFNAAVGRSR	LHIVDYGLHCGFQWPELLRWL	ASRDGGPPEV
3	AK364983	516	6.98e-20	IMDAMVGKSR	LHIVDYNVQYGFQWPGLLQML	AEREGGPPDV
3	MLOC_37712.1	308	3.01e-24	IAEALRSEDK	IHIIDFQIAQGTQWITLIQAL	AARPGGPPHV
3	MLOC_56057.1	178	3.93e-19	EAFEAGGTRR	LHVVDFDVSFGFQWPSLIQSL	SDAAATSSSL
3	AK365059	362	8.12e-20	IQEAFEREDR	VHIVDLDIMQGLQWPGLFHIL	ASRPGGPPRV
3	AK366346	425	8.12e-20	IQEAFEREDR	VHIVDLDIMQGLQWPGLFHIL	ASRPGGPPRV
3	MLOC_59593.1	211	4.26e-16	ILDATKGDAH	VHVVDLNIGEGIQWPSLMSDL	ARHGGISFHL
3	MLOC_62589.2	178	6.98e-20	ILQALDGEDH	VHVIDLDIMQGLQWPGLFHML	ASRPRRPLSL
3	MLOC_62665.1	309	2.23e-15	AAAASSEPQR	FHILDLSNTFCTQWPTLLEAL	ATRSPDDTPH
3	MLOC_629.1	141	1.32e-16	ILRAVAGRNA	VHVVDLGVTRCMQWPTLIDAL	SKRPGGAPAL
3	AK366442	407	1.09e-19	ICNAVVGRSR	LHIVDYGLSQGLQWPGLLRML	AAREGGPPEV
3	MLOC_69561.1	523	9.01e-23	IMNAVEKAKK	VHIVDFGVYYGFQWPCLIQRL	GKRPGGPPEL
3	MLOC_6971.1	290	8.99e-18	ILEACKGEQR	MHIIDFDINQGSQYITLMQFM	KDDANKPHHL
3	MLOC_65838.1	295	5.08e-21	IAEAVKGEDR	IHIIDFHIAQGAQWISLLQAL	AARPGGPPTV
3	MLOC_72502.1	370	1.32e-16	VLDELRGAGC	IHVLDFDIGMGEQWASLMQEL	AQRRPATALK
3	MLOC_73193.3	509	2.21e-22	ILSMTKNASK	VHIIDFGIYFGLQWPCLIRRL	SKREGGPPIL
3	MLOC_73617.2	190	4.41e-20	ILEAFHGCDT	VHVIDFSLMQGLQWPALIQAL	ALRPGGPPFL
3	MLOC_74503.1	28	7.45e-13	DAARTVRNAV	LHVVDLGGADPAQWLLLLRLF	AKRPGAGAHD
3	MLOC_7694.1	178	6.74e-19	ILEAFDGCDR	VHVVDLAIMQGVQWPALIQAL	SIRPGGPPSV
3	EMT04469	492	2.21e-22	ILSMTKNAKK	VHIIDFGIYFGLQWPCLIRRL	SKREGGPPIL
3	EMT04695	262	5.4e-24	IAEAIKGENF	VHIIDFQIAQGSQWITIIQAL	AARPGGPPFL
3	EMT03069	522	1.47e-19	IMDAMVGKSR	LHIVDYNVEYGFQWPGLLQML	AEREGGPPEV
3	EMT03070	405	8.12e-20	ICNAVAGKRR	LHIVDYGLNQGLQWPGLLRML	AAREGGPPEV
3	EMT03071	361	1.09e-19	ICNAVVGKSR	LHIVDYGLSQGLQWPGLLRML	AAREGGPPEV
3	EMT03073	377	2.75e-17	IFDAVEGKSK	LHIVDYGLHYGCQWPGLLAWL	ATRDGGPPEV
3	EMT03074	382	5.79e-17	ICKAVAGRRK	LHIVHYGITTGFQWPDLLRLL	ANREGGPPQV
3	EMT14851	186	1.14e-18	ILEAFEGCDR	VHVVDLAIKQGVQWPTLIHAL	SIRPGGPPSV
3	EMT16258	432	3.5e-18	ILDVSKGKSQ	VHIIDFGICFGFQWPSLLKQF	ADREGGPPKL
3	EMT16259	428	3.5e-18	IIDVSKGKPK	VHIIDFGICFGFQWPSLLKQF	ADREGGRPNL
3	EMT19595	448	1.69e-19	ILDVSQGQPR	VHIVDFGIGFGLQWPLMIQRF	SQQEEGAPKL
3	EMT19597	452	6.74e-19	ILDVSQGKPR	VHIVDFGIGFGFQWPLMIQKF	AQQEEGAPKL
3	EMT19598	446	2.25e-19	ILDVSKGQQR	VHIIDFGIGYGFQWPLMIQKF	AQQEEGAPKL
3	EMT19600	50	3.22e-20	ILDDSKGQQR	VHIVDFGIGYGFQWPLMIQRF	AQREEGAPKL
3	EMT20804	354	9.01e-23	IMNAVEKAKK	VHIVDFGVYYGFQWPCLIQRL	SKRPGGPPEL
3	EMT21860	293	5.08e-21	IAEAVKGEDR	IHIIDFHIAQGAQWISLLQAL	AARPGGPPTV
3	EMT28394	150	1.32e-16	VLDGLRGAGC	IHVLDFDIGMGEQWASLMQEL	AQRRPATALK
3	EMT11803	267	7.14e-23	IAEAVKGENF	IHIIDFQIAQGSQWVTMIQAL	AARASGPPYL
3	EMT18587	256	2.21e-17	IYNAVMGRHK	LHIVHYGVNDGFQWPDLLRWL	AEREGGPPKV
3	EMT18588	371	2.21e-17	IYNAVAGRKK	LHIVHYGVNDGFQWPDLLRWL	ADREGGPPEV
3	EMT19461	211	1.32e-16	ILDATKGDTH	VHIVDLNIGEGIQWPSLMSDL	ARHGGMSFHL
3	EMT23677	392	1.77e-17	ILDATKGVTS	VHILDYGIDWGFQWPVFLQRI	SKRDGGPPRV
3	EMT25175	378	3.77e-20	IYNASLGKKK	IHIIDYGIQYGFQWPCFLRRI	STRPGGPPDV
3	EMT26258	228	2.21e-17	DEIACSAASC	IHIIDFDLGVGGQWASFMQEL	AHRRGTGGVA
3	EMT27957	459	3.01e-24	IAEALRSEDN	IHIIDFQIAQGTQWITLIQAL	AARPGGPPHV
3	EMT31245	290	8.99e-18	ILEACKGEER	MHIIDFDINQGSQYITLMQFM	KDDANKPRHL
3	EMT32911	371	8.21e-16	IYKAVAGRRK	LHIVHYGMSTGFQWPDLLRLL	ANREGGPPEV
3	EMT06007	446	6e-20	IFDVSQRQPR	VHIVDFGIGFGFQWPLMIQRF	AQQEEGAPKL
3	EMT06008	441	3.42e-19	ILDVSQRQPR	VHIVDFGIDFGFQWPLMIQKL	AQREEGAPKL
3	EMT07028	1072	3.22e-20	IAEAVKGEDM	IHIIDFGISQGAQWVPLLQAL	ATRPGGPPTV
3	EMT07543	80	9.99e-19	ILEAFEGCDR	VHVVDLAIKQGMQWPALIQAL	SIRPGGPPSV
3	Traes_1AS_1104A122D.1	66	6.06e-21	ILDVSQRRPK	VHIVDFGISFGFQWPSMIQRF	ARQEGGAPKL
3	Traes_2AS_620B821281.1	308	3.01e-24	IAEALRSEDN	IHIIDFQIAQGTQWITLIQAL	AARPGGPPHV
3	Traes_2AS_620B821281.2	308	3.01e-24	IAEALRSEDN	IHIIDFQIAQGTQWITLIQAL	AARPGGPPHV
3	Traes_2AS_7BD3963BD.1	291	5.08e-21	IAEAVKGEDR	IHIIDFHIAQGAQWISLLQAL	AARPGGXPTV
3	Traes_2AS_7BD3963BD.2	291	5.08e-21	IAEAVKGEDR	IHIIDFHIAQGAQWISLLQAL	AARPGGXPTV
3	Traes_2AS_83423E255.1	112	6.98e-20	ILQALDGEDH	VHVIDLDIMQGLQWPGLFHML	ASRPRRPLSL
3	Traes_2AS_D0B21BF981.1	50	2.23e-15	AAAASSEPQR	FHILDLSNTFCTQWPTLLEAL	ATRSPDDTPH
3	Traes_2AS_D0B21BF981.2	50	2.23e-15	AAAASSEPQR	FHILDLSNTFCTQWPTLLEAL	ATRSPDDTPH
3	Traes_2BL_88A78A71E.1	161	1.19e-15	SQLASAAPRP	LHLVDIGISHGVQWPTLLESL	TRMAAGRAPP
3	Traes_2BL_B2811EA531.1	184	3.93e-19	EAFEAGGRRR	LHVVDFDVSFGFQWPSLIQSL	SDAATTSSSE
3	Traes_2BS_736EF207B1.1	307	2.23e-15	AAAASSEPQR	FHILDLSNTFCTQWPTLLEAL	ATRSPDDTPH
3	Traes_2BL_B2811EA531.2	184	3.93e-19	EAFEAGGRRR	LHVVDFDVSFGFQWPSLIQSL	SDAATTSSSE
3	Traes_2BS_D007D6598.1	292	5.08e-21	IAEAVKGEDR	IHIIDFHIAQGAQWISLLQAL	AARPGGPPTV
3	Traes_2BS_D32231DB0.1	461	4.45e-18	IFEAFHGEDR	VHVVDLDILQGYQWPAFLQAL	AARPGGPPTL
3	Traes_2BS_FDABA21A7.1	226	8.17e-15	ILEAVEGFSV	VHVVDLSTTHCMQIPTLIDML	ASRAEGPPIL
3	Traes_2BS_015167E00.1	179	6.98e-20	ILQALDGEDH	VHVIDLDIMQGLQWPGLFHML	ASRPRRPLSL
3	Traes_2BS_4600D4B54.1	308	3.01e-24	IAEALRSEDN	IHIIDFQIAQGTQWITLIQAL	AARPGGPPHV
3	Traes_2BS_4600D4B54.2	308	3.01e-24	IAEALRSEDN	IHIIDFQIAQGTQWITLIQAL	AARPGGPPHV
3	Traes_2BS_4600D4B54.3	307	3.01e-24	IAEALRSEDN	IHIIDFQIAQGTQWITLIQAL	AARPGGPPHV
3	Traes_2DS_2D035BAFD.1	308	3.01e-24	IAEALRSEDN	IHIIDFQIAQGTQWITLIQAL	AARPGGPPHV
3	Traes_2BS_736EF207B1.2	307	2.23e-15	AAAASSEPQR	FHILDLSNTFCTQWPTLLEAL	ATRSPDDTPH
3	Traes_3AL_60B6CD0A5.1	145	9.01e-23	IMNAVEKAKK	VHIVDFGVYYGFQWPCLIQRL	SKRLGGPPEL
3	Traes_2DS_CCA2FCCAD.1	146	5.08e-21	IAEAVKGEDR	IHIIDFHIAQGAQWISLLQAL	AARPGGPPTV
3	Traes_3AL_60B6CD0A5.2	145	9.01e-23	IMNAVEKAKK	VHIVDFGVYYGFQWPCLIQRL	SKRLGGPPEL
3	Traes_3AL_60B6CD0A5.3	145	9.01e-23	IMNAVEKAKK	VHIVDFGVYYGFQWPCLIQRL	SKRLGGPPEL
3	Traes_3AL_60B6CD0A5.4	145	9.01e-23	IMNAVEKAKK	VHIVDFGVYYGFQWPCLIQRL	SKRLGGPPEL
3	Traes_3AL_6E16C8167.1	290	8.99e-18	ILEACKGEER	MHIIDFDINQGSQYITLMQFM	KDDANKPRHL
3	Traes_3B_A25F058E5.1	289	9.01e-23	IMNAVEKAKK	VHIVDFGVYYGFQWPCLIQRL	SKRPGGPPEL
3	Traes_3B_5FFF6CB62.1	290	5.64e-18	ILEACKGEER	MHIIDFDINQGSQYITLMQSM	KDDANKPRHL
3	Traes_3B_5FFF6CB62.2	290	5.64e-18	ILEACKGEER	MHIIDFDINQGSQYITLMQSM	KDDANKPRHL
3	Traes_3B_5FFF6CB62.3	290	5.64e-18	ILEACKGEER	MHIIDFDINQGSQYITLMQSM	KDDANKPRHL
3	Traes_3B_A25F058E5.2	289	9.01e-23	IMNAVEKAKK	VHIVDFGVYYGFQWPCLIQRL	SKRPGGPPEL
3	Traes_3DL_13B382BD2.1	138	8.99e-18	ILEACKGEER	MHIIDFDINQGSQYITLMQFM	KDDANKPRHL
3	Traes_4AL_04B7D5758.1	377	2.75e-17	IFDAVEGKSK	LHIVDYGLHYGCQWPGLLAWL	ATRDGGPPEV
3	Traes_4AL_04B7D5758.2	45	2.75e-17	IFDAVEGKSK	LHIVDYGLHYGCQWPGLLAWL	ATRDGGPPEV
3	Traes_4AL_B2CACD56E.1	468	8.12e-20	ICNAVAGKRR	LHIVDYGLNQGLQWPGLLRML	AAREGGPPEV
3	Traes_4AL_C217A20A1.1	112	1.09e-19	IAEATNGEDR	IHIIDFSICDGVQWVTLLQAL	ARRAGGAPAV
3	Traes_4AL_F023A8691.1	301	3.1e-18	IFNAAVGRSR	LHIVDYGLHCGFQWPELLRWL	ASRDGGPPEV
3	Traes_4AL_C217A20A1.2	477	1.09e-19	IAEATNGEDR	IHIIDFSICDGVQWVTLLQAL	ARRAGGAPAV
3	Traes_4AL_C217A20A1.3	362	1.09e-19	IAEATNGEDR	IHIIDFSICDGVQWVTLLQAL	ARRAGGAPAV
3	Traes_4AL_C217A20A1.4	362	1.09e-19	IAEATNGEDR	IHIIDFSICDGVQWVTLLQAL	ARRAGGAPAV
3	Traes_4AL_C217A20A1.5	236	1.09e-19	IAEATNGEDR	IHIIDFSICDGVQWVTLLQAL	ARRAGGAPAV
3	Traes_4AL_C217A20A1.6	112	1.09e-19	IAEATNGEDR	IHIIDFSICDGVQWVTLLQAL	ARRAGGAPAV
3	Traes_4AL_F023A8691.2	301	3.1e-18	IFNAAVGRSR	LHIVDYGLHCGFQWPELLRWL	ASRDGGPPEV
3	Traes_4AL_F023A8691.3	277	3.1e-18	IFNAAVGRSR	LHIVDYGLHCGFQWPELLRWL	ASRDGGPPEV
3	Traes_4AL_FF199F127.1	200	7.69e-19	IMDAMVGKSR	LHIVDYNVEYGFQWPDLLQML	AEREGGPPEV
3	Traes_4AS_19FA06316.1	242	1.77e-17	ILEAVAGDRR	VHIVDYDLAEGIQWASLMQAM	TSRPDGVSPP
3	Traes_4AL_C217A20A1.7	112	1.09e-19	IAEATNGEDR	IHIIDFSICDGVQWVTLLQAL	ARRAGGAPAV
3	Traes_4AL_E769BB5A6.1	361	1.29e-18	ICNAVVGKSR	LHIVDYGLSQGLQWPGLLCML	AAREGGPPEV
3	Traes_4AL_E769BB5A6.2	228	1.29e-18	ICNAVVGKSR	LHIVDYGLSQGLQWPGLLCML	AAREGGPPEV
3	Traes_4AL_884BA5746.1	211	9.01e-16	ILDATKGDTH	VHVVDLNIGEGIQWPSFMSDL	ARHGGMSFHL
3	Traes_4AS_C30034054.1	274	7.14e-23	IAEAVKGENF	IHIIDFQIAQGSQWVTMIQAL	AARVSGPPYL
3	Traes_4AS_C30034054.2	274	7.14e-23	IAEAVKGENF	IHIIDFQIAQGSQWVTMIQAL	AARVSGPPYL
3	Traes_4AS_C30034054.3	274	7.14e-23	IAEAVKGENF	IHIIDFQIAQGSQWVTMIQAL	AARVSGPPYL
3	Traes_4BL_86941BB78.1	184	1.96e-16	IYKAVAGRRK	LHIVHYGISTGIQWPDLLRLL	ANREGGPPQV
3	Traes_4AS_C30034054.4	274	7.14e-23	IAEAVKGENF	IHIIDFQIAQGSQWVTMIQAL	AARVSGPPYL
3	Traes_4AS_C30034054.5	274	7.14e-23	IAEAVKGENF	IHIIDFQIAQGSQWVTMIQAL	AARVSGPPYL
3	Traes_4BS_A05D3DC53.1	421	8.12e-20	IQEAFEREDR	VHIVDLDIMQGLQWPGLFHIL	ASRPGGPPRV
3	Traes_4BL_E20E75836.1	275	7.14e-23	IAEAVKGENF	IHIIDFQIAQGSQWVTMIQAL	AARASGPPCL
3	Traes_4BL_EDA8441F6.1	16	3.97e-09	AARSSLCFLA	TARRSTTFKQGMQWPALLQAL	ALRPGGTPSF
3	Traes_4BS_071700C53.1	312	5.79e-17	ICKAVAGRRK	LHIVHYGITTGFQWPDLLRLL	ANREGGPPQV
3	Traes_4BS_20F010C65.1	211	2.6e-14	ILDATKGDTH	VNVVDLNIGEGIQWPSLMSDL	ARHGGMSFHL
3	Traes_4BS_2EA81743E1.1	404	1.09e-19	ICNAVVGKSR	LHIVDYGLSQGLQWPGLLRML	AAREGGPPEV
3	Traes_4BS_2EA81743E1.2	404	1.09e-19	ICNAVVGKSR	LHIVDYGLSQGLQWPGLLRML	AAREGGPPEV
3	Traes_4BS_2EA81743E1.3	361	1.09e-19	ICNAVVGKSR	LHIVDYGLSQGLQWPGLLRML	AAREGGPPEV
3	Traes_4BS_2EA81743E1.4	356	1.09e-19	ICNAVVGKSR	LHIVDYGLSQGLQWPGLLRML	AAREGGPPEV
3	Traes_4BS_2EA81743E1.5	404	1.09e-19	ICNAVVGKSR	LHIVDYGLSQGLQWPGLLRML	AAREGGPPED
3	Traes_4BS_2EA81743E1.6	404	1.09e-19	ICNAVVGKSR	LHIVDYGLSQGLQWPGLLRML	AAREGGPPEV
3	Traes_4DL_E50C77AEC.1	274	7.14e-23	IAEAVKGENF	IHIIDFQIAQGSQWVTMIQAL	AARASGPPYL
3	Traes_4DL_E50C77AEC.2	274	7.14e-23	IAEAVKGENF	IHIIDFQIAQGSQWVTMIQAL	AARASGPPYL
3	Traes_4BS_2EA81743E1.7	316	3.1e-18	IFNAAVGRSR	LHIVDYGLHCGFQWPELLRWL	ASRDGGPPEV
3	Traes_4BS_2EE4988CD.1	156	2.96e-21	ILEAFAGCRR	VHVVDFGIKQGMQWPALLQAL	ALRPGGPPSF
3	Traes_4BS_2EE4988CD.2	156	2.96e-21	ILEAFAGCRR	VHVVDFGIKQGMQWPALLQAL	ALRPGGPPSF
3	Traes_4BS_344A932261.1	406	8.12e-20	ICNAVAGKRR	LHIVDYGLNQGLQWPGLLRML	AAREGGPPEV
3	Traes_4BS_344A932261.2	361	8.12e-20	ICNAVAGKRR	LHIVDYGLNQGLQWPGLLRML	AAREGGPPEV
3	Traes_4BS_344A932261.3	406	8.12e-20	ICNAVAGKRR	LHIVDYGLNQGLQWPGLLRML	AAREGGPPEV
3	Traes_4DL_E50C77AEC.3	274	7.14e-23	IAEAVKGENF	IHIIDFQIAQGSQWVTMIQAL	AARASGPPYL
3	Traes_4DL_E50C77AEC.4	274	7.14e-23	IAEAVKGENF	IHIIDFQIAQGSQWVTMIQAL	AARASGPPYL
3	Traes_4DL_E50C77AEC.5	247	7.14e-23	IAEAVKGENF	IHIIDFQIAQGSQWVTMIQAL	AARASGPPYL
3	Traes_4DS_82065CB2C.1	249	4.69e-17	IFNAAVGKSR	LHIVDYGLHSGFQWPELLRWL	ASRDGGPPEV
3	Traes_4DS_258687ACC.1	377	2.75e-17	IFDAVEGKSK	LHIVDYGLHYGCQWPGLLAWL	ATRDGGPPEV
3	Traes_4DS_A5CD70F30.1	405	8.12e-20	ICNAVAGKRR	LHIVDYGLNQGLQWPGLLRML	AAREGGPPEV
3	Traes_4DS_A5CD70F30.2	360	8.12e-20	ICNAVAGKRR	LHIVDYGLNQGLQWPGLLRML	AAREGGPPEV
3	Traes_4DS_A5CD70F30.3	442	8.12e-20	ICNAVAGKRR	LHIVDYGLNQGLQWPGLLRML	AAREGGPPEV
3	Traes_4DS_2B4E99BE4.2	251	5.15e-16	IFNAAVGRSR	LHIVDYGFRYGFQWSELLRRL	AARDGGPPEV
3	Traes_4DS_2CE9E3235.1	421	8.12e-20	IQEAFEREDR	VHIVDLDIMQGLQWPGLFHIL	ASRPGGPPRV
3	Traes_4DS_2CE9E3235.2	421	8.12e-20	IQEAFEREDR	VHIVDLDIMQGLQWPGLFHIL	ASRPGGPPRV
3	Traes_4DS_2CE9E3235.3	197	8.12e-20	IQEAFEREDR	VHIVDLDIMQGLQWPGLFHIL	ASRPGGPPRV
3	Traes_4DS_ADBA6E30A.1	68	2.96e-21	ILEAFAGCRR	VHVVDFGIKQGMQWPALLQAL	ALRPGGPPSF
3	Traes_4DS_AE4107C25.1	211	1.32e-16	ILDATKGDTH	VHIVDLNIGEGIQWPSLMSDL	ARHGGMSFHL
3	Traes_4DS_C7C37A73D.1	404	1.09e-19	ICNAVVGKSR	LHIVDYGLSQGLQWPGLLRML	AAREGGPPEV
3	Traes_4BS_A05D3DC53.2	341	8.12e-20	IQEAFEREDR	VHIVDLDIMQGLQWPGLFHIL	ASRPGGPPRV
3	Traes_4DS_F8FC0C699.1	522	1.47e-19	IMDAMVGKSR	LHIVDYNVEYGFQWPGLLQML	AEREGGPPEV
3	Traes_4DS_F8FC0C699.3	522	1.47e-19	IMDAMVGKSR	LHIVDYNVEYGFQWPGLLQML	AEREGGPPEV
3	Traes_4DS_F8FC0C699.4	491	1.47e-19	IMDAMVGKSR	LHIVDYNVEYGFQWPGLLQML	AEREGGPPEV
3	Traes_4DS_F8FC0C699.5	370	1.47e-19	IMDAMVGKSR	LHIVDYNVEYGFQWPGLLQML	AEREGGPPEV
3	Traes_4DS_F8FC0C699.6	522	1.47e-19	IMDAMVGKSR	LHIVDYNVEYGFQWPGLLQML	AEREGGPPEV
3	Traes_5AL_4C72C5BCB.1	164	1.21e-20	IAEAIKSENF	VHIIDFHIAQGSQWITIIEAL	AARSGGPPCL
3	Traes_5AL_83E515188.1	242	9.41e-24	IAEAIKGENF	IHIIDFQIAQGSQWITIIQAL	AARPGGPPFL
3	Traes_5AL_83E515188.2	244	9.41e-24	IAEAIKGENF	IHIIDFQIAQGSQWITIIQAL	AARPGGPPFL
3	Traes_5AL_83E515188.3	242	9.41e-24	IAEAIKGENF	IHIIDFQIAQGSQWITIIQAL	AARPGGPPFL
3	Traes_5AL_83E515188.4	239	9.41e-24	IAEAIKGENF	IHIIDFQIAQGSQWITIIQAL	AARPGGPPFL
3	Traes_5AL_886E8DACD.1	2	1.68e-20	M	IHIIDFRISQGVQWISLIQAL	AARPGGPPTV
3	Traes_5BL_04BDEB5D8.1	589	1.42e-22	IAEAVKGENL	VHIIDFQIAQGSQWTTMIQAL	AVRPGGPPCL
3	Traes_5BL_04BDEB5D8.10	256	1.42e-22	IAEAVKGENL	VHIIDFQIAQGSQWTTMIQAL	AVRPGGPPCL
3	Traes_5BL_04BDEB5D8.11	256	1.42e-22	IAEAVKGENL	VHIIDFQIAQGSQWTTMIQAL	AVRPGGPPCL
3	Traes_5BL_04BDEB5D8.12	200	1.42e-22	IAEAVKGENL	VHIIDFQIAQGSQWTTMIQAL	AVRPGGPPCL
3	Traes_5BL_04BDEB5D8.2	855	1.42e-22	IAEAVKGENL	VHIIDFQIAQGSQWTTMIQAL	AVRPGGPPCL
3	Traes_5BL_04BDEB5D8.3	820	1.42e-22	IAEAVKGENL	VHIIDFQIAQGSQWTTMIQAL	AVRPGGPPCL
3	Traes_5BL_04BDEB5D8.4	524	1.42e-22	IAEAVKGENL	VHIIDFQIAQGSQWTTMIQAL	AVRPGGPPCL
3	Traes_5BL_04BDEB5D8.5	500	1.42e-22	IAEAVKGENL	VHIIDFQIAQGSQWTTMIQAL	AVRPGGPPCL
3	Traes_5BL_04BDEB5D8.6	467	1.42e-22	IAEAVKGENL	VHIIDFQIAQGSQWTTMIQAL	AVRPGGPPCL
3	Traes_5BL_04BDEB5D8.7	388	1.42e-22	IAEAVKGENL	VHIIDFQIAQGSQWTTMIQAL	AVRPGGPPCL
3	Traes_5BL_04BDEB5D8.8	330	1.42e-22	IAEAVKGENL	VHIIDFQIAQGSQWTTMIQAL	AVRPGGPPCL
3	Traes_5BL_04BDEB5D8.9	256	1.42e-22	IAEAVKGENL	VHIIDFQIAQGSQWTTMIQAL	AVRPGGPPCL
3	Traes_5BL_1E751EF1F.1	1191	1.68e-20	IAEAVRGEDM	IHIIDFRISQGVQWISLIQAL	AARPGGPPTV
3	Traes_5BL_1E751EF1F.3	104	1.68e-20	IAEAVRGEDM	IHIIDFRISQGVQWISLIQAL	AARPGGPPTV
3	Traes_5BL_1E751EF1F.5	762	1.68e-20	IAEAVRGEDM	IHIIDFRISQGVQWISLIQAL	AARPGGPPTV
3	Traes_5BS_ED54C58C5.1	473	3.77e-20	IYNASLGKKK	IHIIDYGIQYGFQWPCFLRRI	STRPGGPPNV
3	Traes_5BS_ED54C58C5.2	473	3.77e-20	IYNASLGKKK	IHIIDYGIQYGFQWPCFLRRI	STRPGGPPNV
3	Traes_5DL_8FD0CF6B9.7	507	2.21e-22	ILSMTKNAKK	VHIIDFGIYFGLQWPCLIRRL	SKREGGPPIL
3	Traes_5DL_8FD0CF6B9.8	507	2.21e-22	ILSMTKNAKK	VHIIDFGIYFGLQWPCLIRRL	SKREGGPPIL
3	Traes_5DL_8FD0CF6B9.9	448	2.21e-22	ILSMTKNAKK	VHIIDFGIYFGLQWPCLIRRL	SKREGGPPIL
3	Traes_5DL_A39210547.1	212	5.4e-24	IAEAIKGENF	VHIIDFQIAQGSQWITIIQAL	AARSGGPPCL
3	Traes_5AL_BF8D0B7C0.1	142	2.21e-22	ILSMTKNAKK	VHIIDFGIYFGLQWPCLIRRL	SKREGGPPIL
3	Traes_5AL_BF8D0B7C0.2	140	2.21e-22	ILSMTKNAKK	VHIIDFGIYFGLQWPCLIRRL	SKREGGPPIL
3	Traes_5BL_700283665.1	279	5.4e-24	IAEAIKGENF	VHIIDFQIAQGSQWITIIQAL	AARPGGPPFL
3	Traes_5BL_700283665.2	295	5.4e-24	IAEAIKGENF	VHIIDFQIAQGSQWITIIQAL	AARPGGPPFL
3	Traes_5BL_700283665.3	279	5.4e-24	IAEAIKGENF	VHIIDFQIAQGSQWITIIQAL	AARPGGPPFL
3	Traes_5BL_A7C4DAE11.1	729	9.43e-22	IAEAVKGEDM	IHIIDFGISQGAQWISLLQAL	ATRPGGPPTV
3	Traes_5BL_A7C4DAE11.2	1193	9.43e-22	IAEAVKGEDM	IHIIDFGISQGAQWISLLQAL	ATRPGGPPTV
3	Traes_5BL_A7C4DAE11.3	345	9.43e-22	IAEAVKGEDM	IHIIDFGISQGAQWISLLQAL	ATRPGGPPTV
3	Traes_5BL_C02570726.1	327	4.41e-20	IQEAFEREER	VHIIDLDIMQGLQWPGLFHIL	ASRPGGPPRV
3	Traes_5BL_C02570726.2	310	4.41e-20	IQEAFEREER	VHIIDLDIMQGLQWPGLFHIL	ASRPGGPPRV
3	Traes_5BL_C8BEC527F.1	509	2.21e-22	ILSMTKNAKK	VHIIDFGIYFGLQWPCLIRRL	SKREGGPPIL
3	Traes_5BL_C8BEC527F.2	480	2.21e-22	ILSMTKNAKK	VHIIDFGIYFGLQWPCLIRRL	SKREGGPPIL
3	Traes_5BL_C8BEC527F.3	448	2.21e-22	ILSMTKNAKK	VHIIDFGIYFGLQWPCLIRRL	SKREGGPPIL
3	Traes_5BL_DF8EC4A24.1	392	1.89e-18	LDAAAKGVTS	VHIVDYGIDWGFQWPIFLQRI	SKRDGGPPRI
3	Traes_5BL_DF8EC4A24.2	392	1.89e-18	LDAAAKGVTS	VHIVDYGIDWGFQWPIFLQRI	SKRDGGPPRI
3	Traes_5BL_DF8EC4A24.3	392	1.89e-18	LDAAAKGVTS	VHIVDYGIDWGFQWPIFLQRI	SKRDGGPPRI
3	Traes_5DL_88247E2B8.1	279	5.4e-24	IAEAIKGENF	VHIIDFQIAQGSQWITIIQAL	AARSGGPPCL
3	Traes_5DL_88247E2B8.2	279	5.4e-24	IAEAIKGENF	VHIIDFQIAQGSQWITIIQAL	AARSGGPPCL
3	Traes_5DL_88247E2B8.3	279	5.4e-24	IAEAIKGENF	VHIIDFQIAQGSQWITIIQAL	AARSGGPPCL
3	Traes_5DL_88247E2B8.4	246	5.4e-24	IAEAIKGENF	VHIIDFQIAQGSQWITIIQAL	AARSGGPPCL
3	Traes_5DL_88247E2B8.5	246	5.4e-24	IAEAIKGENF	VHIIDFQIAQGSQWITIIQAL	AARSGGPPCL
3	Traes_5DL_88247E2B8.7	239	5.4e-24	IAEAIKGENF	VHIIDFQIAQGSQWITIIQAL	AARSGGPPCL
3	Traes_5DL_88247E2B8.8	239	5.4e-24	IAEAIKGENF	VHIIDFQIAQGSQWITIIQAL	AARSGGPPCL
3	Traes_5DL_88247E2B8.9	239	5.4e-24	IAEAIKGENF	VHIIDFQIAQGSQWITIIQAL	AARSGGPPCL
3	Traes_5DL_8FD0CF6B9.1	507	2.21e-22	ILSMTKNAKK	VHIIDFGIYFGLQWPCLIRRL	SKREGGPPIL
3	Traes_5DL_8FD0CF6B9.10	448	2.21e-22	ILSMTKNAKK	VHIIDFGIYFGLQWPCLIRRL	SKREGGPPIL
3	Traes_5DL_8FD0CF6B9.11	448	2.21e-22	ILSMTKNAKK	VHIIDFGIYFGLQWPCLIRRL	SKREGGPPIL
3	Traes_5DL_8FD0CF6B9.2	508	2.21e-22	ILSMTKNAKK	VHIIDFGIYFGLQWPCLIRRL	SKREGGPPIL
3	Traes_5DL_8FD0CF6B9.3	507	2.21e-22	ILSMTKNAKK	VHIIDFGIYFGLQWPCLIRRL	SKREGGPPIL
3	Traes_5DL_8FD0CF6B9.4	507	2.21e-22	ILSMTKNAKK	VHIIDFGIYFGLQWPCLIRRL	SKREGGPPIL
3	Traes_5DL_8FD0CF6B9.5	507	2.21e-22	ILSMTKNAKK	VHIIDFGIYFGLQWPCLIRRL	SKREGGPPIL
3	Traes_5DL_8FD0CF6B9.6	507	2.21e-22	ILSMTKNAKK	VHIIDFGIYFGLQWPCLIRRL	SKREGGPPIL
3	Traes_5DS_C06FE6037.2	473	3.77e-20	IYNASLGKKK	IHIIDYGIQYGFQWPCFLRRI	STRPGGPPDV
3	Traes_5DS_C06FE6037.3	473	3.77e-20	IYNASLGKKK	IHIIDYGIQYGFQWPCFLRRI	STRPGGPPDV
3	Traes_5DS_C06FE6037.4	473	3.77e-20	IYNASLGKKK	IHIIDYGIQYGFQWPCFLRRI	STRPGGPPDV
3	Traes_6AL_4084532FC1.1	25	7.13e-17	DEIACSAASC	IHVIDFDLGVGGQWASFLQEL	AHRRGTGGVA
3	Traes_6AL_4084532FC1.2	25	7.13e-17	DEIACSAASC	IHVIDFDLGVGGQWASFLQEL	AHRRGTGGVA
3	Traes_5DL_A39210547.10	212	5.4e-24	IAEAIKGENF	VHIIDFQIAQGSQWITIIQAL	AARSGGPPCL
3	Traes_5DL_A39210547.11	212	5.4e-24	IAEAIKGENF	VHIIDFQIAQGSQWITIIQAL	AARSGGPPCL
3	Traes_5DL_A39210547.12	212	5.4e-24	IAEAIKGENF	VHIIDFQIAQGSQWITIIQAL	AARSGGPPCL
3	Traes_5DL_A39210547.13	212	5.4e-24	IAEAIKGENF	VHIIDFQIAQGSQWITIIQAL	AARSGGPPCL
3	Traes_5DL_A39210547.14	212	5.4e-24	IAEAIKGENF	VHIIDFQIAQGSQWITIIQAL	AARSGGPPCL
3	Traes_5DL_A39210547.15	212	5.4e-24	IAEAIKGENF	VHIIDFQIAQGSQWITIIQAL	AARSGGPPCL
3	Traes_5DL_A39210547.16	212	5.4e-24	IAEAIKGENF	VHIIDFQIAQGSQWITIIQAL	AARSGGPPCL
3	Traes_5DL_A39210547.17	212	5.4e-24	IAEAIKGENF	VHIIDFQIAQGSQWITIIQAL	AARSGGPPCL
3	Traes_5DL_A39210547.18	212	5.4e-24	IAEAIKGENF	VHIIDFQIAQGSQWITIIQAL	AARSGGPPCL
3	Traes_5DL_A39210547.19	212	5.4e-24	IAEAIKGENF	VHIIDFQIAQGSQWITIIQAL	AARSGGPPCL
3	Traes_5DL_A39210547.2	415	5.4e-24	IAEAIKGENF	VHIIDFQIAQGSQWITIIQAL	AARSGGPPCL
3	Traes_5DL_A39210547.20	212	5.4e-24	IAEAIKGENF	VHIIDFQIAQGSQWITIIQAL	AARSGGPPCL
3	Traes_5DL_A39210547.21	212	5.4e-24	IAEAIKGENF	VHIIDFQIAQGSQWITIIQAL	AARSGGPPCL
3	Traes_5DL_A39210547.22	212	5.4e-24	IAEAIKGENF	VHIIDFQIAQGSQWITIIQAL	AARSGGPPCL
3	Traes_5DL_A39210547.23	212	5.4e-24	IAEAIKGENF	VHIIDFQIAQGSQWITIIQAL	AARSGGPPCL
3	Traes_5DL_A39210547.24	212	5.4e-24	IAEAIKGENF	VHIIDFQIAQGSQWITIIQAL	AARSGGPPCL
3	Traes_5DL_A39210547.25	212	5.4e-24	IAEAIKGENF	VHIIDFQIAQGSQWITIIQAL	AARSGGPPCL
3	Traes_5DL_A39210547.26	212	5.4e-24	IAEAIKGENF	VHIIDFQIAQGSQWITIIQAL	AARSGGPPCL
3	Traes_5DL_A39210547.27	212	5.4e-24	IAEAIKGENF	VHIIDFQIAQGSQWITIIQAL	AARSGGPPCL
3	Traes_5DL_A39210547.3	407	5.4e-24	IAEAIKGENF	VHIIDFQIAQGSQWITIIQAL	AARSGGPPCL
3	Traes_5DL_A39210547.4	407	5.4e-24	IAEAIKGENF	VHIIDFQIAQGSQWITIIQAL	AARSGGPPCL
3	Traes_5DL_A39210547.5	407	5.4e-24	IAEAIKGENF	VHIIDFQIAQGSQWITIIQAL	AARSGGPPCL
3	Traes_5DL_A39210547.6	407	5.4e-24	IAEAIKGENF	VHIIDFQIAQGSQWITIIQAL	AARSGGPPCL
3	Traes_5DL_A39210547.7	407	5.4e-24	IAEAIKGENF	VHIIDFQIAQGSQWITIIQAL	AARSGGPPCL
3	Traes_5DL_A39210547.9	212	5.4e-24	IAEAIKGENF	VHIIDFQIAQGSQWITIIQAL	AARSGGPPCL
3	Traes_5DL_B89CD8432.1	1200	3.22e-20	IAEAVKGEDM	IHIIDFGISQGAQWVPLLQAL	ATRPGGPPTV
3	Traes_5DL_B89CD8432.2	732	3.22e-20	IAEAVKGEDM	IHIIDFGISQGAQWVPLLQAL	ATRPGGPPTV
3	Traes_5DL_B89CD8432.4	93	3.22e-20	IAEAVKGEDM	IHIIDFGISQGAQWVPLLQAL	ATRPGGPPTV
3	Traes_6DL_26DDCA106.1	25	2.21e-17	DEIACSAASC	IHIIDFDLGVGGQWASFMQEL	AHRRGTGGVA
3	Traes_6BL_972224088.1	25	7.13e-17	DEIACSAASC	IHVIDFDLGVGGQWASFLQEL	AHRRGTGGVA
3	Traes_4BS_A05D3DC53.6	190	8.12e-20	IQEAFEREDR	VHIVDLDIMQGLQWPGLFHIL	ASRPGGPPRV
3	Traes_4BS_A79538646.1	530	1.47e-19	IMDAMVGKSR	LHIVDYNVEYGFQWPGLLQML	AEREGGPPEV
3	Traes_4BS_A79538646.2	494	1.47e-19	IMDAMVGKSR	LHIVDYNVEYGFQWPGLLQML	AEREGGPPEV
3	Traes_4BS_A79538646.3	494	1.47e-19	IMDAMVGKSR	LHIVDYNVEYGFQWPGLLQML	AEREGGPPEV
3	Traes_4BS_A79538646.4	530	1.47e-19	IMDAMVGKSR	LHIVDYNVEYGFQWPGLLQML	AEREGGPPEV
3	Traes_4BS_DCA6E2BE0.1	283	1.27e-19	ILEATGAATK	IHIVDFGIVQGIQWAALLQAL	ATRPEGKPSR
3	Traes_4BS_DCA6E2BE0.2	283	1.27e-19	ILEATGAATK	IHIVDFGIVQGIQWAALLQAL	ATRPEGKPSR
3	AC234164.1	350	8.58e-21	VLRAFDGHDR	VHVIDFDIKQGLQWPGLLQSL	ATRVAPPAHV
3	GRMZM2G001426	188	1.78e-22	ILEAVQGCKH	VHIIDFSIMQGLQWPALIQAL	ALRPGGPPSL
3	GRMZM2G015080	419	4.41e-20	IQEAFEREER	VHIIDLDIMQGLQWPGLFHIL	ASRPGGPPRV
3	GRMZM2G018254	378	5.78e-14	ISKAVAGRKK	VHIVDYGVDHGFHWLLLLGAW	ATRVGGPPEV
3	GRMZM2G019060	295	2.23e-15	AAAASSEPQR	FHILDLSNTFCTQWPTLLEAL	ATRSTDDTPH
3	GRMZM2G023872	205	1.19e-16	ILKAIKGYNH	VHIIDFSLMQGLQWPALMDVF	SAREGGPPKL
3	GRMZM2G024973	340	2.96e-21	ILEAFAGCRR	VHVVDFGIKQGMQWPALLQAL	ALRPGGPPSF
3	GRMZM2G028039	283	3.4e-22	IAEAVKGEDI	IHIIDFQIAQGSQWMTMIQAL	ASRPGRRPYL
3	GRMZM2G028608	338	1.77e-16	IYNAAAGRKK	LHIVHYGLEHGLQWASLLRWL	AHREGGPPEV
3	GRMZM2G037792	466	9.71e-17	DEIASTTSSC	IHIIDFDLGVGGQWASFLQEF	AHRRGTGNAP
3	GRMZM2G049159	467	4.43e-23	ILSMTKHASK	VHIIDFGIYFGFQWPCLIRRL	SKREGGPPVL
3	GRMZM2G051785	256	9.67e-15	LLDALGTARR	VHVVDLDVGFGGRWAPLMQEL	ALQWRRAPVS
3	GRMZM2G055263	247	8.01e-18	ILEAVAGERR	VHVVDYDIAEGVQWASLMQAM	TSRPDGVPPP
3	GRMZM2G060265	235	4.26e-16	MLDELGGAAC	IHVLDLDIGVGEQWASLMQEL	ASRRPGAALK
3	GRMZM2G070371	321	9.71e-17	VQAMAGNKSS	LHIVDYGTRYGFQWAGLLRLL	STSSSKQQAG
3	GRMZM2G073779	404	2.38e-16	ILKAIAGRRK	VHIVDYGIDYGVQWPSLLGRV	ATMDMEGGPP
3	GRMZM2G073823	356	4.45e-18	AFALAGRRRR	LHIVDYGLGYGFQWPGLLRGL	AAREGGPPEL
3	GRMZM2G079470	392	5.15e-16	VLDELGAAGR	IHVLDLDIGMGEQWASLMQEL	AQRSPAATLK
3	GRMZM2G082387	162	3.89e-14	VLEAMESERM	VHVVDLGGADAAQWVELLHLL	AARPEGPPHL
3	GRMZM2G089636	355	2.59e-19	IADLSNGQPK	VHIIDFGITLGFQWPSLIQRF	AKREGGPPKL
3	GRMZM2G089662	462	6e-20	IMETSVGQSR	VHIVDFGVCYGFQWPSLIQLF	GEQGVTPRLR
3	GRMZM2G089782	196	4.25e-21	VLCAFDGHDC	VHVIDFDIKQGLQWPSLLQIL	TMRGSRALRY
3	GRMZM2G091656	210	4.68e-16	ILDATTGDMD	IHVIDFNLGEGVQWPSLMSDL	ARLGGKALHL
3	GRMZM2G097456	177	5.78e-14	ILEAVEGFPA	VHVVELGTTHCMQIPTLIDML	ASRPEGPPIL
3	GRMZM2G098517	296	2.74e-20	IAEAVKGEDR	IHIIDFHIAQGAQWVSLLQAL	AARPGGPPFV
3	GRMZM2G098784	467	4.43e-23	ILSLTKNASK	VHIIDFGIYFGFQWPCLIRRL	SKREGGPPVL
3	GRMZM2G098800	227	7.13e-17	DEIARSTSSC	IHVIDFDLGVGGQWASFLQEL	AHRRGAGGAA
3	GRMZM2G104342	305	1.27e-19	ILEATGAATK	IHIVDFGIVQGIQWAALLQAL	ATRPGEKPSR
3	GRMZM2G106336	293	1.45e-16	IMQAMAGKSR	LHIVDYGTRFGFQWAGLLRLL	ASKEGDLPEV
3	GRMZM2G106356	349	3.51e-16	IMQAMVGKNK	LHIVDYGMQFGYQWVSLFRSL	ASREGALPEV
3	GRMZM2G106548	182	8.77e-19	ILQALDGEDC	LHVIDLDIMQGLQWPGLFHIL	ASRPRKPRSL
3	GRMZM2G110067	273	7.13e-17	GGRGGSEPRS	LHVVDLGVSHGVQWPTLLESL	TRLPGGRAPP
3	GRMZM2G110579	343	7.13e-17	DEIGGSTSSC	IHVIDFDLGVGGQWASFLQEL	AHCRGAGGAA
3	GRMZM2G114680	189	2.16e-16	ILDAVEGARR	IHILDLDAAHGVQWPPLLQAI	AERADPAAGP
3	GRMZM2G116638	280	3.46e-23	IAEAIKGENF	VHIIDFQIAQGSQWVTLLQAL	AARPGGPPYI
3	GRMZM2G125501	177	5.78e-14	ILEAAEGFPV	VHVVELGTTHCMQIPTLIDML	ATRAEGPPIL
3	GRMZM2G129154	162	5.78e-14	VLEAMESEKM	VHVVDLGGADAVQWLELLHLL	AARPEGPPHL
3	GRMZM2G131516	411	4.41e-20	IQEAFEREER	VHIIDLDIMQGLQWPGLFHIL	ASRPGGPPRV
3	GRMZM2G132794	339	6.82e-16	SSSSSQHPPR	LHILDLSNTFCTQWPTLLEAL	ATRSSDDTPH
3	GRMZM2G133169	287	1.27e-19	ILEATGTATK	IHIVDFGIVQGIQWAALLQAL	ATRPGEKPSR
3	GRMZM2G143433	153	7.91e-17	AASTSGGARR	LHIVDLDAAHGVQWPPLLQAI	ANRADPAVGP
3	GRMZM2G144744	301	2.96e-21	ILEAFAGCRR	VHVVDFGIKQGMQWPALLQAL	ALRPGGPPSF
3	GRMZM2G146018	230	1.24e-14	ILEGTADDAA	VHVVDLNVGEGAQWASLMSDL	ARHGSRRKPF
3	GRMZM2G153333	299	5.14e-20	ILEACKGEDV	VHIIDFDINQGSQYITLIQFL	KNNSNKPRLL
3	GRMZM2G157679	541	4.05e-24	IMNAVEKAKK	VHIVDYGIYYGFQWPCLIQRL	STRPGGPPRL
3	GRMZM2G163427	273	4.12e-15	ICNAVAGRSK	LHIVEYGVQHGFQYPGLFHLL	ARREGGPPEV
3	GRMZM2G169636	274	3.41e-17	KKGAVAEPRQ	VHVVDIGVSHGVQWPTLLEAL	TRVPRGSTPP
3	GRMZM2G172657	304	6.82e-16	AAAASPEPQR	LHILDLSNTFCTQWPTLLEAL	ATRSADDTPH
3	GRMZM2G176537	194	5.16e-19	LEAFESGGGR	LHVVDFDVSYGFQWPSLMQSL	SDAAASTSSS
3	GRMZM2G179325	449	3.77e-20	IYNAALGKMK	IHIVDYGIHYGFQWPCFLRWI	ADREGGPPEV
3	GRMZM2G313078	151	5.15e-16	ILRAVVGSAA	VHVVDLSVTRCMQWPTLIDML	SKRPGGPPEL
3	GRMZM2G335814	460	2.59e-19	ILDVLKGKSK	VHIVDFGICFGFQWPSLLEQL	AKREGGPPKV
3	GRMZM2G342217	517	4.45e-18	IFEAFHGEDR	VHVVDLDILQGYQWPAFLQAL	AARPGGPPTL
3	GRMZM2G346706	360	7.14e-24	IVDVLGSRPR	VHIIDFGIMFGFQWPSLIQRL	AKREGGPPQL
3	GRMZM2G359304	277	7.13e-17	GSTPAEQPRP	LHVVDLGVSHGVQWPTLLESL	TRLSGGRAPP
3	GRMZM2G368909	381	7.22e-21	ILNATKSATR	LHIIDYGIMYGFQWPVLMQRL	SKRPGGPPYL
3	GRMZM2G418899	102	3.8e-17	DEIASTTSSC	IHIIDFNLGVGGQWASFLQEL	AHRRGTGNAP
3	GRMZM2G420280	183	1.47e-18	FQSGGRRRRR	LHVVDLDVSYGFQWPSLIQSL	SAAAAASAST
3	GRMZM2G431309	292	2.74e-20	IAEAIKGEDR	IHIIDFHIAQGAQWVSLLQAL	AARPGGPPFV
3	GRMZM5G821439	307	3.01e-24	IAEALRNEDR	IHIIDFQIAQGTQWITLIQAL	AARPGGPPHV
3	GRMZM5G825321	233	1.86e-15	DEIASTTSSC	IRIIDFDLGVGGQWASFLQEL	AYRRGTGNGP
3	GRMZM5G826526	188	1.78e-22	ILEAVQGCKH	VHIIDFSIMQGLQWPALIQAL	ALRPGGPPSL
3	GRMZM5G868355	202	4.68e-16	IVDAVAGRSK	LHIVAYGVQYGLQWPGLLHFL	AGREGGPPEV
3	GRMZM5G874545	68	2.96e-21	ILEAFAGCRR	VHVVDFGIKQGMQWPALLQAL	ALRPGGPPSF
3	GRMZM5G885274	283	3.4e-22	IAEAVKGEDI	IHIIDFQIAQGSQWMTMIQAL	ASRPGRRPYL
3	GRMZM5G889326	194	4.48e-13	IVKALEGEQD	VHVVDLGGANPRQWVELLRLL	AARPGGAPSS
3	GRMZM5G895672	371	4.56e-14	AYNAIAGRQK	LHIVHYGLGHGFHLPDLLRML	SSREGGPPEV
3	AT1G07520.1	427	5.01e-18	ILDAAKDASV	LHIVDFGILYGFQWPMFIQHL	SKSNPGLRKL
3	AT1G07530.1	501	1.39e-21	MMRFTANANT	IHIIDFGISYGFQWPALIHRL	SLSRPGGSPK
3	AT1G14920.1	271	8.77e-19	ILEAFQGKKR	VHVIDFSMSQGLQWPALMQAL	ALRPGGPPVF
3	AT1G21450.1	330	1.32e-16	ILEAIKGEEE	VHIIDFDINQGNQYMTLIRSI	AELPGKRPRL
3	AT1G50420.1	165	8.54e-14	ILEAMEGEKM	VHVIDLDASEPAQWLALLQAF	NSRPEGPPHL
3	AT1G50600.1	335	1.02e-20	IAEAVKNESF	VHIIDFQISQGGQWVSLIRAL	GARPGGPPNV
3	AT1G55580.1	179	6.74e-19	DATETNDNGA	LHILDLDISQGLQWPPLMQAL	AERSSNPSSP
3	AT1G63100.1	361	1.43e-20	LLRAFEGKER	VHIIDFDIKQGLQWPSFFQSL	ASRINPPHHV
3	AT1G66350.1	254	5.16e-19	ILEVFATAEK	VHVIDLGLNHGLQWPALIQAL	ALRPNGPPDF
3	AT2G01570.1	323	6.74e-19	ILEAFEGKKR	VHVIDFSMNQGLQWPALMQAL	ALREGGPPTF
3	AT2G04890.1	158	2.96e-21	IAEAMKDEER	IHIIDFQIGQGSQWIALIQAF	AARPGGAPNI
3	AT2G29060.1	428	4.25e-21	RLASSANAKT	IHIIDFGISDGFQWPSLIHRL	AWRRGSSCKL
3	AT2G29065.1	362	3.95e-18	ILDVAKDAPV	LHIVDFGILYGFQWPMFIQSI	SDRKDVPRKL
3	AT2G37650.1	452	8.12e-20	IRDLVGNSQR	VHVIDFGILYGFQWPTLIHRF	SMYGSPKVRI
3	AT2G45160.1	383	4.45e-18	ESCNESGFDR	IHIIDFDVGYGGQWSSLMQEL	ASGVGGRRRN
3	AT3G03450.1	286	1.95e-19	ILEAVTTARR	VHVIDLGLNQGMQWPALMQAL	ALRPGGPPSF
3	AT3G13840.1	259	1.01e-17	LAQDPKDKKD	LHIIDIGVSHGMQWPTLLEAL	SCRLEGPPPR
3	AT3G46600.1	316	2.21e-22	INELASKATT	LHIIDFGILYGFQWPCLIQAL	SKRDIGPPLL
3	AT3G49950.1	138	4.49e-15	ILTAVEGYST	VHIVDLSLTHCMQIPTLIDAM	ASRLNKPPPL
3	AT3G50650.1	274	2.14e-18	ILEATNQSNN	IHIVDFGIFQGIQWSALLQAL	ATRSSGKPTR
3	AT3G54220.1	401	4.41e-20	IQEAFEKEDS	VHIIDLDIMQGLQWPGLFHIL	ASRPGGPPHV
3	AT3G60630.1	361	8.12e-20	ILESFEGFDR	IHIVDFDIGYGGQWASLIQEL	AGKRNRSSSA
3	AT4G00150.1	307	2.98e-19	LLESFHGFHR	LHIIDFDIGYGGQWASLMQEL	VLRDNAAPLS
3	AT4G08250.1	215	5.16e-19	ILEAVKYERR	IHIVDYDINEGVQWASLMQAL	VSRNTGPSAQ
3	AT4G17230.1	263	8.01e-18	ILEAIAGETR	VHIIDFQIAQGSQYMFLIQEL	AKRPGGPPLL
3	AT4G36710.1	232	9.67e-15	SLSSQSSSPF	VHVVDFEIGFGGQYASLMREI	TEKSVSGGFL
3	AT4G37650.1	256	1.86e-15	ILEAVDGEAK	IHIVDISSTFCTQWPTLLEAL	ATRSDDTPHL
3	AT5G17490.1	259	1.95e-19	ILEAVTTSRV	VHVIDLGLNQGMQWPALMQAL	ALRPGGPPSF
3	AT5G41920.1	152	9.99e-19	IFQALDGEDS	VHIIDLDVMQGLQWPALFHIL	ASRPRKLRSI
3	AT5G48150.1	228	7.73e-22	IAEAMKEENR	VHIIDFQIGQGSQWVTLIQAF	AARPGGPPRI
3	AT5G52510.1	368	3.59e-13	ADNNDGGMMI	PHVIDFDIGEGGQYVNLLRTL	STRRNGKSQS
3	AT5G59450.1	333	1.27e-19	IYELAMKATK	LHIVDFGVLYGFQWPCLLRAL	SKRPGGPPML
3	AT5G66770.1	320	7.22e-21	ILEATEKSNK	IHIVDFGIVQGIQWPALLQAL	ATRTSGKPTQ
4	LOC_Os07g36170.1	450	1.85e-18	VEQESHTNTT	PFLMRFGETMEYYSAMFESID	ANLPRDNKER
4	LOC_Os07g39470.1	423	2.17e-20	VEMESNTNTA	PFPQRFAETLDYYTAIFESID	LTLPRDDRER
4	LOC_Os01g45860.1	328	7.76e-21	IEQEADHNKT	GFLDRFTEALFYYSAVFDSLD	AASASGGAGN
4	LOC_Os02g45760.1	498	7.12e-10	VEQELNTNTA	PMAARFSDASAHYGAVLESLD	ATLGRDSADR
4	LOC_Os03g09280.1	414	5.38e-19	VEQEANTNTA	PFFNRYLETLDYYTAMFEAID	VACPRDDKKR
4	LOC_Os03g15680.1	406	8.05e-13	GDSAGDAAAG	GFVRQFMEELHRYSAVWDSLE	AGFPTQSRVR
4	LOC_Os03g48450.1	605	1.31e-20	GIVNGSYSVP	FFITRFREALFHFSALFDMLE	TTVPRDDAQR
4	LOC_Os03g51330.1	453	3.44e-15	GEYEVSLNRA	GFVDRFANALSYYRSLFESLD	VAMTRDSPER
4	LOC_Os04g35250.1	358	2.24e-13	GDNTTTGRSA	SLLPRFAANLRYFAAVFDSLH	ECLPADSAER
4	LOC_Os01g62460.1	692	1.41e-22	GVVNGSYNAP	FFVTRFREALFHYSAIFDMLE	TNIPKDNEQR
4	LOC_Os04g46860.1	594	1.24e-10	IDYGSDRSDL	PFSQHFLNCLQSCLCLLESLD	AAGTDADAVS
4	LOC_Os04g49110.1	499	2.18e-12	VEQELNSNTA	PLTTRFTDACAHYGAILESLD	ATIPRESAER
4	LOC_Os04g50060.1	512	1.2e-21	GVVNGTYNAP	FFVTRFKEALFYYSSLFDMLE	TTASRVDENR
4	LOC_Os05g31380.1	372	1.01e-11	TENEADHNVA	ELGARVWNALNYYAALFDALE	ASSTPPAAVP
4	LOC_Os05g31420.1	430	9.06e-10	TENEANHFVP	SFTDRFASALPYYEQLFAAME	EAGAATVERK
4	LOC_Os05g40710.1	361	2.21e-14	RAHGGGGGHG	RFLDRFVSALHHYSAVFDAMG	ASRPDGEDAS
4	LOC_Os05g42130.1	305	2.46e-09	TDEDADLGSP	SLASRMAGCFDFHWILLDALD	MSAPKDSPRR
4	LOC_Os05g49930.1	330	3.12e-15	VEQEADHNKS	SLLERFTNSLFYYASMFDSLE	AISRHGGGDG
4	LOC_Os06g03710.1	464	6.88e-11	EHEGGGLNSG	RWEARFARALRYYAAAFDAVD	AAGLPEASPA
4	LOC_Os01g65900.1	432	1.85e-18	VEQDANTNTA	PFQTRFREVYDYYAALFDSLD	ATLPRESPDR
4	LOC_Os07g38030.1	310	5.78e-17	IVEQDLGHSG	DFLGRFVEALHYYSALFDALG	DGAGAAEEEA
4	LOC_Os10g22430.1	420	1.55e-20	VEQESNTNTR	PFFPRYLETLDYYTAMFESID	VALPRDDKRR
4	LOC_Os11g04570.1	254	1.61e-13	MEQDADHNTL	LFRDRFNEVLNYYAALFDCFH	AVAAANPGRT
4	LOC_Os01g67650.1	410	9.18e-20	VEQDAGHNGP	FFLGRFMEALHYYAALFDALD	AALPRYDARR
4	LOC_Os11g04590.1	304	7.26e-17	AEQDADHNGV	SFRKRFCEALHHYAAVFDSLD	AAAATTSAAS
4	LOC_Os11g06180.1	295	4.63e-13	IGRGVSPSSA	SFVEFFFEALHHFTTVFESMA	SCFIGSSYEP
4	LOC_Os11g31100.1	648	1.84e-20	VEQEAAHNGP	YFLGRFLEALHYYSAIFDSLD	ATFPAESTAR
4	LOC_Os11g47870.1	561	4.52e-21	CVVNGAYGAP	FFLTRFRETLFFYSSQFDMLD	ATIPRDNDER
4	LOC_Os11g47890.1	512	1.46e-21	CVVNGAYGAP	FFVTRFREALFFYSAHFDMLD	ATIPRDNDDR
4	LOC_Os11g47900.1	517	1.08e-18	GIMNGAYGAT	YFLTRFREALYYYAAQFDLLD	ATVGRESHER
4	LOC_Os11g47910.1	464	5.22e-18	QGIINGGYGA	SFLSRFRGALLYYSALFDMLD	ATTPRESGLR
4	LOC_Os11g47920.1	462	1.14e-16	QGITNDSYGA	SFLSRFRAVLLYYSALFDILD	ATTPRDSGLR
4	LOC_Os01g71970.1	315	3.44e-15	AEQEASHNAA	GLTERFVEALNYYAALFDCLE	VGAARGSVER
4	LOC_Os12g04200.1	424	3.02e-20	AVVNGAHGAP	FFPTRFREALFFFSALFDMLD	ATTPEEGSHL
4	LOC_Os12g04380.1	307	7.26e-17	AEQDADHNGV	SFRKRFCEALHHYAAVFDSLD	DAAAATTSAA
4	LOC_Os12g38490.1	608	1.55e-20	AIVNGSFSAP	FFVTRFREALFFYSALFDVLD	ATTPRESEQR
4	LOC_Os12g04370.1	354	1.61e-13	MEQDADHNAL	LFRDRFNEVLNYYAALFDCFH	AVAAANPGRT
4	LOC_Os02g10360.1	295	1.61e-12	GDVDDDNVPD	ELPRRVAAAMDYYSSVFDALE	ATVPPASADR
4	LOC_Os02g44360.1	592	1.02e-10	IDHGGDRADL	PFSQHFLNCFQSCVFLLDSLD	AAGIDADSAC
4	LOC_Os02g44370.1	598	1.71e-10	IDHGADRADL	SFSQHFLNCFQSCVFLLDSLD	AAGIDADSAC
4	LOC_Os06g40780.1	542	7.08e-12	GGGGGGDHID	DLPRRVGVAMDHYSAVFEALE	ATVPPGSRER
4	LOC_Os11g03110.1	523	2.27e-19	MVEQDLSHSG	SFLARFVEAIHYYSALFDSLD	ASYSEDSPER
4	LOC_Os12g02870.1	532	2.27e-19	MVEQDLSHSG	SFLARFVEAIHYYSALFDSLD	ASYSEDSPER
4	LOC_Os07g39820.1	474	2.73e-12	ATEEGGDTEA	AFLKVFGEGLRFFSAYMDSLE	ESFPKTSNER
4	LOC_Os03g31880.1	471	3.17e-12	DASSEADTDA	AFVKVFGEGLRFFSAYMDSLE	ESFPKTSNER
4	LOC_Os03g49990.1	487	1.85e-18	VEQEANHNSG	SFLDRFTESLHYYSTMFDSLE	GGSSGQAELS
4	ScWN1R01G028300.1	590	1.27e-16	GTVNGLHSSP	FFIQRFKEIMLHYSSLFDMLD	ANVPRDNKAR
4	ScWN1R01G411800.1	347	7.35e-15	ERGPAGGDGG	QFLDRFVAALHHYSAVFDALG	AARPADGDAS
4	ScWN1R01G431700.1	296	1.82e-10	TDEDADLDSP	SLATRIAGCFNFHWILFDALD	TSAPRDSPRR
4	ScWN2R01G597200.1	350	1.84e-14	VTEQEANHND	EFMARFENALKYYGALFDALE	ESVPARGSTI
4	ScWN2R01G417500.1	531	6.72e-18	AVVNGTYNAP	FFVTRFKEALFYYSSLYDMLA	VTAPPVDEHR
4	ScWN2R01G212900.1	313	9.09e-17	IVEQDLGHSG	DFLGRFVEALHYYSALFDALR	DGAGAAEEER
4	ScWN2R01G226600.1	449	9.25e-21	VEQESHTNTT	PFLMRFLETMDYYSAMFESID	ANLPRDSKER
4	ScWN2R01G324700.1	343	8.2e-14	VKGAGRCGSA	SLLPRFAANLRYYAAVFESLH	ECLPADSAER
4	ScWN2R01G597400.1	296	1.84e-14	VTEQEANHND	EFMARFENALKYYGALFDALE	ESVPARGSTI
4	ScWN2R01G226300.1	449	9.25e-21	VEQESHTNTT	PFLMRFLETMDYYSAMFESID	ANLPRDSKER
4	ScWN2R01G192100.1	470	2.73e-12	ASDEGGDTEA	AFLKVFGEGLRFFSAYMDSLE	ESFPKTSNER
4	ScWN2R01G334600.1	333	8.2e-14	VKGAGRCGSA	SLLPRFAANLRYYAAVFESLH	ECLPADSAER
4	ScWN2R01G597300.1	349	1.84e-14	VTEQEANHND	EFMARFENALKYYGALFDALE	ESVPARGSTI
4	ScWN2R01G207400.1	434	8.18e-19	VEQESNTNTA	PFPQRFAETLEYYTAIFESID	LTLPRDDKER
4	ScWN2R01G330200.1	342	8.2e-14	VKGAGRCGSA	SLLPRFAANLRYYAAVFESLH	ECLPADSAER
4	ScWN2R01G067300.1	587	1.84e-20	VEQEAGHNGP	YFLGRFLEALHYYSAIFDSLD	ATFPADSAPR
4	ScWN2R01G207200.1	434	8.18e-19	VEQESNTNTA	PFPQRFAETLEYYTAIFESID	LTLPRDDKER
4	ScWN2R01G459100.1	510	2.18e-12	VEQELNSNTA	PLATRFSDAYLHYGAILDSLD	STVSRDSADR
4	ScWN3R01G479700.1	396	9.18e-20	VEQDAGHNGP	FFLGRFMEALHYYAALFDALD	AALPRYDARR
4	ScWN3R01G495200.1	431	2.27e-19	VEQDANTNTA	PFQTRFREVYDYYSALFDSLD	ATLPRESPDR
4	ScWN3R01G447600.1	690	5.22e-18	GVTNGSYNAP	FFVSRFREALFQFSAHFDMLE	ANIPRDNEER
4	ScWN3R01G479600.1	398	9.18e-20	VEQDAGHNGP	FFLGRFMEALHYYAALFDALD	AALPRYDARR
4	ScWN3R01G110400.1	1054	8.12e-17	GVVNGSYNTP	FFLSRFKEVMYHYTSMFDMFE	KTTPRDNETR
4	ScWN3R01G317900.1	329	7.76e-21	VEQEAEHNKP	GFLDRFTEALFYYSAVFDSLD	AASANGTGNA
4	ScWN4R01G172700.1	457	1.25e-19	VQSTVNGSYG	TFLSRFREALFYHSALFDMLD	ATMPRESKLR
4	ScWN4R01G507600.1	478	9.62e-10	EHEAAGLNAG	RWEARFARALQHYAAAFDAVG	AAGLPPASAA
4	ScWN4R01G157800.1	552	2.27e-19	MVEQDLSHSG	SFLARFVEAIHYYSALFDSLD	ASYSEDSSER
4	ScWN4R01G172400.1	545	7.26e-17	SLVNGPYSAA	FFMTRFRHALYYFTALFDVME	TTVPRDNDRR
4	ScWN4R01G163700.1	332	6.98e-16	MEQDADHNSP	LLHDRFTETVHYYAALFDSLD	AVGAAIPQRV
4	ScWN4R01G172900.1	550	5.75e-20	GIMNGSYGAT	SFLTRFREALFHYSAQFDLLD	TTVPRDNEGR
4	ScWN4R01G331800.1	607	1.46e-21	CVANGGYGAP	FFVTRFREALFFYSAHFDMLD	ATIPRDNDER
4	ScWN4R01G061200.1	425	4.17e-15	GEYEVSLNRA	GFVDRFANALSYYRSVFESLD	VAMARDSEDR
4	ScWN4R01G172100.1	513	6.3e-16	AAVNGAYSSA	FFMTRFRQALNNFTAQFDMME	TTMMQNKDKR
4	ScWN4R01G141000.1	350	5.82e-14	IGKEASLCKA	SFVDFFFEALHHFTTVFESLA	SCFVGGNQGA
4	ScWN4R01G050300.1	455	4.6e-18	ALEKANHNSG	TFLDRFTESLHYYSTMFDSLE	GGSSGGPSEV
4	ScWN4R01G172600.1	459	9.79e-22	QSTVNGSYGT	FFLSRFREALFFYSALFDMLD	ATMPRENKLR
4	ScWN4R01G562000.1	344	4.28e-13	TEQEAKHNGV	EFRVRFGNALKYYGALFDALE	ESVPARGSAM
4	ScWN4R01G173400.1	671	3.77e-21	CVVNGTYGAP	FFVTRFREALFTYSAQFDMLD	ATIPRDNDDR
4	ScWN4R01G380900.1	399	9.25e-21	LRMESHTNTT	PFLMRFLETMDYYSAMFESID	ANLPRDSKER
4	ScWN4R01G172800.1	544	8.18e-19	GIMNGSYGAT	YFLTRFREALFNYSAQFDLLD	ATVPRDNEGR
4	ScWN4R01G172500.1	506	6.73e-20	QGVVNGSSGP	FFLARFREALFFYSSVFDMLD	TTTPPESYER
4	ScWN5R01G145000.3	646	1.31e-20	GIVNGSYSVP	FFITRFREALFHFSALFDMLE	ATVPRDDDQR
4	ScWN5R01G359700.1	1330	8.18e-19	VEQELNTNTG	PFTQRFVETLDYYTAIFESIH	VEGPREPKER
4	ScWN5R01G470300.1	430	4.18e-20	VEQESNTNTN	SFLPRYLETLDYYTAMFESID	VALPRDDKRR
4	ScWN5R01G149200.2	520	2.27e-19	MVEQDLRHTG	SFLARFVEAIHYYSALFDSLD	ASYGEDSPER
4	ScWN5R01G571100.1	533	6.72e-18	AVVNGTYNAP	FFVTRFKEALFYYSSLYDMLA	VTAPPVDEHR
4	ScWN5R01G680700.2	430	4.18e-20	VEQESNTNTN	SFLPRYLETLDYYTAMFESID	VALPRDDKRR
4	ScWN5R01G140900.1	412	3.12e-15	TEQEANHNGA	AFHERFDEALNYYASLFDCLE	RAAAAHRGSA
4	ScWN5R01G569200.1	533	6.72e-18	AVVNGTYNAP	FFVTRFKEALFYYSSLYDMLA	VTAPPVDEHR
4	ScWN5R01G081000.1	613	1.07e-19	AIVNGSFSAP	FFVTRFREVLFFYSALFDVLD	TTTPRDNEQR
4	ScWN6R01G570400.1	325	1.17e-11	VEQEADHNKP	GLLRRFDNAMLYYGSVLDSME	AMSVSRGTAI
4	ScWN6R01G092200.1	271	2.94e-12	GSASRGDDGD	DLPRRVAAAMDFYSAVFDALE	ATVPPGSAER
4	ScWN6R01G187800.1	591	2.34e-11	MDYGADRADL	PFSQHFLHCFQSCMFLLDSLD	AAGIDADSAC
4	ScWN6R01G570500.1	357	2.43e-13	VEQEADHNKP	GLVTRFDNAMFYYGSVLDSME	SMSVSHGGAI
4	ScWN6R01G425800.1	327	3.44e-15	AEQEASHNTP	GLTERFVEALNYYAALFDCLE	VGAARGSVER
4	ScWN7R01G141100.1	416	6.73e-20	VEQEANTNTA	PFFSRYMETLDYYTAMFEAID	VACPRDDKKR
4	ScWN7R01G378400.1	304	5.7e-12	ASGGGIDPID	ELPRRVGVAMDHYSAVFEALE	ATVPPGSRER
4	ScWN7R01G193300.1	393	2.02e-14	NEEASDAAAG	GFVGRFMEELHRYSAVWDSLE	AGFPTQSRVR
4	ScWN7R01G006100.1	565	5.33e-14	AAVNGAYNSP	FFMTRFRQALTNFTTQFDMME	TTMPQNKDKR
4	ScWNUn01G121900.1	350	4.18e-20	VEQESNTNTN	SFLPRYLETLDYYTAMFESID	VALPRDDKRR
4	AK364492	306	5.7e-12	ASGGGIDPID	ELPRRVGVAMDHYSAVFEALE	ATVPPGSRER
4	AK252567.1	427	1.55e-20	LVEQESNTNA	PFFPRYLETLDYYTAMFESID	VALPRDDKRR
4	AK353654	425	6.91e-14	GEYEVSLNRA	GFVDRFASALSYYRCVFESLD	VAMARDSEDR
4	AK357996	617	1.07e-19	AIVNGSFSAP	FFVTRFREVLFFYSALFDVLD	TTTPRDNEQR
4	AK359827	456	1.41e-17	MVEQDLRHTG	SFLARFVDAIHYYSALFDSLD	ASYGEDSPER
4	AK360913	427	1.55e-20	LVEQESNTNA	PFFPRYLETLDYYTAMFESID	VALPRDDKRR
4	AK373958	324	3.44e-15	AEQEASHNTA	GLTERFVEALNYYAALFDCLE	VGAARGSVER
4	AK367226	535	5.75e-20	GIMNGSYGAT	SFLTRFREALFHYSAQFDLLD	TTVPRDNEGR
4	AK371946	586	2.34e-11	MDYGADRADL	PFSQHFLHCFQSCMFLLDSLD	AAGIDADSAC
4	AK372064	477	1.85e-18	VEQEANHNSG	SFLDRFTESLHYYSTMFDSLE	GGSSGGPSEV
4	AK372202	324	3.44e-15	AEQEASHNTA	GLTERFVEALNYYAALFDCLE	VGAARGSVER
4	AK375062	479	7.26e-17	SLVNGPYSAA	FFMTRFRHALYYFTALFDVME	TTVPWDNDKR
4	AK375919	138	5.12e-16	MEQDADHNTP	LFHDRFTETVHYYAALFDSLN	AVGAANPQRA
4	MLOC_21553.1	415	6.73e-20	VEQEANTNTA	PFFSRYMETLDYYTAMFEAID	VACPRDDKVR
4	MLOC_14828.1	346	5.7e-12	TEQEADHNGA	EFTGRYRKALKYYGALLDALQ	ESVPARGSAV
4	MLOC_15181.1	418	1.45e-19	QSTVNGSYGT	FFLSRFRGALFFYSAMFDMLD	ATMPRESELR
4	MLOC_2933.1	520	1.96e-19	AVVNGTFNAP	FFVTRFKEALFYFSSHFDMLE	ATAPPVDEHR
4	MLOC_43730.1	467	7.76e-21	QSTVNGSYGT	FFLSRFREALFYHSAVFDMLD	ATMPRESKLR
4	MLOC_43769.1	120	1.46e-21	CVANGGYGAP	FFVTRFREALFFYSAHFDMLD	ATIPRYNDVR
4	AK364983	662	7.76e-21	CVVNGTYGAP	FFVTRFREALFSYSAQFDMLD	ATIPRDNDDR
4	MLOC_37712.1	449	1.55e-20	VEQESHTNTT	PFLMRFVETMDYYSAMFESID	ANLPRDSKER
4	MLOC_41071.1	131	1.82e-10	TDEDADLDSP	SLATRIAGCFNFHWILFDALD	TSAPRDSPRR
4	MLOC_56057.1	334	8.2e-14	EGAGRCGGSA	SLLPRFAANLRYYAAVFESLH	ECLPADSAER
4	AK365059	492	2.27e-19	MVEQDLSHSG	SFLARFVEAIHYYSALFDSLD	ASYGEDSSER
4	AK366346	555	2.27e-19	MVEQDLSHSG	SFLARFVEAIHYYSALFDSLD	ASYGEDSSER
4	MLOC_59593.1	350	5.82e-14	IGKEVSLCKA	SFVDFFFEALHHFTTVFESLA	SCFAGGNQGV
4	MLOC_62589.2	311	9.09e-17	IVEQDLGHSG	DFLGRFVEALHYYSALFDALR	DSAGAAEEER
4	MLOC_62665.1	469	2.73e-12	ASDEGCDTEA	AFLKVFGEGLRFFSAYMDSLE	ESFPKTSNER
4	MLOC_60009.1	127	2.35e-12	GSASRGDDDD	ELPRRVAAAMDFYSAVFDALE	ATVPPGSAER
4	AK366442	550	8.18e-19	GIMNGSYGAT	YFLTRFREALFNYSAQFDLLD	ATVPRDNEGR
4	MLOC_69561.1	664	3.12e-18	GVTNGSYNAP	FFVSRFREALFHFSAAFDMLE	ANIPRDNEER
4	MLOC_6971.1	431	2.27e-19	VEQDANTNTA	PFQTRFREVYDYYSALFDSLD	ATLPRESPDR
4	MLOC_65838.1	436	2.17e-20	VEQESNTNTA	PFPQRFAETLDYYTAIFESID	LTLPRDDRER
4	MLOC_72117.1	502	2.94e-12	VEQELNSNTA	PLATRFSDACLHYGAILDSLD	STVSRESADR
4	MLOC_73193.3	650	1.31e-20	GIVNGSYSVP	FFITRFREALFHFSALFDMLE	ATVPRDDDQR
4	MLOC_73617.2	329	7.76e-21	VEQEVDHNKP	GFLDRFTEALFYYSAVFDSLD	AASANGTGNA
4	MLOC_74503.1	185	2.42e-14	VTEQEADHNG	DFKARFENALNYYGALFDALE	ESVPARGSAL
4	MLOC_7637.1	398	3.12e-15	TEQEANHNGA	AFHERFDEALNYYASLFDCLE	RAAAAQRGSA
4	MLOC_7694.1	317	6.59e-12	VEQEADHNKS	RLAPRFSNAMFYYGSVLDSME	ASMSFSRGGA
4	AK367029	394	9.18e-20	VEQDAGHNGP	FFLGRFMEALHYYAALFDALD	AALPRYDARR
4	EMT04469	633	1.31e-20	GIVNGSYSVP	FFITRFREALFHFSALFDMLE	ATVPRDDDQR
4	EMT02468	182	1.82e-10	TDEDADLDSP	SLATRIAGCFNFHWILFDALD	TSAPRDSPRR
4	EMT01172	321	2.24e-13	VTEPEVNHNG	EFTARVENALNYYGALFDALE	ESVPTRGSAM
4	EMT04695	403	1.68e-19	VEQESNTNTS	AFLPRYLETLDYYTAMFESID	VALPRDDKRR
4	EMT01361	397	9.72e-14	VEQDAGHNGP	FFLGRFMEALHYYAALLYAAD	ARAAVYVMVG
4	EMT11121	141	1.84e-20	VEQEAGHNGP	YFLGRFLEALHYYSAIFDSLD	ATFPADSAPR
4	EMT03069	668	3.77e-21	CVVNGTYSAP	FFVTRFREALFTYSAQFDMLD	ATIPRDNDDR
4	EMT03070	548	5.75e-20	GIMNGSYGAT	SFLTRFREALFHYSAQFDLLD	TTVPRDNEGR
4	EMT03071	504	8.18e-19	GIMNGSYGAT	YFLTRFREALFNYSAQFDLLD	ATVPRDNEGR
4	EMT03072	1035	9.79e-22	QSTVNGSYGT	FFLSRFREALFFYSALFDMLD	ATMPRENKLR
4	EMT03073	519	6.73e-20	QGVVNGSSGP	FFLARFREALFFYSSVFDMLD	ATTPPDSYQR
4	EMT03074	525	7.26e-17	SLVNGPYSAA	FFMTRFRHALYYFTALFDVME	NTVPRDNDQR
4	EMT16258	573	1.59e-17	GVVNGSYNTP	FFLSRFKEVMYHYASLFDMLD	KTTPRDNETR
4	EMT16259	569	1.42e-16	GVVNGSYNTP	FFLSRFKEVMYRYTSLFDMID	KTTPRDNETR
4	EMT19595	589	1.25e-19	GTVNGLSCSP	FFIQRFKEVMFHYSSMFDMLD	ANIRQDNKAR
4	EMT19597	594	5.38e-19	GTVNGLRSSP	FFIKRFKEVMFHYSSMFDMLD	ANVVPRDDKA
4	EMT19598	588	1.79e-17	GTVNVLHSSP	FFIQRFKEVMLHYSSVFDMLD	ANVPWDNEAR
4	EMT19600	192	1.02e-16	GTMNGLHSSP	FFIQRFKEVMLHYSPMFDMLD	ANVPRNNKAR
4	EMT20804	495	5.22e-18	GVTNGSYNAP	FFVSRFREALFQFSAHFDMLE	ANIPRDNEER
4	EMT21260	1195	1.31e-20	VEQESNTNTT	PFFQRYLETLDYYTAVFESID	VALPRDDKTR
4	EMT21860	434	8.18e-19	VEQESNTNTA	PFPQRFAETLEYYTAIFESID	LTLPRDDRER
4	EMT11803	408	6.73e-20	VEQEANTNTA	PFFSRYMETLDYYTAMFEAID	VACPRDDKVR
4	EMT12179	182	2.27e-19	MVEQDLSHSG	SFLARFVEAIHYYSALFDSLD	ASYSEDSSER
4	EMT18587	399	3.79e-15	AIVNASYNTT	FFVTRFRQVLHNFAAHFDMME	ATVPRDNDER
4	EMT18588	514	6.3e-16	AAVNGAYSSA	FFMTRFRQALNNFTAQFDMME	TTMMQNKEKR
4	EMT18750	32	1.41e-10	ILEKGIKFIT	ELVYSFLKALQYYSVIFGSLD	ATFPADLASW
4	EMT19461	350	5.82e-14	VGKEASLCKA	SFVDFFFEALHHFTTVFESLA	SCFFGGNQGA
4	EMT23677	533	2.41e-18	AVVNGTYNAP	FFVTRFKEALFYFSSLYDMLE	ATAPPVDEHR
4	EMT25175	520	3.13e-21	AIVNGSFSAP	FFVTRFREVLFYYSALFDVLD	TTTPRDNEQR
4	EMT25773	134	5.04e-15	VTEQEADHND	EFMGRFDNALNYYGALFDALE	ESIPARGLAI
4	EMT26258	363	2.34e-11	MDYGADRADL	PFSQHFLHCFQSCMFLLDSLD	AAGIDADSAC
4	EMT27854	110	8.2e-14	VKGAGRCGSA	SLLPRFAANLRYYAAVFESLH	ECLPADSAER
4	EMT27957	600	9.25e-21	VEQESHTNTT	PFLMRFLETMDYYSAMFESID	ANLPRDSKER
4	EMT31245	431	2.27e-19	VEQDANTNTA	PFQTRFREVYDYYSALFDSLD	ATLPRESPDR
4	EMT32911	514	7.26e-17	SVVNGPYSAA	FFMTRFRHALYYFTALFDVME	TTVPRDGGER
4	EMT06007	588	6.72e-18	GNVDGFHSSP	FFIQRFKEVMLHYSSMFDMLD	ANVPRENEAR
4	EMT06008	583	6.72e-18	GTVNGLHSSP	FFIQRFKEVMLHYSSMFDMLD	AIVPRDNEAR
4	EMT06526	312	8.08e-15	MEQDADHNAP	LFHDRFTKTVDYYAALFDSLN	AVDAASPQRA
4	EMT07028	1213	5.75e-20	VEQELNTNTV	PFKQRFAETLDYYTAIFESID	LTLPRDDRER
4	EMT07543	219	2.43e-13	VEQEADHNKP	GLVTRFDNAMFYYGSVLDSME	AMSVSRGGAI
4	Traes_1AL_FB0C83DD9.1	112	1.82e-10	TDEDADLDSP	SLATRIAGCFNFHWILFDALD	TSAPSDSPRR
4	Traes_1AS_D967CFB69.1	46	7.12e-19	GTVNGLRSSP	FFVKRFKEVIFHYSSMFDMLD	ANVVPRDNKA
4	Traes_1AS_D967CFB69.2	46	7.12e-19	GTVNGLRSSP	FFVKRFKEVIFHYSSMFDMLD	ANVVPRDNKA
4	Traes_1AS_D967CFB69.3	46	7.12e-19	GTVNGLRSSP	FFVKRFKEVIFHYSSMFDMLD	ANVVPRDNKA
4	Traes_1AS_D967CFB69.4	46	7.12e-19	GTVNGLRSSP	FFVKRFKEVIFHYSSMFDMLD	ANVVPRDNKA
4	Traes_1AS_D967CFB69.5	46	7.12e-19	GTVNGLRSSP	FFVKRFKEVIFHYSSMFDMLD	ANVVPRDNKA
4	Traes_1AS_D967CFB69.6	46	7.12e-19	GTVNGLRSSP	FFVKRFKEVIFHYSSMFDMLD	ANVVPRDNKA
4	Traes_1AS_D967CFB69.7	46	7.12e-19	GTVNGLRSSP	FFVKRFKEVIFHYSSMFDMLD	ANVVPRDNKA
4	Traes_2AL_1B22EA0AD.1	331	8.2e-14	GKGAGRCGSA	SLLPRFAANLRYYAAVFESLH	ECLPADSAER
4	Traes_1AS_D967CFB69.8	22	7.12e-19	GTVNGLRSSP	FFVKRFKEVIFHYSSMFDMLD	ANVVPRDNKA
4	Traes_2AL_1B22EA0AD.2	85	8.2e-14	GKGAGRCGSA	SLLPRFAANLRYYAAVFESLH	ECLPADSAER
4	Traes_1AS_F3E49A47C.1	127	1.25e-19	GTVNGLRSSP	FFIQRFKEVMFHYSSMFDMLD	ANIPRDNEAR
4	Traes_2BL_46E59998A1.1	511	5.7e-12	VEQELNSNTA	PLATRFSDAYLHYGAILDALD	STVSRDSADR
4	Traes_2AS_620B821281.1	449	9.25e-21	VEQESHTNTT	PFLMRFLETMDYYSAMFESID	ANLPRDSKER
4	Traes_2AS_620B821281.2	449	9.25e-21	VEQESHTNTT	PFLMRFLETMDYYSAMFESID	ANLPRDSKER
4	Traes_2AS_7BD3963BD.1	432	1.96e-19	VEQESNTNTA	PFPQRFAETLDYYAAIFESID	LTLPRDDRER
4	Traes_2AS_7BD3963BD.2	432	1.96e-19	VEQESNTNTA	PFPQRFAETLDYYAAIFESID	LTLPRDDRER
4	Traes_2AS_83423E255.1	244	9.09e-17	IVEQDLGHSG	DFLGRFVEALHYYSALFDALR	DGAGAAEEER
4	Traes_2AS_D0B21BF981.1	210	2.73e-12	ASDEGGDTEA	AFLKVFGEGLRFFSAYMDSLE	ESFPKTSNER
4	Traes_2AS_D0B21BF981.2	210	2.73e-12	ASDEGGDTEA	AFLKVFGEGLRFFSAYMDSLE	ESFPKTSNER
4	Traes_2BL_46E59998A1.2	511	5.7e-12	VEQELNSNTA	PLATRFSDAYLHYGAILDALD	STVSRDSADR
4	Traes_2BL_B2811EA531.1	343	1.74e-12	GKGAGRCGSA	SLLPQFAANLRYYAAVFESLH	ECLPADSAER
4	Traes_2BS_736EF207B1.1	467	2.73e-12	ASDEGGDTEA	AFLKVFGEGLRFFSAYMDSLE	ESFPKTSNER
4	Traes_2BL_B2811EA531.2	343	1.74e-12	GKGAGRCGSA	SLLPQFAANLRYYAAVFESLH	ECLPADSAER
4	Traes_2BS_D007D6598.1	433	8.18e-19	VEQESNTNTA	PFPQRFAETLEYYTAIFESID	LTLPRDDKER
4	Traes_2BS_D32231DB0.1	591	1.84e-20	VEQEAGHNGP	YFLGRFLEALHYYSAIFDSLD	ATFPADSAPR
4	Traes_2BS_015167E00.1	311	9.09e-17	IVEQDLGHSG	DFLGRFVEALHYYSALFDALR	DGAGAAEEER
4	Traes_2BS_4600D4B54.1	449	9.25e-21	VEQESHTNTT	PFLMRFLETMDYYSAMFESID	ANLPRDSKER
4	Traes_2BS_4600D4B54.2	449	9.25e-21	VEQESHTNTT	PFLMRFLETMDYYSAMFESID	ANLPRDSKER
4	Traes_2BS_4600D4B54.3	448	9.25e-21	VEQESHTNTT	PFLMRFLETMDYYSAMFESID	ANLPRDSKER
4	Traes_2DS_2D035BAFD.1	449	9.25e-21	VEQESHTNTT	PFLMRFLETMDYYSAMFESID	ANLPRDSKER
4	Traes_2BS_736EF207B1.2	467	2.73e-12	ASDEGGDTEA	AFLKVFGEGLRFFSAYMDSLE	ESFPKTSNER
4	Traes_3AL_60B6CD0A5.1	286	5.22e-18	GVTNGSYNAP	FFVSRFREALFQFSAHFDMLE	ANIPRDNEER
4	Traes_2DS_CCA2FCCAD.1	287	8.18e-19	VEQESNTNTA	PFPQRFAETLEYYTAIFESID	LTLPRDDRER
4	Traes_3AL_60B6CD0A5.2	286	5.22e-18	GVTNGSYNAP	FFVSRFREALFQFSAHFDMLE	ANIPRDNEER
4	Traes_3B_0949A7AA1.1	91	9.18e-20	VEQDAGHNGP	FFLGRFMEALHYYAALFDALD	AALPRYDARR
4	Traes_3AL_60B6CD0A5.3	286	5.22e-18	GVTNGSYNAP	FFVSRFREALFQFSAHFDMLE	ANIPRDNEER
4	Traes_3B_3C43984EB.1	34	7.76e-21	VEQEADHNKP	GFLDRFTEALFYYSAVFDSLD	AASANGTGNA
4	Traes_3AL_60B6CD0A5.4	286	5.22e-18	GVTNGSYNAP	FFVSRFREALFQFSAHFDMLE	ANIPRDNEER
4	Traes_3AL_6E16C8167.1	431	2.27e-19	VEQDANTNTA	PFQTRFREVYDYYSALFDSLD	ATLPRESPDR
4	Traes_3B_A25F058E5.1	430	5.22e-18	GVTNGSYNAP	FFVSRFREALFQFSAHFDMLE	ANIPRDNEER
4	Traes_3B_5FFF6CB62.1	431	2.27e-19	VEQDANTNTA	PFQTRFREVYDYYSALFDSLD	ATLPRESPDR
4	Traes_3B_5FFF6CB62.2	431	2.27e-19	VEQDANTNTA	PFQTRFREVYDYYSALFDSLD	ATLPRESPDR
4	Traes_3B_A25F058E5.2	430	5.22e-18	GVTNGSYNAP	FFVSRFREALFQFSAHFDMLE	ANIPRDNEER
4	Traes_4AL_04B7D5758.1	519	6.73e-20	QGVVNGSSGP	FFLARFREALFFYSSVFDMLD	TTTPPESYER
4	Traes_4AL_04B7D5758.2	187	6.73e-20	QGVVNGSSGP	FFLARFREALFFYSSVFDMLD	TTTPPESYER
4	Traes_4AL_0A3D7BB7F.1	253	8.08e-15	MEQDADHNAP	LFHDRFTKTVDYYAALFDSLN	AVDSASPQRA
4	Traes_3DL_A3AC10E58.1	126	5.22e-18	GVTNGSYNAP	FFVSRFREALFQFSAHFDMLE	ANIPRDNEER
4	Traes_4AL_C217A20A1.1	255	1.79e-17	EHELNTNEAT	TFADRFAETLDYYTAVFESVD	LSLRRDANER
4	Traes_4AL_F023A8691.1	443	5.43e-21	QSTVNGSYGT	FFLSRFREALFYHSALFDMLD	ATMPRESKLR
4	Traes_4AL_C217A20A1.2	620	1.79e-17	EHELNTNEAT	TFADRFAETLDYYTAVFESVD	LSLRRDANER
4	Traes_4AL_C217A20A1.3	505	1.79e-17	EHELNTNEAT	TFADRFAETLDYYTAVFESVD	LSLRRDANER
4	Traes_4AL_C217A20A1.4	505	1.79e-17	EHELNTNEAT	TFADRFAETLDYYTAVFESVD	LSLRRDANER
4	Traes_4AL_C217A20A1.5	379	1.79e-17	EHELNTNEAT	TFADRFAETLDYYTAVFESVD	LSLRRDANER
4	Traes_4AL_C217A20A1.6	255	1.79e-17	EHELNTNEAT	TFADRFAETLDYYTAVFESVD	LSLRRDANER
4	Traes_4AL_F023A8691.2	443	5.43e-21	QSTVNGSYGT	FFLSRFREALFYHSALFDMLD	ATMPRESKLR
4	Traes_4AL_F023A8691.3	419	5.43e-21	QSTVNGSYGT	FFLSRFREALFYHSALFDMLD	ATMPRESKLR
4	Traes_4AL_FF199F127.1	346	3.77e-21	CVVNGTYSAP	FFVTRFREALFTYSAQFDMLD	ATIPRDNDDR
4	Traes_4AS_19FA06316.1	394	2.02e-14	EEEASDAAAG	GFVGRFMEELHRYSAVWDSLE	AGFPTQSRVR
4	Traes_4AL_C217A20A1.7	255	1.79e-17	EHELNTNEAT	TFADRFAETLDYYTAVFESVD	LSLRRDANER
4	Traes_4AL_E769BB5A6.1	504	8.18e-19	GIMNGSYGAT	YFLTRFREALFNYSAQFDLLD	ATVPRDNEGR
4	Traes_4AL_E769BB5A6.2	371	8.18e-19	GIMNGSYGAT	YFLTRFREALFNYSAQFDLLD	ATVPRDNEGR
4	Traes_4AL_884BA5746.1	350	5.82e-14	IGKEVSLCKA	SFVDFFFEALHHFTTVFESLA	SCFVGGNQGA
4	Traes_4AS_C30034054.1	415	6.73e-20	VEQEANTNTA	PFFSRYMETLDYYTAMFEAID	VACPRDDKVR
4	Traes_4AS_C30034054.2	415	6.73e-20	VEQEANTNTA	PFFSRYMETLDYYTAMFEAID	VACPRDDKVR
4	Traes_4AS_C30034054.3	415	6.73e-20	VEQEANTNTA	PFFSRYMETLDYYTAMFEAID	VACPRDDKVR
4	Traes_4BL_340D5E00A.1	183	3.04e-19	QGIVNGSYGT	FFLSRFREALFYHSALFDMFD	AMAAAGVEGT
4	Traes_4BL_86941BB78.1	327	7.26e-17	SVVNGPYSAA	FFMTRFRHALYYFTALFDVME	TTIPRDSDKR
4	Traes_4AS_C30034054.4	415	6.73e-20	VEQEANTNTA	PFFSRYMETLDYYTAMFEAID	VACPRDDKVR
4	Traes_4AS_C30034054.5	415	6.73e-20	VEQEANTNTA	PFFSRYMETLDYYTAMFEAID	VACPRDDKVR
4	Traes_4BS_A05D3DC53.1	551	2.27e-19	MVEQDLSHSG	SFLARFVEAIHYYSALFDSLD	ASYSEDSSER
4	Traes_4BL_E20E75836.1	416	6.73e-20	VEQEANTNTA	PFFSRYMETLDYYTAMFEAID	VACSRDDKKR
4	Traes_4BS_071700C53.1	455	7.26e-17	SLVNGPYSAA	FFMTRFRHALYYFTALFDVME	NTVPRDNDQR
4	Traes_4BS_20F010C65.1	350	5.82e-14	IGKEASLCKA	SFVDFFFEALHHFTTVFESLA	SCFAGGNQGA
4	Traes_4BS_2EA81743E1.1	547	8.18e-19	GIMNGSYGAT	YFLTRFREALFNYSAQFDLLD	ATVPRDNEGR
4	Traes_4BS_2EA81743E1.2	547	8.18e-19	GIMNGSYGAT	YFLTRFREALFNYSAQFDLLD	ATVPRDNEGR
4	Traes_4BS_2EA81743E1.3	504	8.18e-19	GIMNGSYGAT	YFLTRFREALFNYSAQFDLLD	ATVPRDNEGR
4	Traes_4BS_2EA81743E1.4	499	8.18e-19	GIMNGSYGAT	YFLTRFREALFNYSAQFDLLD	ATVPRDNEGR
4	Traes_4BS_2EA81743E1.5	495	8.18e-19	GIMNGSYGAT	YFLTRFREALFNYSAQFDLLD	ATVPRDNEGR
4	Traes_4BS_2EA81743E1.6	547	8.18e-19	GIMNGSYGAT	YFLTRFREALFNYSAQFDLLD	ATVPRDNEGR
4	Traes_4DL_25E90F954.1	67	2.02e-14	EEEASDAAAG	GFVGRFMEELHRYSAVWDSLE	AGFPTQSRVR
4	Traes_4DL_E50C77AEC.1	415	6.73e-20	VEQEANTNTA	PFFSRYMETLDYYTAMFEAID	VACPRDDKVR
4	Traes_4DL_E50C77AEC.2	415	6.73e-20	VEQEANTNTA	PFFSRYMETLDYYTAMFEAID	VACPRDDKVR
4	Traes_4BS_2EA81743E1.7	458	5.43e-21	QSTVNGSYGT	FFLSRFREALFYHSALFDMLD	ATMPRESKLR
4	Traes_4BS_2EE4988CD.1	299	4.6e-18	VEQEANHNSG	TFLDRFTESLHYYSTMFDSLE	GGSSGGPSEV
4	Traes_4BS_2EE4988CD.2	299	4.6e-18	VEQEANHNSG	TFLDRFTESLHYYSTMFDSLE	GGSSGGPSEV
4	Traes_4BS_344A932261.1	549	5.75e-20	GIMNGSYGAT	SFLTRFREALFHYSAQFDLLD	TTVPRDNEGR
4	Traes_4BS_344A932261.2	504	5.75e-20	GIMNGSYGAT	SFLTRFREALFHYSAQFDLLD	TTVPRDNEGR
4	Traes_4BS_344A932261.3	549	5.75e-20	GIMNGSYGAT	SFLTRFREALFHYSAQFDLLD	TTVPRDNEGR
4	Traes_4DL_E50C77AEC.3	415	6.73e-20	VEQEANTNTA	PFFSRYMETLDYYTAMFEAID	VACPRDDKVR
4	Traes_4DL_E50C77AEC.4	415	6.73e-20	VEQEANTNTA	PFFSRYMETLDYYTAMFEAID	VACPRDDKVR
4	Traes_4DL_E50C77AEC.5	388	6.73e-20	VEQEANTNTA	PFFSRYMETLDYYTAMFEAID	VACPRDDKVR
4	Traes_4DS_82065CB2C.1	391	5.43e-21	QSTVNGSYGT	FFLSRFREALFYHSALFDMLD	ATMPRESKLR
4	Traes_4DS_258687ACC.1	519	6.73e-20	QGVVNGSSGP	FFLARFREALFFYSSVFDMLD	ATTPPDSYQR
4	Traes_4DS_A5CD70F30.1	548	5.75e-20	GIMNGSYGAT	SFLTRFREALFHYSAQFDLLD	TTVPRDNEGR
4	Traes_4DS_A5CD70F30.2	503	5.75e-20	GIMNGSYGAT	SFLTRFREALFHYSAQFDLLD	TTVPRDNEGR
4	Traes_4DS_A5CD70F30.3	585	5.75e-20	GIMNGSYGAT	SFLTRFREALFHYSAQFDLLD	TTVPRDNEGR
4	Traes_4DS_2B4E99BE4.2	395	9.79e-22	QSTVNGSYGT	FFLSRFREALFFYSALFDMLD	ATMPRENKLR
4	Traes_4DS_2CE9E3235.1	551	2.27e-19	MVEQDLSHSG	SFLARFVEAIHYYSALFDSLD	ASYSEDSSER
4	Traes_4DS_5644BB36D.1	312	8.08e-15	MEQDADHNAP	LFHDRFTKTVDYYAALFDSLN	AVDAASPQRA
4	Traes_4DS_5644BB36D.2	312	8.08e-15	MEQDADHNAP	LFHDRFTKTVDYYAALFDSLN	AVDAASPQRA
4	Traes_4DS_ADBA6E30A.1	211	4.6e-18	VEQEANHNSG	TFLDRFTESLHYYSTMFDSLE	GGSSGGGPSE
4	Traes_4DS_AE4107C25.1	350	5.82e-14	VGKEASLCKA	SFVDFFFEALHHFTTVFESLA	SCFFGGNQGA
4	Traes_4DS_C7C37A73D.1	547	8.18e-19	GIMNGSYGAT	YFLTRFREALFNYSAQFDLLD	ATVPRDNEGR
4	Traes_4DS_5644BB36D.3	312	8.08e-15	MEQDADHNAP	LFHDRFTKTVDYYAALFDSLN	AVDAASPQRA
4	Traes_4DS_5644BB36D.4	312	8.08e-15	MEQDADHNAP	LFHDRFTKTVDYYAALFDSLN	AVDAASPQRA
4	Traes_4BS_A05D3DC53.2	471	2.27e-19	MVEQDLSHSG	SFLARFVEAIHYYSALFDSLD	ASYSEDSSER
4	Traes_4DS_5644BB36D.5	312	8.08e-15	MEQDADHNAP	LFHDRFTKTVDYYAALFDSLN	AVDAASPQRA
4	Traes_4DS_5644BB36D.6	138	8.08e-15	MEQDADHNAP	LFHDRFTKTVDYYAALFDSLN	AVDAASPQRA
4	Traes_4DS_5644BB36D.7	121	8.08e-15	MEQDADHNAP	LFHDRFTKTVDYYAALFDSLN	AVDAASPQRA
4	Traes_4DS_F8FC0C699.1	668	3.77e-21	CVVNGTYSAP	FFVTRFREALFTYSAQFDMLD	ATIPRDNDDR
4	Traes_4DS_F8FC0C699.2	636	3.77e-21	CVVNGTYSAP	FFVTRFREALFTYSAQFDMLD	ATIPRDNDDR
4	Traes_4DS_F8FC0C699.3	668	3.77e-21	CVVNGTYSAP	FFVTRFREALFTYSAQFDMLD	ATIPRDNDDR
4	Traes_4DS_F8FC0C699.4	637	3.77e-21	CVVNGTYSAP	FFVTRFREALFTYSAQFDMLD	ATIPRDNDDR
4	Traes_4DS_F8FC0C699.5	516	3.77e-21	CVVNGTYSAP	FFVTRFREALFTYSAQFDMLD	ATIPRDNDDR
4	Traes_4DS_F8FC0C699.6	668	3.77e-21	CVVNGTYSAP	FFVTRFREALFTYSAQFDMLD	ATIPRDNDDR
4	Traes_4DS_FEAA10316.1	401	4.58e-15	GEYEVSLNRA	GFVDRFASALSYYRAVFESLD	VAMARDSEDR
4	Traes_5AL_4C72C5BCB.1	305	3.56e-18	VEQESNTNTA	PFFSRYLETFEYYTAMFESID	VARPRDDKRR
4	Traes_5AL_83E515188.1	383	1.08e-18	VEQESNTNTS	AFLPRYLETLDYYMAMFESID	VALPRDDKRR
4	Traes_5AL_83E515188.2	385	1.08e-18	VEQESNTNTS	AFLPRYLETLDYYMAMFESID	VALPRDDKRR
4	Traes_5AL_83E515188.3	383	1.08e-18	VEQESNTNTS	AFLPRYLETLDYYMAMFESID	VALPRDDKRR
4	Traes_4BS_A05D3DC53.3	123	2.27e-19	MVEQDLSHSG	SFLARFVEAIHYYSALFDSLD	ASYSEDSSER
4	Traes_5AL_83E515188.4	380	1.08e-18	VEQESNTNTS	AFLPRYLETLDYYMAMFESID	VALPRDDKRR
4	Traes_5AL_886E8DACD.1	143	3.56e-20	VEQELNTNTG	PFTQRFAETLDYYTAIFESID	VERPREPKER
4	Traes_5AS_710247B67.1	67	3.13e-21	AIVNGSFSAP	FFVTRFREVLFYYSALFDVLD	TTTPRDNEQR
4	Traes_4BS_A05D3DC53.4	25	2.27e-19	MVEQDLSHSG	SFLARFVEAIHYYSALFDSLD	ASYSEDSSER
4	Traes_5BL_04BDEB5D8.1	730	4.05e-19	VEQESNTNTA	PFFSRYLETFDYYTAVFESID	FALPRDDKIR
4	Traes_5BL_04BDEB5D8.10	397	4.05e-19	VEQESNTNTA	PFFSRYLETFDYYTAVFESID	FALPRDDKIR
4	Traes_5BL_04BDEB5D8.11	397	4.05e-19	VEQESNTNTA	PFFSRYLETFDYYTAVFESID	FALPRDDKIR
4	Traes_5BL_04BDEB5D8.12	341	4.05e-19	VEQESNTNTA	PFFSRYLETFDYYTAVFESID	FALPRDDKIR
4	Traes_5BL_04BDEB5D8.2	996	4.05e-19	VEQESNTNTA	PFFSRYLETFDYYTAVFESID	FALPRDDKIR
4	Traes_5BL_04BDEB5D8.3	961	4.05e-19	VEQESNTNTA	PFFSRYLETFDYYTAVFESID	FALPRDDKIR
4	Traes_5BL_04BDEB5D8.4	665	4.05e-19	VEQESNTNTA	PFFSRYLETFDYYTAVFESID	FALPRDDKIR
4	Traes_5BL_04BDEB5D8.5	641	4.05e-19	VEQESNTNTA	PFFSRYLETFDYYTAVFESID	FALPRDDKIR
4	Traes_5BL_04BDEB5D8.6	608	4.05e-19	VEQESNTNTA	PFFSRYLETFDYYTAVFESID	FALPRDDKIR
4	Traes_5BL_04BDEB5D8.7	529	4.05e-19	VEQESNTNTA	PFFSRYLETFDYYTAVFESID	FALPRDDKIR
4	Traes_5BL_04BDEB5D8.8	471	4.05e-19	VEQESNTNTA	PFFSRYLETFDYYTAVFESID	FALPRDDKIR
4	Traes_5BL_04BDEB5D8.9	397	4.05e-19	VEQESNTNTA	PFFSRYLETFDYYTAVFESID	FALPRDDKIR
4	Traes_5BL_1E751EF1F.1	1332	7.76e-21	VEQELNTNTG	PFMQRFAETLDYYTAIFESID	VERERPRKPK
4	Traes_5BL_1E751EF1F.3	245	7.76e-21	VEQELNTNTG	PFMQRFAETLDYYTAIFESID	VERERPRKPK
4	Traes_5BL_1E751EF1F.5	903	7.76e-21	VEQELNTNTG	PFMQRFAETLDYYTAIFESID	VERERPRKPK
4	Traes_5BL_ED508277A.2	414	3.12e-15	TEQEANHNGA	AFHERFDEALNYYASLFDCLE	RAAAAQRGSA
4	Traes_5BS_ED54C58C5.1	615	3.13e-21	AIVNGSFSAP	FFVTRFREVLFYYSALFDVLD	TTTPRDNEQR
4	Traes_5BS_ED54C58C5.2	615	3.13e-21	AIVNGSFSAP	FFVTRFREVLFYYSALFDVLD	TTTPRDNEQR
4	Traes_5BS_ED54C58C5.3	583	3.13e-21	AIVNGSFSAP	FFVTRFREVLFYYSALFDVLD	TTTPRDNEQR
4	Traes_5DL_3EC609F62.1	121	2.27e-19	MVEQDLRHTG	SFLARFVEAIHYYSALFDSLD	ASYGEDSPER
4	Traes_5DL_3EC609F62.2	121	2.27e-19	MVEQDLRHTG	SFLARFVEAIHYYSALFDSLD	ASYGEDSPER
4	Traes_5DL_8FD0CF6B9.7	648	1.31e-20	GIVNGSYSVP	FFITRFREALFHFSALFDMLE	ATVPRDDDQR
4	Traes_5DL_8FD0CF6B9.8	648	1.31e-20	GIVNGSYSVP	FFITRFREALFHFSALFDMLE	ATVPRDDDQR
4	Traes_5DL_8FD0CF6B9.9	589	1.31e-20	GIVNGSYSVP	FFITRFREALFHFSALFDMLE	ATVPRDDDQR
4	Traes_5DL_A39210547.1	353	7.86e-20	VEQESNTNTT	PFFQRYLETLDYYTAIFEIID	VALPRDDKTR
4	Traes_5AL_BF8D0B7C0.1	281	1.31e-20	GIVNGSYSVP	FFITRFREALFHFSALFDMLE	ATVPRDDDQR
4	Traes_5AL_BF8D0B7C0.2	279	1.31e-20	GIVNGSYSVP	FFITRFREALFHFSALFDMLE	ATVPRDDDQR
4	Traes_5BL_700283665.1	420	1.68e-19	VEQESNTNTS	AFLPRYLETLDYYTAMFESID	VALPRDDKRR
4	Traes_5BL_700283665.2	436	1.68e-19	VEQESNTNTS	AFLPRYLETLDYYTAMFESID	VALPRDDKRR
4	Traes_5BL_700283665.3	420	1.68e-19	VEQESNTNTS	AFLPRYLETLDYYTAMFESID	VALPRDDKRR
4	Traes_5BL_A7C4DAE11.1	870	4.9e-20	VEQELNTNTV	PFKQRFAETLHYYTAIFESID	LTLPRDDERI
4	Traes_5BL_A7C4DAE11.2	1334	4.9e-20	VEQELNTNTV	PFKQRFAETLHYYTAIFESID	LTLPRDDERI
4	Traes_5BL_A7C4DAE11.3	486	4.9e-20	VEQELNTNTV	PFKQRFAETLHYYTAIFESID	LTLPRDDERI
4	Traes_5BL_C02570726.1	455	2.27e-19	MVEQDLRHTG	SFLARFVEAIHYYSALFDSLD	ASYGEDSPER
4	Traes_5BL_C02570726.2	438	2.27e-19	MVEQDLRHTG	SFLARFVEAIHYYSALFDSLD	ASYGEDSPER
4	Traes_5BL_C8BEC527F.1	650	1.31e-20	GIVNGSYSVP	FFITRFREALFHFSALFDMLE	ATVPRDDDQR
4	Traes_5BL_C8BEC527F.2	621	1.31e-20	GIVNGSYSVP	FFITRFREALFHFSALFDMLE	ATVPRDDDQR
4	Traes_5BL_C8BEC527F.3	589	1.31e-20	GIVNGSYSVP	FFITRFREALFHFSALFDMLE	ATVPRDDDQR
4	Traes_5BL_DF8EC4A24.1	533	2.41e-18	AVVNGTYNAP	FFVTRFKEALFYFSSLYDMLE	ATAPPADEHR
4	Traes_5BL_DF8EC4A24.2	533	2.41e-18	AVVNGTYNAP	FFVTRFKEALFYFSSLYDMLE	ATAPPADEHR
4	Traes_5BL_DF8EC4A24.3	533	2.41e-18	AVVNGTYNAP	FFVTRFKEALFYFSSLYDMLE	ATAPPADEHR
4	Traes_5BL_DF8EC4A24.4	43	2.41e-18	AVVNGTYNAP	FFVTRFKEALFYFSSLYDMLE	ATAPPADEHR
4	Traes_5BL_ED508277A.1	411	3.12e-15	TEQEANHNGA	AFHERFDEALNYYASLFDCLE	RAAAAQRGSA
4	Traes_5DL_88247E2B8.1	420	1.68e-19	VEQESNTNTS	AFLPRYLETLDYYTAMFESID	VALPRDDKRR
4	Traes_5DL_88247E2B8.2	420	1.68e-19	VEQESNTNTS	AFLPRYLETLDYYTAMFESID	VALPRDDKRR
4	Traes_5DL_88247E2B8.3	420	1.68e-19	VEQESNTNTS	AFLPRYLETLDYYTAMFESID	VALPRDDKRR
4	Traes_5DL_88247E2B8.4	387	1.68e-19	VEQESNTNTS	AFLPRYLETLDYYTAMFESID	VALPRDDKRR
4	Traes_5DL_88247E2B8.5	387	1.68e-19	VEQESNTNTS	AFLPRYLETLDYYTAMFESID	VALPRDDKRR
4	Traes_5DL_88247E2B8.7	380	1.68e-19	VEQESNTNTS	AFLPRYLETLDYYTAMFESID	VALPRDDKRR
4	Traes_5DL_88247E2B8.8	380	1.68e-19	VEQESNTNTS	AFLPRYLETLDYYTAMFESID	VALPRDDKRR
4	Traes_5DL_88247E2B8.9	380	1.68e-19	VEQESNTNTS	AFLPRYLETLDYYTAMFESID	VALPRDDKRR
4	Traes_5DL_8FD0CF6B9.1	648	1.31e-20	GIVNGSYSVP	FFITRFREALFHFSALFDMLE	ATVPRDDDQR
4	Traes_5DL_8FD0CF6B9.10	589	1.31e-20	GIVNGSYSVP	FFITRFREALFHFSALFDMLE	ATVPRDDDQR
4	Traes_5DL_8FD0CF6B9.11	589	1.31e-20	GIVNGSYSVP	FFITRFREALFHFSALFDMLE	ATVPRDDDQR
4	Traes_5DL_8FD0CF6B9.2	649	1.31e-20	GIVNGSYSVP	FFITRFREALFHFSALFDMLE	ATVPRDDDQR
4	Traes_5DL_8FD0CF6B9.3	648	1.31e-20	GIVNGSYSVP	FFITRFREALFHFSALFDMLE	ATVPRDDDQR
4	Traes_5DL_8FD0CF6B9.4	648	1.31e-20	GIVNGSYSVP	FFITRFREALFHFSALFDMLE	ATVPRDDDQR
4	Traes_5DL_8FD0CF6B9.5	648	1.31e-20	GIVNGSYSVP	FFITRFREALFHFSALFDMLE	ATVPRDDDQR
4	Traes_5DL_8FD0CF6B9.6	648	1.31e-20	GIVNGSYSVP	FFITRFREALFHFSALFDMLE	ATVPRDDDQR
4	Traes_5DS_C06FE6037.1	583	3.13e-21	AIVNGSFSAP	FFVTRFREVLFYYSALFDVLD	TTTPRDNEQR
4	Traes_5DS_C06FE6037.2	615	3.13e-21	AIVNGSFSAP	FFVTRFREVLFYYSALFDVLD	TTTPRDNEQR
4	Traes_5DS_C06FE6037.4	615	3.13e-21	AIVNGSFSAP	FFVTRFREVLFYYSALFDVLD	TTTPRDNEQR
4	Traes_6AL_4084532FC1.1	160	2.34e-11	MDYGADRADL	PFSQHFLHCFQSCMFLLDSLD	AAGIDADSAC
4	Traes_6AL_4084532FC1.2	160	2.34e-11	MDYGADRADL	PFSQHFLHCFQSCMFLLDSLD	AAGIDADSAC
4	Traes_5DL_A39210547.10	353	7.86e-20	VEQESNTNTT	PFFQRYLETLDYYTAIFEIID	VALPRDDKTR
4	Traes_5DL_A39210547.11	353	7.86e-20	VEQESNTNTT	PFFQRYLETLDYYTAIFEIID	VALPRDDKTR
4	Traes_5DL_A39210547.12	353	7.86e-20	VEQESNTNTT	PFFQRYLETLDYYTAIFEIID	VALPRDDKTR
4	Traes_5DL_A39210547.13	353	7.86e-20	VEQESNTNTT	PFFQRYLETLDYYTAIFEIID	VALPRDDKTR
4	Traes_5DL_A39210547.14	353	7.86e-20	VEQESNTNTT	PFFQRYLETLDYYTAIFEIID	VALPRDDKTR
4	Traes_5DL_A39210547.15	353	7.86e-20	VEQESNTNTT	PFFQRYLETLDYYTAIFEIID	VALPRDDKTR
4	Traes_5DL_A39210547.16	353	7.86e-20	VEQESNTNTT	PFFQRYLETLDYYTAIFEIID	VALPRDDKTR
4	Traes_5DL_A39210547.17	353	7.86e-20	VEQESNTNTT	PFFQRYLETLDYYTAIFEIID	VALPRDDKTR
4	Traes_5DL_A39210547.18	353	7.86e-20	VEQESNTNTT	PFFQRYLETLDYYTAIFEIID	VALPRDDKTR
4	Traes_5DL_A39210547.19	353	7.86e-20	VEQESNTNTT	PFFQRYLETLDYYTAIFEIID	VALPRDDKTR
4	Traes_5DL_A39210547.2	556	7.86e-20	VEQESNTNTT	PFFQRYLETLDYYTAIFEIID	VALPRDDKTR
4	Traes_5DL_A39210547.20	353	7.86e-20	VEQESNTNTT	PFFQRYLETLDYYTAIFEIID	VALPRDDKTR
4	Traes_5DL_A39210547.21	353	7.86e-20	VEQESNTNTT	PFFQRYLETLDYYTAIFEIID	VALPRDDKTR
4	Traes_5DL_A39210547.22	353	7.86e-20	VEQESNTNTT	PFFQRYLETLDYYTAIFEIID	VALPRDDKTR
4	Traes_5DL_A39210547.23	353	7.86e-20	VEQESNTNTT	PFFQRYLETLDYYTAIFEIID	VALPRDDKTR
4	Traes_5DL_A39210547.24	353	7.86e-20	VEQESNTNTT	PFFQRYLETLDYYTAIFEIID	VALPRDDKTR
4	Traes_5DL_A39210547.25	353	7.86e-20	VEQESNTNTT	PFFQRYLETLDYYTAIFEIID	VALPRDDKTR
4	Traes_5DL_A39210547.26	353	7.86e-20	VEQESNTNTT	PFFQRYLETLDYYTAIFEIID	VALPRDDKTR
4	Traes_5DL_A39210547.27	353	7.86e-20	VEQESNTNTT	PFFQRYLETLDYYTAIFEIID	VALPRDDKTR
4	Traes_5DL_A39210547.3	548	7.86e-20	VEQESNTNTT	PFFQRYLETLDYYTAIFEIID	VALPRDDKTR
4	Traes_5DL_A39210547.4	548	7.86e-20	VEQESNTNTT	PFFQRYLETLDYYTAIFEIID	VALPRDDKTR
4	Traes_5DL_A39210547.5	548	7.86e-20	VEQESNTNTT	PFFQRYLETLDYYTAIFEIID	VALPRDDKTR
4	Traes_5DL_A39210547.6	548	7.86e-20	VEQESNTNTT	PFFQRYLETLDYYTAIFEIID	VALPRDDKTR
4	Traes_5DL_A39210547.7	548	7.86e-20	VEQESNTNTT	PFFQRYLETLDYYTAIFEIID	VALPRDDKTR
4	Traes_5DL_A39210547.9	353	7.86e-20	VEQESNTNTT	PFFQRYLETLDYYTAIFEIID	VALPRDDKTR
4	Traes_5DL_B89CD8432.1	1341	5.75e-20	VEQELNTNTV	PFKQRFAETLDYYTAIFESID	LTLPRDDRER
4	Traes_5DL_B89CD8432.2	873	5.75e-20	VEQELNTNTV	PFKQRFAETLDYYTAIFESID	LTLPRDDRER
4	Traes_5DL_B89CD8432.4	234	5.75e-20	VEQELNTNTV	PFKQRFAETLDYYTAIFESID	LTLPRDDRER
4	Traes_6DL_26DDCA106.1	160	2.34e-11	MDYGADRADL	PFSQHFLHCFQSCMFLLDSLD	AAGIDADSAC
4	Traes_6DL_26DDCA106.2	158	2.34e-11	MDYGADRADL	PFSQHFLHCFQSCMFLLDSLD	AAGIDADSAC
4	Traes_4BS_A79538646.1	676	3.77e-21	CVVNGTYSAP	FFVTRFREALFTYSAQFDMLD	ATIPRDNDDR
4	Traes_4BS_A79538646.2	640	3.77e-21	CVVNGTYSAP	FFVTRFREALFTYSAQFDMLD	ATIPRDNDDR
4	Traes_4BS_A79538646.3	640	3.77e-21	CVVNGTYSAP	FFVTRFREALFTYSAQFDMLD	ATIPRDNDDR
4	Traes_7DL_44FCA17C4.1	128	5.7e-12	ASGGEIDPID	ELPRRVGVAMDHYSAVFEALE	ATVPPGSRER
4	Traes_7BS_54E859139.1	28	1.54e-06	VEQEGNHNSG	TFLDRFTEHYYYSTMFDSWTR	CTTTPPCSIP
4	Traes_4BS_A79538646.4	676	3.77e-21	CVVNGTYSAP	FFVTRFREALFTYSAQFDMLD	ATIPRDNDDR
4	Traes_4BS_DCA6E2BE0.1	422	4.58e-15	GEYEVSLNRA	GFVDRFASALSYYRAVFESLD	VAMARDSEDR
4	Traes_4BS_DCA6E2BE0.2	422	4.58e-15	GEYEVSLNRA	GFVDRFASALSYYRAVFESLD	VAMARDSEDR
4	AC198366.3	369	2.11e-15	AEPEANHNAP	TFMERFEEALNYYASLFDCLE	RASAAQAHRC
4	AC200124.3	47	2.46e-09	GEHEDTLNSR	RWEARFALALRYYATAFDVMG	TAGLADAGPA
4	AC234164.1	483	1.24e-10	GEHEDALNSG	RWEARFARALRYYAAAFDAVE	AAGLADASPA
4	GRMZM2G001426	331	7.76e-21	VEQEADHNKP	GFLDRFTEALFYYSAVFDSLD	AASGGAGDAA
4	GRMZM2G013016	416	1.25e-19	VEQDAGHNGP	FFLGRFMEALHYYAAVFDALD	AALPRYDARR
4	GRMZM2G018254	523	4.27e-22	YVDNSSHNAP	FFATRFREALFYYSALFDMMD	ATTPRDSDDR
4	GRMZM2G019060	458	2.73e-12	ASEESGDTEA	AFLKVFGEGLRFFSAYMDSLE	ESFPKTSNER
4	GRMZM2G023872	349	8.57e-16	VEHEADHNRP	PLLERFTNALFHYATMFDSLE	AMHRCTSGRD
4	GRMZM2G024973	483	4.6e-18	VEQEANHNSG	TFLDRFTESLHYYSTMFDSLE	GAGSGSGSGS
4	GRMZM2G028039	424	5.22e-18	VEQEANTNTA	PFFLRYMETLDYYTAMFEAID	VACPRDDKKR
4	GRMZM2G028438	486	1.01e-11	VEQELGANTA	PLAARFADACAHYGAVLESLD	ATLGRDSAQR
4	GRMZM2G028608	477	5.68e-16	AVLNASYSTA	FFATRFRELLYNFTALFDMMD	AILPRDNGRR
4	GRMZM2G037286	360	1.05e-15	AGAAGHDEHG	HFLDRFVSALHHYSAMFDSLG	ASRPSDEDAS
4	GRMZM2G037792	601	1.44e-11	IDHGSDRGDL	PFSQHFMNCFQSCMFLLDSLD	AAGTNADAAS
4	GRMZM2G049159	608	1.31e-20	GIVNGSYSVP	FFITRFREALFHFSALFDMLE	TTVPRDDAQR
4	GRMZM2G055263	395	2.02e-14	HAEKDDEGAG	GFVARFMEELHRYSAVWDSLE	AGFPTQSRVR
4	GRMZM2G070371	474	4.67e-19	QSVTNRSYGS	SFLSRFREMLFYYMAVFDMLD	ATVPRESRSR
4	GRMZM2G073779	549	2.51e-23	HVMNVSYGAP	FFVTRFREALFFYSAMFDMLD	ATAPRDSRQR
4	GRMZM2G073805	542	6.49e-21	CVENSSYGAP	LFVTRFREALFYYSALFDMMD	AVAARDDDDR
4	GRMZM2G073823	514	1.62e-18	GVVSGGYGTT	YFPTRFREAMFHYSAQFDLLD	ATVPRDSPER
4	GRMZM2G082387	320	7.74e-16	TEQEASHNAA	PLTERFVEALNYYAALFDCLE	SAAPRGSVER
4	GRMZM2G089636	496	1.84e-20	GIVNGMYSSP	FFLTRFREVVFHYSALFDMLD	ATAPQSHEDR
4	GRMZM2G089662	602	2.02e-17	GILNGSYSSP	FFVTRFKELLFHYSSLFDMLN	TNVSRDNEAR
4	GRMZM2G091656	354	6.36e-13	IGKEACLSQA	SFVEFFFEALHHFTTVFESLS	SCFSSSSSRA
4	GRMZM2G098517	437	3.04e-19	VEQESNTNTA	PFAQRFAETLDYYAAIFESID	LALPRGDRER
4	GRMZM2G098784	608	1.31e-20	GIVNGSYSVP	FFITRFREALFHFSALFDMLE	TTVPRDDAQR
4	GRMZM2G098800	362	1.78e-11	IDHGADRADL	PFSQHFLNCFQSCMFLLDSLD	AAGIDADSTC
4	GRMZM2G104342	444	4.48e-14	GEYEVSLNRA	GFVDRFANALLYYKPVFESLD	VAMPRDSPER
4	GRMZM2G106336	439	8.18e-19	QSVVNRSYGS	SFLSRFREILFYCTAMFDMLD	ATLPRESESR
4	GRMZM2G106356	492	7.26e-17	QSVYNCSYGS	SFLSRFREMLFYYMALFDIFD	ATIPRESKSR
4	GRMZM2G106548	316	5.78e-17	IVEQDLGHSG	DFLGRFVEALHYYSALFDALG	DGAGAAEEES
4	GRMZM2G110579	478	6.88e-11	IDHGADRADL	PFSQYFLNCFQSCMFLLDSLD	AAGIDADSAC
4	GRMZM2G114680	347	6.59e-12	TIGGGFDRID	DLPQRSAVAMDHYSAVFEALE	ATVPPGSRER
4	GRMZM2G116638	421	4.18e-20	VEQESNTNTA	PFFPRYMETLNYYTAMFESID	VALPRDDRRR
4	GRMZM2G129154	322	1.28e-14	TEQEASHNAA	ALTERFVEVLNYYAALFDCLE	SAAPRGSVER
4	GRMZM2G131516	539	2.27e-19	MVEQDLSHSG	SFLARFVEAIHYYSALFDSLD	ASYGEDSPER
4	GRMZM2G132794	503	2.18e-12	SSAGEADAEA	AFMKVFTEGLRFFSAYMDSLE	ESFPKASNER
4	GRMZM2G133169	426	1.75e-13	GEYEVSLNRA	GFVDRFSNALLYYKPVFESLD	VAMPRDSPER
4	GRMZM2G140085	152	4.89e-14	EQDAGDNVAG	GLAARFEEALQHYAAVFEALD	DAAGAAGEER
4	GRMZM2G140094	365	8.2e-14	TEQEAGHGGV	SFRERFGEALGYYAAVYDCLD	AAAEAYRRPA
4	GRMZM2G143433	295	3.95e-12	NSIGSDDCSD	DLPRRVTAAMSYYSAVFDALE	ATVPPGSADR
4	GRMZM2G144744	443	4.6e-18	VEQEANHNSG	TFLDRFTESLHYYSTMFDSLE	GAGAGSGQST
4	GRMZM2G146018	373	4.26e-12	GRNHPGAAAI	TFAGFFREALQHFGAVLESLA	SCFRDAGYGA
4	GRMZM2G153333	440	4.05e-19	VEQDANTNTT	PFPSRFREVYDYYSALFDSLD	ATLPRESPDR
4	GRMZM2G157679	682	2.27e-19	GIINGSYNAP	FFASRFREALYHYSAIFDMLE	TNIPRDNEQR
4	GRMZM2G159475	67	4.52e-21	AIVNGSFSAP	FFVTRFREALFFYSALFDALD	ATTPRDSNQR
4	GRMZM2G163427	416	1.1e-20	TVVNGTYGAP	FFLTRFREALFFFSAQFDMID	ATIPRDNNER
4	GRMZM2G172657	464	2.73e-12	APEESGDTEA	AFLKVFGEGLRFFSAYMDSLE	ESFPKTSNER
4	GRMZM2G173429	276	8.17e-12	VEQELNTNTA	PLAARFTDACAHYGAILESLD	ATLGRETAEK
4	GRMZM2G176537	352	1.66e-11	GNATSRGRRP	SLLAPFAASLRYFAAVFDSLH	ERLPADSAER
4	GRMZM2G179325	591	4.52e-21	AIVNGSFSAP	FFVTRFREALFFYSALFDALD	TTTPRDSNQR
4	GRMZM2G313078	304	1.02e-10	TDEDADLDSP	SLATRIAGCFDFHWILFDALD	TSAPRDSPRR
4	GRMZM2G317287	293	1.27e-16	MEQDANHNAP	PFSARFAEALGYYAALFDSLD	AVAAASAAGD
4	GRMZM2G335814	602	2.88e-17	GIVNGSFGTP	FFLTRFKEVMYHYSAFFDILD	KTVPRDNETR
4	GRMZM2G342217	647	1.84e-20	VEQEAGHNGP	YFLGRFLEALHYYSAIFDSLD	ATFPADSAQR
4	GRMZM2G346706	501	1.62e-18	GVMNGLHSSP	FFLPRFREALFFYSSQFDMLN	STVVHQNHEA
4	GRMZM2G348780	257	8.18e-19	QSVVNQSYGS	SFLSRFREILFYCTAMFDMLD	ATLPRESESR
4	GRMZM2G368909	522	2.41e-18	GIVNGTYNAP	FFVTRFKEAMFFFSSIFDMLE	ANALRMDEHR
4	GRMZM2G420280	350	1.09e-11	ATSRGTGRSS	LLLPAFTASLRYFSAVFDSLH	ECLPADSAER
4	GRMZM2G425366	411	5.16e-17	QSILNNSNGC	SYLSRFREALFYYTAMFDIFD	ATMPRESRSR
4	GRMZM2G431309	433	3.56e-20	VEQESNTNTA	PFAQRFAETLDYYTAIFESID	LALPRDDRER
4	GRMZM5G821439	449	2.59e-21	VEQESHTNTT	PFLMRFTETLDYYSAMFESID	TNLPRDNKER
4	GRMZM5G825321	368	1.44e-11	IDHGSDRGDL	PFSQHFMNCFQSCMFLLDSLD	AAGTNADAAS
4	GRMZM5G868355	345	6.48e-26	IVNSGTYGAP	FFLTRFREALFYYSALFDMLD	ATIPRDNDER
4	GRMZM5G874545	213	2.02e-14	WSRRPTRTPA	HFLDRFRESLHYYSTMFDSPR	GPPAQGSGFR
4	GRMZM5G885274	424	5.22e-18	VEQEANTNTA	PFFLRYMETLDYYTAMFEAID	VACPRDDKKR
4	GRMZM5G889326	349	5.75e-09	EADHNDGEGR	GLWDRVDSAFDYYAVLFNDLE	VSRVPRESLD
4	GRMZM5G895672	514	1.59e-17	DILNGSYSGA	FFVSRFREALKYFAAMFDAMD	TIMPQENQNR
4	AT1G07520.1	570	1.97e-16	STVNGSFNAP	FFTTRFKEALFHYSALFDLFG	ATLSKENPER
4	AT1G07530.1	643	1.1e-20	AILSGNYNAP	FFVTRFREALFHYSAVFDMCD	SKLAREDEMR
4	AT1G14920.1	409	1.58e-16	VEQESNHNSP	IFLDRFTESLHYYSTLFDSLE	GVPSGQDKVM
4	AT1G21450.1	471	5.78e-17	VEQDVNTNTS	PFFPRFIEAYEYYSAVFESLD	MTLPRESQER
4	AT1G50420.1	357	7.61e-12	TEQDSDHNGS	TLMERLLESLYTYAALFDCLE	TKVPRTSQDR
4	AT1G50600.1	476	1.97e-16	VEQEANTNTA	PFLPRFVETMNHYLAVFESID	VKLARDHKER
4	AT1G55580.1	322	7.74e-16	AEREANHGDH	SFLNRFSEAVDHYMAIFDSLE	ATLPPNSRER
4	AT1G63100.1	494	9.43e-12	AEQEAEHNSE	QLETRVCNSLKYYSAMFDAIH	TNLATDSLMR
4	AT1G66350.1	387	4.6e-17	VEQEANHNGT	VFLDRFTESLHYYSSLFDSLE	GPPSQDRVMS
4	AT2G01570.1	461	6.48e-17	VEQESNHNGP	VFLDRFTESLHYYSTLFDSLE	GVPNSQDKVM
4	AT2G04890.1	292	1.68e-19	VEQECNTNTS	PFLPRFLETLSYYTAMFESID	VMLPRNHKER
4	AT2G29060.1	569	6.19e-19	GILSGSYNAP	FFVTRFREVLFHYSSLFDMCD	TNLTREDPMR
4	AT2G29065.1	505	3.65e-17	AIVNGSFNAP	FFISRFKEAVYHYSALFDMFD	STLPRDNKER
4	AT2G37650.1	591	7.86e-20	GIVNGAYNAP	FFVTRFREALFHFSSIFDMLE	TIVPREDEER
4	AT2G45160.1	524	4.11e-10	SDRGCDRNDA	PFPNAVIHSLQYHTSLLESLD	ANQNQDDSSI
4	AT3G03450.1	423	3.24e-17	VEQEANHNGI	VFLDRFNEALHYYSSLFDSLE	DSYSLPSQDR
4	AT3G46600.1	457	2.28e-17	AEINGTYNSP	FFLTRFREALFHCSSLFDMYE	TTLSEDDNCR
4	AT3G49950.1	289	8.04e-08	IEEDVDLTSE	NLVNRLKSAFNYFWIPFDTTD	TFMSEQRRWY
4	AT3G50650.1	413	3.95e-13	GEYEVSLNRV	EFANRVKNSLRFYSAVFESLE	PNLDRDSKER
4	AT3G54220.1	529	1.59e-17	VVEQDLSHAG	SFLGRFVEAIHYYSALFDSLG	ASYGEESEER
4	AT3G60630.1	501	9.43e-12	DRSCDRNNDA	PFPNGVINALQYYTSLLESLD	SGNLNNAEAA
4	AT4G00150.1	436	1.66e-11	SDRGCERTDL	PFSQQLAHSLHSHTALFESLD	AVNANLDAMQ
4	AT4G08250.1	356	2.43e-13	HEEVGLMGNQ	GFLYRFMDLLHQFSAIFDSLE	AGLSIANPAR
4	AT4G17230.1	404	2.59e-21	VEQESNTNTS	PFLSRFVETLDYYTAMFESID	AARPRDDKQR
4	AT4G36710.1	366	1.94e-10	EGWTEIAGSG	SFRREFVSALEFYTMVLESLD	AAAPPGDLVK
4	AT4G37650.1	406	7.58e-09	VGEEEGGFDD	EFLRGFGECLRWFRVCFESWE	ESFPRTSNER
4	AT5G17490.1	394	3.24e-17	VEQEANHNGD	VFLDRFNEALHYYSSLFDSLE	DGVVIPSQDR
4	AT5G41920.1	283	1.1e-17	EQELSYDDGG	SFLGRFVEALHYYSALFDALG	DGLGEESGER
4	AT5G48150.1	369	2.74e-18	VEQESNTNTA	AFFPRFMETMNYYAAMFESID	VTLPRDHKQR
4	AT5G52510.1	520	5.94e-10	VEQEMNSNTA	PFLGRVSESCACYGALLESVE	STVPSTNSDR
4	AT5G59450.1	474	1.07e-19	AEINGMYNSP	FFMTRFREALFHYSSLFDMFD	TTIHAEDEYK
4	AT5G66770.1	459	4.48e-14	GEYEVSLNRV	GFANRVKNALQFYSAVFESLE	PNLGRDSEER
5	LOC_Os07g36170.1	550	1.1e-16	ACYSDKYTLD	EKDGAMLLGWRSRKLISASAW	H*
5	LOC_Os07g39470.1	523	3.5e-21	QSYSDNYKLA	ERDGALYLGWKSRPLVVSSAW	H*
5	LOC_Os01g45860.1	428	5.32e-18	LFSGEGHSVE	EADGCLTLGWHGRPLFSASAW	EAAGDGGGDN
5	LOC_Os02g45760.1	597	6.26e-12	GPALPAFDVK	LDNGRLGVGWMGRVVTVASAW	R*
5	LOC_Os03g09280.1	514	1.46e-20	DSYHSYYKLE	ERDGALYLGWKNRKLVVSSAW	R*
5	LOC_Os03g15680.1	505	5.92e-11	LFNDGYTVEE	TGPNKIVLGWKARRLMSASVW	APPPLPVPSS
5	LOC_Os03g48450.1	706	1.16e-19	DIYHKDFVID	EDSEWLLQGWKGRIIYAISTW	KPNNN*
5	LOC_Os03g51330.1	557	6.99e-11	DSKYKYSLVE	LPPAFLSLAWEKRPLLTVSAW	R*
5	LOC_Os01g62460.1	792	8e-21	RCYHKDFIID	EDNRWLLQGWKGRILFALSTW	KPDNRSSS*
5	LOC_Os04g46860.1	689	6.73e-13	RVQVRGFHVE	KRGAGLALYWQRGELVSVSAW	RC*
5	LOC_Os04g49110.1	598	4.73e-15	GPVAAGFAVK	AENGVLRLGWMGRVVTVASAW	R*
5	LOC_Os04g50060.1	613	2.81e-19	KSYHRDFLVD	EDNKWMLQGWKGRIIFALSAW	EPN*
5	LOC_Os05g31420.1	537	1.21e-09	GGDERRYGVT	EGGGWLILNREEKPMFCVSAW	RRQ*
5	LOC_Os05g40710.1	463	5.32e-15	PGGLGYTVAG	DHDGTVRLGWKGTPLYAVSAW	TWCSPPHARA
5	LOC_Os05g42130.1	402	1.24e-10	SEHATGWGVK	REDDMLVLTWKGHAAVFTGAW	TPN*
5	LOC_Os05g49930.1	433	3.53e-14	EFSGAGFGVQ	ENGGFLTLTWHSQRLYSASAW	RATAGKKMTM
5	LOC_Os06g01620.1	458	1.91e-12	RTASHGFHVE	KRQAALALWWQRSELVSVSAW	RC*
5	LOC_Os06g03710.1	573	2.54e-11	TVQAHGGGGS	GGGEALTLRWLDQPLYTVTAW	TPAGDGAGGS
5	LOC_Os01g65900.1	532	1.47e-14	KSYCDRYKFE	EDHGGLHFGWGEKTLIVSSAW	Q*
5	LOC_Os07g38030.1	413	1.84e-15	MYPWKGYTLV	EEDGCLKLGWKDLSLLTASSW	EPTDGDADAD
5	LOC_Os07g40020.1	450	8.98e-13	NDHAAGWGMK	REDDDLVLTWKGHNVVFASAW	APS*
5	LOC_Os10g22430.1	520	9.57e-22	HTYNSFYRLE	ERDGVLYLGWKNRVLVVSSAW	C*
5	LOC_Os11g04570.1	822	1.19e-12	WAGPYEVRHD	AGGHGFFFCWHKRPLYAVTAW	RPAASRRGHT
5	LOC_Os01g67650.1	510	3.15e-17	NAGGGGYTVA	EEKGCLVLGWKGKPVIAASCW	KC*
5	LOC_Os11g04590.1	413	5.53e-17	RCGLRRCENK	ECGGCLLLCWSSRPLYSISAW	RPAASRGSGS
5	LOC_Os11g31100.1	750	2.04e-17	YGAGDGYRLT	EDSGCLLLGWQDRAIIAASAW	RC*
5	LOC_Os11g47870.1	662	4.62e-20	KLYHKDFVID	VDHNWLLQGWKGRILYAMSTW	VADRDHKSLF
5	LOC_Os11g47890.1	613	4.62e-20	SLYHKDFVID	VDHNWLLQGWKGRILYAMSTW	VAHHP*
5	LOC_Os11g47900.1	618	1.66e-19	DKYHKDFVVD	EDQRWLLHRWKGRVLYALSTW	VAQH*
5	LOC_Os11g47910.1	565	1.28e-18	KYHHKDFLLG	EDGQWLLQGWMGRVLFAHSAW	VPQQQDNSSG
5	LOC_Os11g47920.1	563	1.28e-18	KYHHKDFLLG	EDGQWLLQGWMGRILFAHSAW	VRQSQDTSSG
5	LOC_Os01g71970.1	416	2.85e-14	GLGCDGFKVR	EEKGNFFLCWQDRALFSVSAW	RGRRFD*
5	LOC_Os12g04200.1	526	7.64e-22	RRHHEEFVIE	EDAGWLLQGWKGRILYAHSAW	VVAEDATSVG
5	LOC_Os12g04380.1	417	5.53e-17	RCGLRRCENR	ECGGCLLLCWSSRPLYSISAW	RPAASGGAGS
5	LOC_Os12g38490.1	709	1.77e-20	DCYHKDFVID	IDHQWLLQGWKGRILYAISTW	TPNDALSYF*
5	LOC_Os02g10360.1	399	6.85e-12	PSEGYKADDD	GGRGACFLRWQQRPLMSVSSW	QPQP*
5	LOC_Os02g44360.1	687	1.31e-12	RVQVRGFHVE	KRGAALTLYWQRGELVSISSW	RC*
5	LOC_Os02g44370.1	693	3.03e-12	RVQVRGFHVE	KCGAALTLYWQRGELVSISSW	RC*
5	LOC_Os06g40780.1	641	3.75e-15	HYPSEGYLVQ	EARGACFLGWQTRPLLSVSAW	QPSSS*
5	LOC_Os11g03110.1	623	1.88e-16	MFPSDGYTLI	EENGALKLGWKDLCLLTASAW	RPIQASGR*
5	LOC_Os12g02870.1	632	1.88e-16	MFPSDGYTLI	EENGALKLGWKDLCLLTASAW	RPIQASGR*
5	LOC_Os07g39820.1	580	2.52e-12	SMREAGTDDS	AAGAGVFLAWKEQPLVWASAW	RP*
5	LOC_Os03g31880.1	581	1.86e-10	AGGATDDAAG	AAAAGAFLAWKEQPVVWASAW	KP*
5	LOC_Os03g49990.1	600	4.18e-17	FAGGDGYRVE	EKEGCLTLGWHTRPLIATSAW	RVAAA*
5	ScWN1R01G028300.1	690	2.29e-21	SLYHDEFFAV	EDRGWLLQGWKGRVLYAISKW	KPNEIYDGQ*
5	ScWN1R01G411800.1	446	5.97e-15	PAGLGYTVAD	DHDGTVRLGWKGTPLYAVSTW	TCCTTPHARA
5	ScWN1R01G431700.1	392	4.23e-11	SEHATGWGVK	REEDMLVLTWKGHAAVFTTAW	APN*
5	ScWN1R01G287000.1	518	6.85e-12	ESQAESLLHK	RAPGSLCLYWQRAELVSVSAW	RC*
5	ScWN2R01G597200.1	456	2.14e-11	GCSRAYRVSS	ENDVCFFIRWRDIPMFSVSTW	RAV*
5	ScWN2R01G131700.1	524	3.57e-11	RTANHGFHVE	KHQSALALWWQRSELVSVSAW	RC*
5	ScWN2R01G417500.1	632	1.5e-18	KSYHRDFFVD	EDNKWMLQGWKGRVICALSTW	KPS*
5	ScWN2R01G212900.1	413	1.84e-15	MYPWKGYTLA	EEDGCLKLGWKDLSLLTASSW	EPTVHHGEDG
5	ScWN2R01G226600.1	549	3.34e-18	ACYSDKYTLE	EKDGAMLLGWKTRKLISASAW	H*
5	ScWN2R01G528600.1	494	2.19e-10	EMSTAAAAAT	GGGGAVALRWKGQPVSFCSLW	RPA*
5	ScWN2R01G324700.1	454	9.13e-14	GGGGFRVMEA	GDGKTMALGWRDRALITASAW	RPCRRSVGQN
5	ScWN2R01G597400.1	402	2.14e-11	GCSRAYRVSS	ENDVCFFIRWRDIPMFSVSTW	RAM*
5	ScWN2R01G226300.1	549	3.34e-18	ACYSDKYTLE	EKDGAMLLGWKTRKLISASAW	H*
5	ScWN2R01G192100.1	576	2.52e-12	SMREAGTDDS	AAGAGVFLAWKEQPLVWASAW	RP*
5	ScWN2R01G188600.1	436	1.31e-12	NEHAAGWGMK	REDDDLMLTWKGHNVVFASAW	APS*
5	ScWN2R01G334600.1	444	9.13e-14	GGGGFRVMEA	GDGKTMALGWRDRALITASAW	RPCRRSVGQN
5	ScWN2R01G597300.1	455	2.14e-11	GCSRAYRVSS	ENDVCFFIRWRDIPMFSVSTW	RAV*
5	ScWN2R01G207400.1	534	3.17e-20	QSYSENYKLA	ERDGALYLGWKNKPLVVSSAW	H*
5	ScWN2R01G330200.1	453	6.68e-14	GGGGFRVMEA	GDGKAMALGWRDRALITASAW	RPCRRSVGQN
5	ScWN2R01G067300.1	689	1.65e-16	YGAGDGYRLN	EDKGCLLLGWQDRAIIGASAW	RC*
5	ScWN2R01G207200.1	534	3.17e-20	QSYSENYKLA	ERDGALYLGWKNKPLVVSSAW	H*
5	ScWN2R01G459100.1	609	8.23e-14	GAPPPGLVVK	PENGVLRLGWKQRVVAVASAW	R*
5	ScWN3R01G479700.1	496	3.15e-17	NAGGSGYTVA	EEKGCLVLGWKGKPVIAASCW	KC*
5	ScWN3R01G495200.1	531	1.65e-14	SSYCDRYKFE	EDHGGLHFGWGEKTLIVASAW	Q*
5	ScWN3R01G447600.1	790	1.89e-22	KCYHKNFIID	EDNRWLLQGWKGRILYALSTW	KANPQSS*
5	ScWN3R01G479600.1	498	3.15e-17	NAGGSGYTVA	EEKGCLVLGWKGKPVIAASCW	KC*
5	ScWN3R01G110400.1	1155	5.57e-20	QIYHKDFFVD	EEDQCLVLGWKGRILYALSTW	KPSESGDEGD
5	ScWN3R01G317900.1	428	5.53e-17	LFSGEGHSVE	EAEGCLTLGWHGRPLFSASAW	RAATDGEDNH
5	ScWN4R01G172700.1	558	4.85e-22	GDYHKDFDID	EDHQWLLQGWKGRILYAHSTW	VAEGASSHC*
5	ScWN4R01G507600.1	581	6.26e-12	ASGKYGVHQQ	GDGEGLTLRWLDTPLYTVTAW	TPAGDGATVS
5	ScWN4R01G157800.1	652	2.79e-16	MFPSDGYTLV	EENGTLKLGWKDLCLLTASAW	RPIQALGR*
5	ScWN4R01G172400.1	646	2.15e-20	SRYHKHFMIS	EDHRWLLQGWKGRVLYGHSTW	ASQVID*
5	ScWN4R01G163700.1	432	2.55e-14	SYGLKQCKCD	EDNASLLLCWGATRLYSISAW	RPHSSDAAPN
5	ScWN4R01G172900.1	651	4.81e-17	DNYHSNFVVD	ADQRWLLHRWKGRVLYAWSSW	VAADAT*
5	ScWN4R01G331800.1	708	5.57e-20	EHYHKDFLID	VDHQWLLQGWKGRVLYALSTW	VADDA*
5	ScWN4R01G061200.1	529	6.99e-11	DAKYKYSLVE	LPPAFLSLAWEKRPLLTVSAW	R*
5	ScWN4R01G172100.1	614	3.85e-22	KQYHKHFMID	EDQRWLLLGWKGRVLYALSTW	VADDASGSQL
5	ScWN4R01G141000.1	445	1.65e-14	GLFNRGFEVV	HEKGRLVLCWKSRPLTSVSVW	APILKERSL*
5	ScWN4R01G050300.1	572	4.18e-17	FAGGDGYKVE	EKEGCLTLGWHTRPLIATSAW	RLAAP*
5	ScWN4R01G172600.1	560	2.15e-20	NKYHKDFLID	EDHHWLLQGWKGRILLAHSTW	EADGASSHC*
5	ScWN4R01G173400.1	772	5.32e-21	SLYHKDFLID	VDNRWLLQGWKGRVLYAMSTW	VAGDHDNSKF
5	ScWN4R01G380900.1	499	3.34e-18	ACYSDKYTLE	EKDGAMLLGWKTRKLISASAW	H*
5	ScWN4R01G172800.1	645	1.66e-19	DNYHKDFVVD	EDQRWLLHRWKGRVLYALSTW	VADNAT*
5	ScWN4R01G172500.1	607	7.64e-22	SLYHKEFVVD	VDQGWLLQGWKGRILYAHSAW	VADDTSSED*
5	ScWN5R01G145000.3	747	9.79e-21	DIYHKDFVID	EDSGWLLQGWKGRIIYAITTW	KHKNS*
5	ScWN5R01G359700.1	1430	1.77e-20	QYYSSNFKLA	EGDGVLYLGWKNRPLVVSSAW	H*
5	ScWN5R01G470300.1	530	1.2e-21	NSYHSCYRLE	ERDGVLYLGWKSRVLVVSSAW	C*
5	ScWN5R01G149200.2	620	3.18e-16	MFPSDGYTLV	EENGALKLGWKDLTLLTASAW	RPMHASGR*
5	ScWN5R01G571100.1	634	1.5e-18	KSYHRDFFVD	EDNKWMLQGWKGRVICALSTW	KPS*
5	ScWN5R01G680700.2	530	1.2e-21	NSYHSCYRLE	ERDGVLYLGWKSRVLVVSSAW	C*
5	ScWN5R01G648300.1	625	2.77e-11	VPVRGFRVEK	RAAGSLVLHWQRAELVSVSAW	RC*
5	ScWN5R01G639200.1	625	2.77e-11	VPVRGFRVEK	RAAGSLVLHWQRAELVSVSAW	RC*
5	ScWN5R01G140900.1	519	1.05e-14	GWGGYEVRHD	AEGHCFFLCWHKKPLYAVSAW	RPAGYHHSGG
5	ScWN5R01G569200.1	634	1.5e-18	KSYHRDFFVD	EDNKWMLQGWKGRVICALSTW	KPS*
5	ScWN5R01G081000.1	714	9.79e-21	NCYHKDFVID	IDQHWLLQGWKGRILYAISTW	TANDASS*
5	ScWN6R01G570400.1	428	1.58e-12	VFSSAGFRVQ	EIGGCLSLVWHGQPLFTASVW	SAMPADGATA
5	ScWN6R01G092200.1	372	1.38e-13	HYPSEGYAAE	EARGACFLGWQTRTLMSVSSW	H*
5	ScWN6R01G187800.1	686	4.57e-13	RVQVRGFHVE	KRGVALTLYWQRGELVSVSAW	RC*
5	ScWN6R01G570500.1	460	8.98e-13	MFSGTGFRVQ	EIGGCLSLMWHGHPLFTASVW	SAMPTDGTGA
5	ScWN6R01G425800.1	428	2.96e-15	GLGCDGFKVR	EEKGTFFLCWQDRALFSVSAW	RGRRFD*
5	ScWN7R01G141100.1	516	1.98e-19	NGYNSYYKLE	EKDGVIYLGWKNRKLVVSSAW	W*
5	ScWN7R01G378400.1	403	5.41e-14	HYPSEGYLVQ	ESRGACFLGWQTRPLLSVSSW	Q*
5	ScWN7R01G193300.1	492	1.16e-11	LFNDGYTVEE	TRPNKIVLGWKARRLLSASVW	APPPLSVPSS
5	ScWN7R01G006100.1	666	3.85e-22	KQYHKNFLIS	EDQRWLLLGWKGRVLYALSTW	IAEDA*
5	ScWNUn01G119800.1	526	1.39e-11	RTANHGFHVE	KQQAALALWWQRSELVSVSAW	RC*
5	ScWNUn01G121900.1	450	1.2e-21	NSYHSCYTLE	ERDGVLYLGWKSRVLVVSSAW	C*
5	AK364492	405	8.41e-15	HYPSEGYLVQ	ESRGACFLGWQTRPLLSVSAW	Q
5	AK252567.1	527	9.79e-21	NSYHSCYRLE	ERDGVLFLGWKSRVLVVSSAW	C
5	AK353654	529	2.56e-10	DSKYKYSLVE	LPPAFLSLAWDKRPLLTVSAW	R
5	AK357996	718	8e-21	NCYHKDFVID	VDQQWLLQGWKGRILYAISTW	TANDASS
5	AK359827	556	3.18e-16	MFPSDGYTLL	EENGALKLGWKDLTLLTASAW	RPMHTTSGR
5	AK360913	527	9.79e-21	NSYHSCYRLE	ERDGVLFLGWKSRVLVVSSAW	C
5	AK373958	425	2.96e-15	GLGCDGFKVR	EEKGTFFLCWQDRALFSVSAW	RGRRFD
5	AK367226	636	4.81e-17	DNYHRNFVVD	ADQRWLLHRWKGRVLYAWSSW	IAADAT
5	AK371946	681	4.57e-13	RVQVRGFHVE	KRGVALTLYWQRGELVSVSAW	RC
5	AK372064	593	4.18e-17	FAGGDGYKVE	EKEGCLTLGWHTRPLIATSAW	RLAAP
5	AK372202	425	2.96e-15	GLGCDGFKVR	EEKGTFFLCWQDRALFSVSAW	RGRRFD
5	MLOC_1442.1	435	1.31e-12	SEHAAGWGMK	REDDDLMLTWKGHNVVFASAW	APS
5	AK375062	580	2.41e-22	SRYHKHFMIS	EDHRWLLQGWKGRVLYAHSTW	AAHNATASQV
5	AK375919	238	2.79e-13	SYGLRQCKCD	EGNADLLLCWGATRLYSISAW	RPHSQNAAPN
5	AK364580	524	2.78e-10	RTANHGFHVE	KQQSELALWWQRSELVSVSAW	RC
5	MLOC_21553.1	515	1.98e-19	NGYNSYYKLE	EKDGVIYLGWKNRKLVVSSAW	R
5	MLOC_14828.1	452	7.59e-11	GGSTAYRVSR	EEDGCLFIYRNDDPMFSVSTW	RTV
5	MLOC_2933.1	621	1.5e-18	KSYHKDFFVD	EDNKWMLQGWKGRVICALSTW	KPS
5	MLOC_43730.1	568	4.85e-22	GDYHKDFDID	EDHQWLLQGWKGRILYAHSTW	VAEGASSHC
5	MLOC_43769.1	221	5.57e-20	EHYHKDFLID	VDHQWLLQGWKGRVLYALSTW	VAEDDS
5	MLOC_50314.1	42	6.26e-12	GLGCDGFKVR	EEKGIFFLCSQDRALFSVSAW	RGRRFD
5	AK364983	763	5.32e-21	TLYHKDFLID	VDNRWLLQGWKGRVLYAMSTW	VAADHDYSKF
5	MLOC_37712.1	549	2.08e-18	ACYSDKYTLE	EKDGAMLLGWKSRKLISASAW	H
5	MLOC_41071.1	227	4.23e-11	SEHATGWGVK	REEDMLVLTWKGHAAVFTTAW	APN
5	MLOC_56057.1	447	3.93e-14	GGGGFRVMEA	GDGKAMALGWRDRALVTASAW	RPCRRSVGKN
5	AK365059	592	2.79e-16	MFPSDGYTLL	EENGTLKLGWKDLCLLTASAW	RPIQALGR
5	MLOC_58173.1	212	8.18e-12	KVPVRGFRVE	RRAGSLVLHWQRAELVSVSAW	RC
5	AK366346	655	2.79e-16	MFPSDGYTLL	EENGTLKLGWKDLCLLTASAW	RPIQALGR
5	MLOC_59593.1	445	2.55e-14	GLFNRGFEIV	HEKGRLMLCWKSRPLTSVSVW	APILKERSS
5	MLOC_62589.2	411	1.84e-15	MYPWKGYTLA	EEDGCLKLGWKDLSLLTASSW	EPTEDCYVAV
5	MLOC_62665.1	575	2.52e-12	SMREASTDES	AAGAGVFLAWKEQPLVWASAW	RP
5	AK366442	651	8.4e-18	DNYHKDFVVD	DDQRWLLHRWKGRVLYALSTW	VADNAT
5	MLOC_69561.1	764	2.41e-22	KCYHKNFIID	EDNKWLLQGWKGRILYALSTW	KANPQSS
5	MLOC_6971.1	531	1.65e-14	SSYCDRYKFE	EDHGGLHFGWGEKTLIVASAW	Q
5	MLOC_65838.1	536	1.46e-20	QSYSDNYKLA	ERDGALYLGWKKRPLVVSSAW	H
5	MLOC_72117.1	601	7.76e-16	GAPPPGLVVK	PENGVLRLGWKGRVVTVASAW	R
5	MLOC_72502.1	598	6.85e-12	VPVRGFRVEK	HAPGSLCLYWQRAELVSVSAW	RC
5	MLOC_73193.3	751	9.79e-21	DIYHKDFVID	EDSGWLLQGWKGRIIYAITTW	KHKNS
5	MLOC_73617.2	428	5.53e-17	LFSGEGHSVE	EAEGCLTLGWHGRPLFSASAW	RAAAVGCDAD
5	MLOC_74503.1	292	3.03e-12	CSRAYRVISS	EKDVCFFICWRDIPMFSVSTW	RAV
5	MLOC_7637.1	505	5.41e-14	GWGGYEVRHD	AEGHCFFLCWHKKPLYAVTAW	RPAGYHHSGG
5	MLOC_7694.1	421	4.38e-14	VYSGDGFRVQ	EIGGCLSLAWHGRPLFTASVW	SAMPAADGAG
5	AK367029	494	3.15e-17	NAGGSGYTVA	EEKGCLVLGWKGKPVIAASCW	KC
5	EMT04469	734	9.79e-21	DIYHKDFVID	EDSGWLLQGWKGRIIYAITTW	KHNNS
5	EMT02468	278	4.23e-11	SEHATGWGVK	REEDMLVLTWKGHAAVFTTAW	APN
5	EMT04695	503	1.48e-22	DSYHSCYRLE	ERDGVLYLGWKGRVLVVSSAW	C
5	EMT11121	243	1.65e-16	YGAGDGYRLN	EDKGCLLLGWQDRAIIGASAW	RC
5	EMT03069	769	5.32e-21	SLYHKDFLID	VDNRWLLQGWKGRVLYAMSTW	VAGDHDNSKF
5	EMT03070	649	4.81e-17	DNYHRNFVVD	ADQRWLLHRWKGRVLYAWSSW	IAADAT
5	EMT03071	605	1.66e-19	DNYHKDFVVD	EDQRWLLHRWKGRVLYALSTW	VADNAT
[truncated: 2,463 more rows]
