# Supplementary material for: GRAS gene family in rye (Secale cereale L.): genome-wide identification, phylogeny, evolutionary expansion and expression analyses
Source: BMC Plant Biol. 2024 Jan 13;24:46. doi: 10.1186/s12870-023-04674-1 (PMC10787399; doi:10.1186/s12870-023-04674-1)
Supplement: Supplementary file 4 — Supplementary Material 4: Table S4. Analysis of Motif Enrichment in 67 GRAS proteins in rye [file 12870_2023_4674_MOESM4_ESM.xlsx]

## Sheet:  rye
Table S4. Analysis of Motif Enrichment in 67 GRAS proteins in rye.
Logo	Database	ID	Alt ID	p-value	E-value	TP Thresh	TP (%)	FP (%)
	prosite2021 04	PS00422	GRANINS_1	0.00297	2.9	1.37	4 (6.0%)	3 (0.3%)
	prosite2021 04	PS00007	TYR_PHOSPHO_SITE_1	4.39e-09	4.3e-06	1.98	31 (46.3%)	118 (11.7%)
Sequence motif score: avg_odds
Background model source: letter frequencies in (primary) sequences file (67.fas)
Background model frequencies: 0.113221,0.0167855,0.0578361,0.0606379,0.0387992,0.0702189,0.0308443,0.0359225,0.0342714,0.0993621,0.0250407,0.0296936,0.0602877,0.0395997,0.065566,0.0803252,0.0446779,0.0619637,0.0123827,0.0225641
Total pseudocount added to a motif column: 0.1
Statistical test: Fisher's exact test (optimized over motif scores)
Labeling positives: all 67 primary sequences are labeled as 'positive'; all 1005 control sequences are labeled as 'negative'
Classifying positives: sequences with the motif scores ≥ 'TP Thresh' are classified as positive
Robert C. McLeay and Timothy L. Bailey, "Motif Enrichment Analysis: a unified framework and an evaluation on ChIP data", BMC Bioinformatics, 11:165, 2010.

## Sheet: 7 species
Table S4. Analysis of Motif Enrichment in 67 GRAS proteins in rye and six species.
Logo	Database	ID	Alt ID	p-value	E-value	TP Thresh	TP (%)	FP (%)
	prosite2021 04	PS00007	TYR_PHOSPHO_SITE_1	1.68e-47	1.64e-44	1.09	272 (45.2%)	155 (12.9%)
	prosite2021 04	PS00009	AMIDATION	1.13e-15	1.11e-12	1.23	287 (47.7%)	323 (26.8%)
	prosite2021 04	PS00850	GLY_RADICAL_1	4.91e-07	0.00048	1.68	28 (4.7%)	7 (0.6%)
	prosite2021 04	PS00018	EF_HAND_1	1.05e-05	0.0103	9.41	26 (4.3%)	8 (0.7%)
	prosite2021 04	PS00001	ASN_GLYCOSYLATION	1.42e-05	0.0139	1.23	252 (41.9%)	346 (28.7%)
	prosite2021 04	PS00123	ALKALINE_PHOSPHATASE	5.26e-05	0.0515	3.32	17 (2.8%)	3 (0.2%)
	prosite2021 04	PS00175	PG_MUTASE	7.83e-05	0.0766	1.59	13 (2.2%)	1 (0.1%)
	prosite2021 04	PS00422	GRANINS_1	0.000439	0.43	1.54	9 (1.5%)	0 (0.0%)
	prosite2021 04	PS00046	HISTONE_H2A	0.000578	0.565	4.66	11 (1.8%)	1 (0.1%)
	prosite2021 04	PS00103	PUR_PYR_PR_TRANSFER	0.00133	1.3	21.7	8 (1.3%)	0 (0.0%)
	prosite2021 04	PS00699	NITROGENASE_1_1	0.00283	2.76	1.84	11 (1.8%)	2 (0.2%)
	prosite2021 04	PS00297	HSP70_1	0.0049	4.79	150.31	7 (1.2%)	0 (0.0%)
	prosite2021 04	PS00108	PROTEIN_KINASE_ST	0.00807	7.89	4.76	6 (1.0%)	0 (0.0%)
	prosite2021 04	PS01037	SBP_BACTERIAL_1	0.00935	9.15	33.37	8 (1.3%)	1 (0.1%)
Sequence motif score: avg_odds
Background model source: letter frequencies in (primary) sequences file (ALL.fas)
Background model frequencies: 0.102472,0.0169232,0.0572024,0.0622057,0.0405449,0.0687144,0.0294251,0.0418067,0.0366865,0.0979781,0.0248487,0.0336345,0.0561967,0.0404025,0.0654505,0.0816558,0.044963,0.0618135,0.0119389,0.0251365
Total pseudocount added to a motif column: 0.1
Statistical test: Fisher's exact test (optimized over motif scores)
Labeling positives: all 602 primary sequences are labeled as 'positive'; all 1204 control sequences are labeled as 'negative'
Classifying positives: sequences with the motif scores ≥ 'TP Thresh' are classified as positive
Robert C. McLeay and Timothy L. Bailey, "Motif Enrichment Analysis: a unified framework and an evaluation on ChIP data", BMC Bioinformatics, 11:165, 2010. [
