# Supplementary material for: GRAS gene family in rye (Secale cereale L.): genome-wide identification, phylogeny, evolutionary expansion and expression analyses
Source: BMC Plant Biol. 2024 Jan 13;24:46. doi: 10.1186/s12870-023-04674-1 (PMC10787399; doi:10.1186/s12870-023-04674-1)
Supplement: Supplementary file 5 — Supplementary Material 5: Table S5. Cis-regulatory elements in the promoter region of ScGRAS genes [file 12870_2023_4674_MOESM5_ESM.xlsx]

## Sheet: Sheet1
Table S5. Cis-regulatory elements in the promoter region of ScGRAS genes.
Gene name	Cis-regulatory elements	Sequence	position	Base number	Strand Matrix	Organism	Function	Category
ScGRAS1	CCGTCC motif	CCGTCC	577	6	-	Nicotiana tabacum	Meristem specific element	Devolepment related elements
ScGRAS1	CCGTCC motif	CCGTCC	743	6	-	Nicotiana tabacum	Meristem specific element	Devolepment related elements
ScGRAS1	G-box	CACGTC	968	6	-	Zea mays	cis-acting regulatory element involved in light responsiveness	Light responsive elements
ScGRAS1	G-box	CACGTG	1883	6	-	Arabidopsis thaliana	cis-acting regulatory element involved in light responsiveness	Light responsive elements
ScGRAS1	CAAT-box	CAAAT	41	5	+	Pisum sativum	common cis-acting element in promoter and enhancer regions	Site-binding related elements
ScGRAS1	CAAT-box	CAAT	54	4	-	Nicotiana glutinosa	common cis-acting element in promoter and enhancer regions	Site-binding related elements
ScGRAS1	CAAT-box	CAAAT	119	5	+	Pisum sativum	common cis-acting element in promoter and enhancer regions	Site-binding related elements
ScGRAS1	CAAT-box	CAAT	183	4	-	Nicotiana glutinosa	common cis-acting element in promoter and enhancer regions	Site-binding related elements
ScGRAS1	CAAT-box	CAAAT	232	5	-	Pisum sativum	common cis-acting element in promoter and enhancer regions	Site-binding related elements
ScGRAS1	CAAT-box	CCAAT	356	5	+	Arabidopsis thaliana	common cis-acting element in promoter and enhancer regions	Site-binding related elements
ScGRAS1	CAAT-box	CAAT	357	4	+	Nicotiana glutinosa	common cis-acting element in promoter and enhancer regions	Site-binding related elements
ScGRAS1	CAAT-box	CAAT	807	4	+	Nicotiana glutinosa	common cis-acting element in promoter and enhancer regions	Site-binding related elements
ScGRAS1	CAAT-box	CAAT	958	4	-	Nicotiana glutinosa	common cis-acting element in promoter and enhancer regions	Site-binding related elements
ScGRAS1	CAAT-box	CAAAT	1025	5	+	Pisum sativum	common cis-acting element in promoter and enhancer regions	Site-binding related elements
ScGRAS1	CAAT-box	CAAAT	1049	5	-	Pisum sativum	common cis-acting element in promoter and enhancer regions	Site-binding related elements
ScGRAS1	CAAT-box	CAAT	1141	4	+	Nicotiana glutinosa	common cis-acting element in promoter and enhancer regions	Site-binding related elements
ScGRAS1	CAAT-box	CAAT	1146	4	+	Nicotiana glutinosa	common cis-acting element in promoter and enhancer regions	Site-binding related elements
ScGRAS1	CAAT-box	CAAT	1221	4	+	Nicotiana glutinosa	common cis-acting element in promoter and enhancer regions	Site-binding related elements
ScGRAS1	CAAT-box	CAAT	1309	4	+	Nicotiana glutinosa	common cis-acting element in promoter and enhancer regions	Site-binding related elements
ScGRAS1	CAAT-box	CAAT	1314	4	+	Nicotiana glutinosa	common cis-acting element in promoter and enhancer regions	Site-binding related elements
ScGRAS1	CAAT-box	CCAAT	1417	5	-	Arabidopsis thaliana	common cis-acting element in promoter and enhancer regions	Site-binding related elements
ScGRAS1	CAAT-box	CAAT	1447	4	+	Nicotiana glutinosa	common cis-acting element in promoter and enhancer regions	Site-binding related elements
ScGRAS1	CAAT-box	CAAT	1472	4	+	Nicotiana glutinosa	common cis-acting element in promoter and enhancer regions	Site-binding related elements
ScGRAS1	CAAT-box	CAAT	1500	4	-	Nicotiana glutinosa	common cis-acting element in promoter and enhancer regions	Site-binding related elements
ScGRAS1	CAAT-box	CAAT	1577	4	+	Nicotiana glutinosa	common cis-acting element in promoter and enhancer regions	Site-binding related elements
ScGRAS1	CAAT-box	CAAAT	1641	5	+	Pisum sativum	common cis-acting element in promoter and enhancer regions	Site-binding related elements
ScGRAS1	CAAT-box	CAAT	1782	4	+	Nicotiana glutinosa	common cis-acting element in promoter and enhancer regions	Site-binding related elements
ScGRAS1	CAAT-box	CAAAT	1938	5	-	Pisum sativum	common cis-acting element in promoter and enhancer regions	Site-binding related elements
ScGRAS1	CAAT-box	CAAT	1974	4	-	Nicotiana glutinosa	common cis-acting element in promoter and enhancer regions	Site-binding related elements
ScGRAS1	ARE	AAACCA	378	6	+	Zea mays	cis-acting regulatory element essential for the anaerobic induction	Environmental stress-related element
ScGRAS1	TATA-box	TATACA	196	6	-	Helianthus annuus	core promoter element around -30 of transcription start	Promoter related element
ScGRAS1	TATA-box	TATA	198	4	+	Arabidopsis thaliana	core promoter element around -30 of transcription start	Promoter related element
ScGRAS1	TATA-box	TATA	831	4	+	Arabidopsis thaliana	core promoter element around -30 of transcription start	Promoter related element
ScGRAS1	TATA-box	ATATAA	840	6	+	Brassica oleracea	core promoter element around -30 of transcription start	Promoter related element
ScGRAS1	TATA-box	TATA	841	4	+	Arabidopsis thaliana	core promoter element around -30 of transcription start	Promoter related element
ScGRAS1	TATA-box	TATTTAAA	869	8	+	Arabidopsis thaliana	core promoter element around -30 of transcription start	Promoter related element
ScGRAS1	TATA-box	TATAA	882	5	-	Arabidopsis thaliana	core promoter element around -30 of transcription start	Promoter related element
ScGRAS1	TATA-box	TATA	883	4	+	Arabidopsis thaliana	core promoter element around -30 of transcription start	Promoter related element
ScGRAS1	TATA-box	TATA	953	4	+	Arabidopsis thaliana	core promoter element around -30 of transcription start	Promoter related element
ScGRAS1	TATA-box	TATAAAA	1369	7	-	Pisum sativum	core promoter element around -30 of transcription start	Promoter related element
ScGRAS1	TATA-box	TATAAA	1370	6	-	Helianthus annuus	core promoter element around -30 of transcription start	Promoter related element
ScGRAS1	TATA-box	TATAA	1371	5	-	Arabidopsis thaliana	core promoter element around -30 of transcription start	Promoter related element
ScGRAS1	TATA-box	TATA	1372	4	-	Arabidopsis thaliana	core promoter element around -30 of transcription start	Promoter related element
ScGRAS1	TATA-box	ATATAT	1963	6	-	Brassica napus	core promoter element around -30 of transcription start	Promoter related element
ScGRAS1	TATA-box	TATA	1964	4	-	Arabidopsis thaliana	core promoter element around -30 of transcription start	Promoter related element
ScGRAS1	ATC-motif	AGTAATCT	854	8	-	Spinacia oleracea	part of a conserved DNA module involved in light responsiveness	Light responsive elements
ScGRAS1	O2-site	GATGACATGG	652	10	-	Zea mays	cis-acting regulatory element involved in zein metabolism regulation	Devolepment related elements
ScGRAS1	A-box	CCGTCC	577	6	-	Petroselinum crispum	cis-acting regulatory element	Promoter related element
ScGRAS1	A-box	CCGTCC	743	6	-	Petroselinum crispum	cis-acting regulatory element	Promoter related element
ScGRAS1	Sp1	GGGCGG	606	6	+	Oryza sativa	light responsive element	Light responsive elements
ScGRAS1	Unnamed__4	CTCC	416	4	-	Petroselinum hortense		Other elements
ScGRAS1	Unnamed__4	CTCC	436	4	-	Petroselinum hortense		Other elements
ScGRAS1	Unnamed__4	CTCC	447	4	-	Petroselinum hortense		Other elements
ScGRAS1	Unnamed__4	CTCC	452	4	-	Petroselinum hortense		Other elements
ScGRAS1	Unnamed__4	CTCC	483	4	-	Petroselinum hortense		Other elements
ScGRAS1	Unnamed__4	CTCC	498	4	-	Petroselinum hortense		Other elements
ScGRAS1	Unnamed__4	CTCC	504	4	-	Petroselinum hortense		Other elements
ScGRAS1	Unnamed__4	CTCC	561	4	-	Petroselinum hortense		Other elements
ScGRAS1	Unnamed__4	CTCC	567	4	-	Petroselinum hortense		Other elements
ScGRAS1	Unnamed__4	CTCC	581	4	-	Petroselinum hortense		Other elements
ScGRAS1	Unnamed__4	CTCC	585	4	-	Petroselinum hortense		Other elements
ScGRAS1	Unnamed__4	CTCC	589	4	-	Petroselinum hortense		Other elements
ScGRAS1	Unnamed__4	CTCC	610	4	-	Petroselinum hortense		Other elements
ScGRAS1	Unnamed__4	CTCC	629	4	-	Petroselinum hortense		Other elements
ScGRAS1	Unnamed__4	CTCC	650	4	+	Petroselinum hortense		Other elements
ScGRAS1	Unnamed__4	CTCC	725	4	-	Petroselinum hortense		Other elements
ScGRAS1	Unnamed__4	CTCC	735	4	-	Petroselinum hortense		Other elements
ScGRAS1	Unnamed__4	CTCC	738	4	-	Petroselinum hortense		Other elements
ScGRAS1	Unnamed__4	CTCC	747	4	-	Petroselinum hortense		Other elements
ScGRAS1	Unnamed__4	CTCC	1039	4	+	Petroselinum hortense		Other elements
ScGRAS1	Unnamed__4	CTCC	1277	4	+	Petroselinum hortense		Other elements
ScGRAS1	Unnamed__4	CTCC	1537	4	+	Petroselinum hortense		Other elements
ScGRAS1	Unnamed__4	CTCC	1630	4	-	Petroselinum hortense		Other elements
ScGRAS1	Unnamed__4	CTCC	1635	4	+	Petroselinum hortense		Other elements
ScGRAS1	MYC	CATTTG	41	6	-	Arabidopsis thaliana
ScGRAS1	MYC	CATTTG	119	6	-	Arabidopsis thaliana
ScGRAS1	MYC	CATGTG	786	6	+	Arabidopsis thaliana
ScGRAS1	MYC	CATGTG	926	6	-	Arabidopsis thaliana
ScGRAS1	MYC	CATTTG	1025	6	-	Arabidopsis thaliana
ScGRAS1	MYC	CATTTG	1641	6	-	Arabidopsis thaliana
ScGRAS1	MYC	CATGTG	1853	6	-	Arabidopsis thaliana
ScGRAS1	MYC	CATTTG	1937	6	+	Arabidopsis thaliana
ScGRAS1	G-Box	CACGTT	766	6	+	Pisum sativum	cis-acting regulatory element involved in light responsiveness	Light responsive elements
ScGRAS1	G-Box	CACGTG	1883	6	-	Pisum sativum	cis-acting regulatory element involved in light responsiveness	Light responsive elements
ScGRAS1	CGTCA-motif	CGTCA	81	5	+	Hordeum vulgare	cis-acting regulatory element involved in the MeJA-responsiveness	Hormone responsive elements
ScGRAS1	CGTCA-motif	CGTCA	1460	5	-	Hordeum vulgare	cis-acting regulatory element involved in the MeJA-responsiveness	Hormone responsive elements
ScGRAS1	AAGAA-motif	GAAAGAA	75	7	-	Avena sativa	cis-acting element involved in the abscisic acid responsiveness	Hormone responsive elements
ScGRAS1	AAGAA-motif	gGTAAAGAAA	1244	9	+	Avena sativa	cis-acting element involved in the abscisic acid responsiveness	Hormone responsive elements
ScGRAS1	AAGAA-motif	GAAAGAA	1281	7	-	Avena sativa	cis-acting element involved in the abscisic acid responsiveness	Hormone responsive elements
ScGRAS1	AT-rich sequence	TAAAATACT	1080	9	+	Pisum sativum	element for maximal elicitor-mediated activation (2copies)	Other elements
ScGRAS1	MYB-like sequence	TAACCA	990	6	+	Arabidopsis thaliana
ScGRAS1	MYB-like sequence	TAACCA	1580	6	+	Arabidopsis thaliana
ScGRAS1	MYB	TAACCA	990	6	+	Arabidopsis thaliana
ScGRAS1	MYB	CAACCA	1226	6	+	Arabidopsis thaliana
ScGRAS1	MYB	TAACCA	1580	6	+	Arabidopsis thaliana
ScGRAS1	MYB	CAACCA	1759	6	+	Arabidopsis thaliana
ScGRAS1	DRE core	GCCGAC	474	6	-	Arabidopsis thaliana		Other elements
ScGRAS1	DRE core	GCCGAC	535	6	+	Arabidopsis thaliana		Other elements
ScGRAS1	DRE core	GCCGAC	550	6	+	Arabidopsis thaliana		Other elements
ScGRAS1	TCA-element	CCATCTTTTT	99	9	-	Nicotiana tabacum	cis-acting element involved in salicylic acid responsiveness	Hormone responsive elements
ScGRAS1	TCA-element	TCAGAAGAGG	1622	9	+	Brassica oleracea	cis-acting element involved in salicylic acid responsiveness	Hormone responsive elements
ScGRAS1		motif_sequence	101	4	-	organism	short_function	Other elements
ScGRAS1		motif_sequence	291	4	+	organism	short_function	Other elements
ScGRAS1		motif_sequence	498	4	-	organism	short_function	Other elements
ScGRAS1		motif_sequence	504	4	-	organism	short_function	Other elements
ScGRAS1		motif_sequence	561	4	-	organism	short_function	Other elements
ScGRAS1		motif_sequence	567	4	-	organism	short_function	Other elements
ScGRAS1		motif_sequence	725	4	-	organism	short_function	Other elements
ScGRAS1		motif_sequence	755	4	+	organism	short_function	Other elements
ScGRAS1		motif_sequence	812	4	+	organism	short_function	Other elements
ScGRAS1		motif_sequence	1271	4	-	organism	short_function	Other elements
ScGRAS1		motif_sequence	1275	4	+	organism	short_function	Other elements
ScGRAS1		motif_sequence	1532	4	+	organism	short_function	Other elements
ScGRAS1		motif_sequence	1652	4	-	organism	short_function	Other elements
ScGRAS1		motif_sequence	1674	4	-	organism	short_function	Other elements
ScGRAS1		motif_sequence	1852	4	-	organism	short_function	Other elements
ScGRAS1	MBS	CAACTG	153	6	+	Arabidopsis thaliana	MYB binding site involved in drought-inducibility	Environmental stress-related element
ScGRAS1	STRE	AGGGG	343	5	+	Arabidopsis thaliana	cis-acting element involved in defense and stress responsiveness	Environmental stress-related element
ScGRAS1	STRE	AGGGG	418	5	+	Arabidopsis thaliana	cis-acting element involved in defense and stress responsiveness	Environmental stress-related element
ScGRAS1	STRE	AGGGG	510	5	+	Arabidopsis thaliana	cis-acting element involved in defense and stress responsiveness	Environmental stress-related element
ScGRAS1	STRE	AGGGG	574	5	+	Arabidopsis thaliana	cis-acting element involved in defense and stress responsiveness	Environmental stress-related element
ScGRAS1	STRE	AGGGG	647	5	-	Arabidopsis thaliana	cis-acting element involved in defense and stress responsiveness	Environmental stress-related element
ScGRAS1	STRE	AGGGG	740	5	+	Arabidopsis thaliana	cis-acting element involved in defense and stress responsiveness	Environmental stress-related element
ScGRAS1	ABRE	ACGTG	766	5	-	Arabidopsis thaliana	cis-acting element involved in the abscisic acid responsiveness	Hormone responsive elements
ScGRAS1	ABRE	CGTACGTGCA	966	9	+	Hordeum vulgare	cis-acting element involved in the abscisic acid responsiveness	Hormone responsive elements
ScGRAS1	ABRE	ACGTG	969	5	+	Arabidopsis thaliana	cis-acting element involved in the abscisic acid responsiveness	Hormone responsive elements
ScGRAS1	ABRE	CACGTG	1883	6	-	Arabidopsis thaliana	cis-acting element involved in the abscisic acid responsiveness	Hormone responsive elements
ScGRAS1	ABRE	ACGTG	1884	5	+	Arabidopsis thaliana	cis-acting element involved in the abscisic acid responsiveness	Hormone responsive elements
ScGRAS1	TGACG-motif	TGACG	81	5	-	Hordeum vulgare	cis-acting regulatory element involved in the MeJA-responsiveness	Hormone responsive elements
ScGRAS1	TGACG-motif	TGACG	1460	5	+	Hordeum vulgare	cis-acting regulatory element involved in the MeJA-responsiveness	Hormone responsive elements
ScGRAS1	Gap-box	CAAATGAA(A/G)A	1641	9.5	+	Arabidopsis thaliana	part of a light responsive element	Light responsive elements
ScGRAS1	Myb	CAACTG	153	6	+	Arabidopsis thaliana
ScGRAS1	DRE1	ACCGAGA	894	7	+	Zea mays		Other elements
ScGRAS1	TCCC-motif	TCTCCCT	502	7	-	Spinacia oleracea	part of a light responsive element	Light responsive elements
ScGRAS1	TCCC-motif	TCTCCCT	565	7	-	Spinacia oleracea	part of a light responsive element	Light responsive elements
ScGRAS1	WRE3	CCACCT	776	6	+	Pisum sativum	wound-responsive element	wound-responsive element
ScGRAS1	WRE3	CCACCT	1978	6	-	Pisum sativum	wound-responsive element	wound-responsive element
ScGRAS1	TCT-motif	TCTTAC	67	6	-	Arabidopsis thaliana	part of a light responsive element	Light responsive elements
ScGRAS1	CCGTCC-box	CCGTCC	577	6	-	Petroselinum hortense	Meristem specific element	Devolepment related elements
ScGRAS1	CCGTCC-box	CCGTCC	743	6	-	Petroselinum hortense	Meristem specific element	Devolepment related elements
ScGRAS1	as-1	TGACG	81	5	-	Arabidopsis thaliana		Other elements
ScGRAS1	as-1	TGACG	1460	5	+	Arabidopsis thaliana		Other elements
ScGRAS10	MYB recognition site	CCGTTG	478	6	-	Arabidopsis thaliana	common cis-acting element in promoter and enhancer regions	Site-binding related elements
ScGRAS10	MYB recognition site	CCGTTG	1413	6	+	Arabidopsis thaliana	common cis-acting element in promoter and enhancer regions	Site-binding related elements
ScGRAS10	CCGTCC motif	CCGTCC	26	6	+	Nicotiana tabacum	Meristem specific element	Devolepment related elements
ScGRAS10	CAAT-box	CAAAT	160	5	+	Pisum sativum	common cis-acting element in promoter and enhancer regions	Site-binding related elements
ScGRAS10	CAAT-box	CAAAT	337	5	-	Pisum sativum	common cis-acting element in promoter and enhancer regions	Site-binding related elements
ScGRAS10	CAAT-box	CCAAT	954	5	-	Arabidopsis thaliana	common cis-acting element in promoter and enhancer regions	Site-binding related elements
ScGRAS10	CAAT-box	CAAT	1048	4	+	Nicotiana glutinosa	common cis-acting element in promoter and enhancer regions	Site-binding related elements
ScGRAS10	CAAT-box	CAAT	1050	4	-	Nicotiana glutinosa	common cis-acting element in promoter and enhancer regions	Site-binding related elements
ScGRAS10	CAAT-box	CAAAT	1157	5	+	Pisum sativum	common cis-acting element in promoter and enhancer regions	Site-binding related elements
ScGRAS10	CAAT-box	CAAAT	1187	5	-	Pisum sativum	common cis-acting element in promoter and enhancer regions	Site-binding related elements
ScGRAS10	CAAT-box	CAAT	1229	4	-	Nicotiana glutinosa	common cis-acting element in promoter and enhancer regions	Site-binding related elements
ScGRAS10	CAAT-box	CAAT	1240	4	+	Nicotiana glutinosa	common cis-acting element in promoter and enhancer regions	Site-binding related elements
ScGRAS10	CAAT-box	CAAAT	1631	5	+	Pisum sativum	common cis-acting element in promoter and enhancer regions	Site-binding related elements
ScGRAS10	CAAT-box	CAAT	1634	4	-	Nicotiana glutinosa	common cis-acting element in promoter and enhancer regions	Site-binding related elements
ScGRAS10	CAAT-box	CAAAT	1707	5	-	Pisum sativum	common cis-acting element in promoter and enhancer regions	Site-binding related elements
ScGRAS10	CAAT-box	CAAT	1714	4	-	Nicotiana glutinosa	common cis-acting element in promoter and enhancer regions	Site-binding related elements
ScGRAS10	CAAT-box	CAAT	1784	4	-	Nicotiana glutinosa	common cis-acting element in promoter and enhancer regions	Site-binding related elements
ScGRAS10	CAAT-box	CAAT	1808	4	+	Nicotiana glutinosa	common cis-acting element in promoter and enhancer regions	Site-binding related elements
ScGRAS10	CAAT-box	CCAAT	1815	5	+	Arabidopsis thaliana	common cis-acting element in promoter and enhancer regions	Site-binding related elements
ScGRAS10	CAAT-box	CAAT	1816	4	+	Nicotiana glutinosa	common cis-acting element in promoter and enhancer regions	Site-binding related elements
ScGRAS10	G-box	CACGTG	40	6	+	Arabidopsis thaliana	cis-acting regulatory element involved in light responsiveness	Light responsive elements
ScGRAS10	G-box	CACGAC	57	6	+	Zea mays	cis-acting regulatory element involved in light responsiveness	Light responsive elements
ScGRAS10	G-box	CACGAC	422	6	+	Zea mays	cis-acting regulatory element involved in light responsiveness	Light responsive elements
ScGRAS10	O2-site	GATGATGTGG	1388	9	+	Zea mays	cis-acting regulatory element involved in zein metabolism regulation	Devolepment related elements
ScGRAS10	ARE	AAACCA	906	6	-	Zea mays	cis-acting regulatory element essential for the anaerobic induction	Environmental stress-related element
ScGRAS10	ARE	AAACCA	1366	6	-	Zea mays	cis-acting regulatory element essential for the anaerobic induction	Environmental stress-related element
ScGRAS10	TATA-box	TATA	94	4	+	Arabidopsis thaliana	core promoter element around -30 of transcription start	Promoter related element
ScGRAS10	TATA-box	ccTATAAAaa	761	9	-	Arabidopsis thaliana	core promoter element around -30 of transcription start	Promoter related element
ScGRAS10	TATA-box	TACAAAA	762	7	-	Oryza sativa	core promoter element around -30 of transcription start	Promoter related element
ScGRAS10	TATA-box	TATAAA	1656	6	-	Helianthus annuus	core promoter element around -30 of transcription start	Promoter related element
ScGRAS10	TATA-box	TATATAA	1657	7	-	Arabidopsis thaliana	core promoter element around -30 of transcription start	Promoter related element
ScGRAS10	TATA-box	TATATA	1658	6	-	Arabidopsis thaliana	core promoter element around -30 of transcription start	Promoter related element
ScGRAS10	TATA-box	ATATAT	1659	6	-	Brassica napus	core promoter element around -30 of transcription start	Promoter related element
ScGRAS10	TATA-box	TATA	1660	4	-	Arabidopsis thaliana	core promoter element around -30 of transcription start	Promoter related element
ScGRAS10	TATA-box	TATA	1692	4	-	Arabidopsis thaliana	core promoter element around -30 of transcription start	Promoter related element
ScGRAS10	TATA-box	TATACA	1802	6	-	Helianthus annuus	core promoter element around -30 of transcription start	Promoter related element
ScGRAS10	TATA-box	TATA	1804	4	-	Arabidopsis thaliana	core promoter element around -30 of transcription start	Promoter related element
ScGRAS10	Sp1	GGGCGG	1341	6	+	Oryza sativa	light responsive element	Light responsive elements
ScGRAS10	A-box	CCGTCC	26	6	+	Petroselinum crispum	cis-acting regulatory element	Promoter related element
ScGRAS10	Unnamed__4	CTCC	144	4	-	Petroselinum hortense		Other elements
ScGRAS10	Unnamed__4	CTCC	175	4	-	Petroselinum hortense		Other elements
ScGRAS10	Unnamed__4	CTCC	180	4	+	Petroselinum hortense		Other elements
ScGRAS10	Unnamed__4	CTCC	185	4	-	Petroselinum hortense		Other elements
ScGRAS10	Unnamed__4	CTCC	190	4	+	Petroselinum hortense		Other elements
ScGRAS10	Unnamed__4	CTCC	229	4	-	Petroselinum hortense		Other elements
ScGRAS10	Unnamed__4	CTCC	308	4	-	Petroselinum hortense		Other elements
ScGRAS10	Unnamed__4	CTCC	349	4	+	Petroselinum hortense		Other elements
ScGRAS10	Unnamed__4	CTCC	490	4	-	Petroselinum hortense		Other elements
ScGRAS10	Unnamed__4	CTCC	540	4	+	Petroselinum hortense		Other elements
ScGRAS10	Unnamed__4	CTCC	548	4	+	Petroselinum hortense		Other elements
ScGRAS10	Unnamed__4	CTCC	578	4	+	Petroselinum hortense		Other elements
ScGRAS10	Unnamed__4	CTCC	583	4	+	Petroselinum hortense		Other elements
ScGRAS10	Unnamed__4	CTCC	594	4	+	Petroselinum hortense		Other elements
ScGRAS10	Unnamed__4	CTCC	597	4	+	Petroselinum hortense		Other elements
ScGRAS10	Unnamed__4	CTCC	602	4	+	Petroselinum hortense		Other elements
ScGRAS10	Unnamed__4	CTCC	608	4	+	Petroselinum hortense		Other elements
ScGRAS10	Unnamed__4	CTCC	614	4	+	Petroselinum hortense		Other elements
ScGRAS10	Unnamed__4	CTCC	634	4	+	Petroselinum hortense		Other elements
ScGRAS10	Unnamed__4	CTCC	671	4	+	Petroselinum hortense		Other elements
ScGRAS10	Unnamed__4	CTCC	690	4	+	Petroselinum hortense		Other elements
ScGRAS10	Unnamed__4	CTCC	705	4	-	Petroselinum hortense		Other elements
ScGRAS10	Unnamed__4	CTCC	743	4	+	Petroselinum hortense		Other elements
ScGRAS10	Unnamed__4	CTCC	913	4	+	Petroselinum hortense		Other elements
ScGRAS10	Unnamed__4	CTCC	1135	4	-	Petroselinum hortense		Other elements
ScGRAS10	Unnamed__4	CTCC	1465	4	+	Petroselinum hortense		Other elements
ScGRAS10	Unnamed__4	CTCC	1502	4	-	Petroselinum hortense		Other elements
ScGRAS10	Unnamed__4	CTCC	1564	4	+	Petroselinum hortense		Other elements
ScGRAS10	AT~TATA-box	TATATAAA	1656	8	-	Arabidopsis thaliana	promoter related elements and the selection of gene transcription initiation as binding sites for polymerase	Promoter related element and Site-binding related elements
ScGRAS10	AT~TATA-box	TATATA	1658	6	-	Arabidopsis thaliana	promoter related elements and the selection of gene transcription initiation as binding sites for polymerase	Promoter related element and Site-binding related elements
ScGRAS10	MYC	CAATTG	1048	6	-	Arabidopsis thaliana
ScGRAS10	MYC	CATTTG	1157	6	-	Arabidopsis thaliana
ScGRAS10	NON	CAACGGCCACG	478	10	+	Nicotiana tabacum
ScGRAS10	G-Box	CACGTG	40	6	+	Pisum sativum	cis-acting regulatory element involved in light responsiveness	Light responsive elements
ScGRAS10	CGTCA-motif	CGTCA	11	5	-	Hordeum vulgare	cis-acting regulatory element involved in the MeJA-responsiveness	Hormone responsive elements
ScGRAS10	CGTCA-motif	CGTCA	99	5	+	Hordeum vulgare	cis-acting regulatory element involved in the MeJA-responsiveness	Hormone responsive elements
ScGRAS10	CGTCA-motif	CGTCA	235	5	+	Hordeum vulgare	cis-acting regulatory element involved in the MeJA-responsiveness	Hormone responsive elements
ScGRAS10	CGTCA-motif	CGTCA	412	5	+	Hordeum vulgare	cis-acting regulatory element involved in the MeJA-responsiveness	Hormone responsive elements
ScGRAS10	CGTCA-motif	CGTCA	1154	5	+	Hordeum vulgare	cis-acting regulatory element involved in the MeJA-responsiveness	Hormone responsive elements
ScGRAS10	CGTCA-motif	CGTCA	1524	5	-	Hordeum vulgare	cis-acting regulatory element involved in the MeJA-responsiveness	Hormone responsive elements
ScGRAS10	AAGAA-motif	GAAAGAA	974	7	+	Avena sativa	cis-acting element involved in the abscisic acid responsiveness	Hormone responsive elements
ScGRAS10	plant_AP-2-like	CGACCAGG	1058	8	-	Oryza sativa		Other elements
ScGRAS10	Unnamed__1	CGTGG	304	5	+	Zea mays		Other elements
ScGRAS10	Unnamed__1	CGTGG	369	5	-	Zea mays		Other elements
ScGRAS10	DRE core	GCCGAC	1030	6	-	Arabidopsis thaliana		Other elements
ScGRAS10	DRE core	GCCGAC	1062	6	-	Arabidopsis thaliana		Other elements
ScGRAS10	DRE core	GCCGAC	1335	6	+	Arabidopsis thaliana		Other elements
ScGRAS10	Myb-binding site	CAACAG	520	6	+	Nicotiana tabacum	common cis-acting element in promoter and enhancer regions	Site-binding related elements
ScGRAS10	MYB	CAACAG	520	6	+	Arabidopsis thaliana
ScGRAS10	MYB	CAACCA	1161	6	-	Arabidopsis thaliana
ScGRAS10	MYB	CAACCA	1324	6	-	Arabidopsis thaliana
ScGRAS10	MYB	CAACCA	1328	6	-	Arabidopsis thaliana
ScGRAS10	CCAAT-box	CAACGG	478	6	+	Hordeum vulgare	MYBHv1 binding site	Site-binding related elements
ScGRAS10	CCAAT-box	CAACGG	1413	6	-	Hordeum vulgare	MYBHv1 binding site	Site-binding related elements
ScGRAS10	Unnamed__2	CCCCGG	395	6	+	Zea mays		Other elements
ScGRAS10	Unnamed__2	CCCCGG	401	6	+	Zea mays		Other elements
ScGRAS10	Unnamed__2	CCCCGG	461	6	+	Zea mays		Other elements
ScGRAS10	Unnamed__2	CCCCGG	463	6	-	Zea mays		Other elements
ScGRAS10	W box	TTGACC	1223	6	+	Arabidopsis thaliana	Environmental stress-related element	Environmental stress-related element
ScGRAS10	W box	TTGACC	1346	6	-	Arabidopsis thaliana	Environmental stress-related element	Environmental stress-related element
ScGRAS10		motif_sequence	31	4	+	organism	short_function	Other elements
ScGRAS10		motif_sequence	121	4	-	organism	short_function	Other elements
ScGRAS10		motif_sequence	126	4	-	organism	short_function	Other elements
ScGRAS10		motif_sequence	131	4	-	organism	short_function	Other elements
ScGRAS10		motif_sequence	581	4	+	organism	short_function	Other elements
ScGRAS10		motif_sequence	629	4	+	organism	short_function	Other elements
ScGRAS10		motif_sequence	647	4	+	organism	short_function	Other elements
ScGRAS10		motif_sequence	705	4	-	organism	short_function	Other elements
ScGRAS10		motif_sequence	722	4	-	organism	short_function	Other elements
ScGRAS10		motif_sequence	741	4	+	organism	short_function	Other elements
ScGRAS10		motif_sequence	1170	4	-	organism	short_function	Other elements
ScGRAS10		motif_sequence	1207	4	-	organism	short_function	Other elements
ScGRAS10		motif_sequence	1282	4	+	organism	short_function	Other elements
ScGRAS10		motif_sequence	1288	4	+	organism	short_function	Other elements
ScGRAS10		motif_sequence	1294	4	+	organism	short_function	Other elements
ScGRAS10		motif_sequence	1300	4	+	organism	short_function	Other elements
ScGRAS10		motif_sequence	1529	4	+	organism	short_function	Other elements
ScGRAS10		motif_sequence	1558	4	+	organism	short_function	Other elements
ScGRAS10		motif_sequence	1677	4	+	organism	short_function	Other elements
ScGRAS10		motif_sequence	1728	4	-	organism	short_function	Other elements
ScGRAS10		motif_sequence	1954	4	-	organism	short_function	Other elements
ScGRAS10	GATA-motif	GATAGGA	1819	7	-	Arabidopsis thaliana	part of a light responsive element	Light responsive elements
ScGRAS10	box S	AGCCACC	562	7	+	Arabidopsis thaliana	guiding the expression of responses to fungal elicitors	Environmental stress-related element
ScGRAS10	box S	AGCCACC	709	7	+	Arabidopsis thaliana	guiding the expression of responses to fungal elicitors	Environmental stress-related element
ScGRAS10	STRE	AGGGG	545	5	-	Arabidopsis thaliana	cis-acting element involved in defense and stress responsiveness	Environmental stress-related element
ScGRAS10	STRE	AGGGG	599	5	-	Arabidopsis thaliana	cis-acting element involved in defense and stress responsiveness	Environmental stress-related element
ScGRAS10	STRE	AGGGG	605	5	-	Arabidopsis thaliana	cis-acting element involved in defense and stress responsiveness	Environmental stress-related element
ScGRAS10	STRE	AGGGG	611	5	-	Arabidopsis thaliana	cis-acting element involved in defense and stress responsiveness	Environmental stress-related element
ScGRAS10	STRE	AGGGG	847	5	-	Arabidopsis thaliana	cis-acting element involved in defense and stress responsiveness	Environmental stress-related element
ScGRAS10	STRE	AGGGG	876	5	+	Arabidopsis thaliana	cis-acting element involved in defense and stress responsiveness	Environmental stress-related element
ScGRAS10	STRE	AGGGG	1215	5	+	Arabidopsis thaliana	cis-acting element involved in defense and stress responsiveness	Environmental stress-related element
ScGRAS10	STRE	AGGGG	1316	5	+	Arabidopsis thaliana	cis-acting element involved in defense and stress responsiveness	Environmental stress-related element
ScGRAS10	TGACG-motif	TGACG	11	5	+	Hordeum vulgare	cis-acting regulatory element involved in the MeJA-responsiveness	Hormone responsive elements
ScGRAS10	TGACG-motif	TGACG	99	5	-	Hordeum vulgare	cis-acting regulatory element involved in the MeJA-responsiveness	Hormone responsive elements
ScGRAS10	TGACG-motif	TGACG	235	5	-	Hordeum vulgare	cis-acting regulatory element involved in the MeJA-responsiveness	Hormone responsive elements
ScGRAS10	TGACG-motif	TGACG	412	5	-	Hordeum vulgare	cis-acting regulatory element involved in the MeJA-responsiveness	Hormone responsive elements
ScGRAS10	TGACG-motif	TGACG	1154	5	-	Hordeum vulgare	cis-acting regulatory element involved in the MeJA-responsiveness	Hormone responsive elements
ScGRAS10	TGACG-motif	TGACG	1524	5	+	Hordeum vulgare	cis-acting regulatory element involved in the MeJA-responsiveness	Hormone responsive elements
ScGRAS10	ABRE	CACGTG	40	6	+	Arabidopsis thaliana	cis-acting element involved in the abscisic acid responsiveness	Hormone responsive elements
ScGRAS10	ABRE	ACGTG	41	5	+	Arabidopsis thaliana	cis-acting element involved in the abscisic acid responsiveness	Hormone responsive elements
ScGRAS10	Myb	TAACTG	1650	6	+	Arabidopsis thaliana
ScGRAS10	Box 4	ATTAAT	1276	6	-	Petroselinum crispum	part of a conserved DNA module involved in light responsiveness	Light responsive elements
ScGRAS10	TCCC-motif	TCTCCCT	742	7	+	Spinacia oleracea	part of a light responsive element	Light responsive elements
ScGRAS10	WRE3	CCACCT	574	6	+	Pisum sativum	wound-responsive element	wound-responsive element
ScGRAS10	WRE3	CCACCT	1392	6	-	Pisum sativum	wound-responsive element	wound-responsive element
ScGRAS10	AC-II	CCACCAACCCCC	564	11	+	Phaseolus vulgaris		Other elements
ScGRAS10	as-1	TGACG	11	5	+	Arabidopsis thaliana		Other elements
ScGRAS10	as-1	TGACG	99	5	-	Arabidopsis thaliana		Other elements
ScGRAS10	as-1	TGACG	235	5	-	Arabidopsis thaliana		Other elements
ScGRAS10	as-1	TGACG	412	5	-	Arabidopsis thaliana		Other elements
ScGRAS10	as-1	TGACG	1154	5	-	Arabidopsis thaliana		Other elements
ScGRAS10	as-1	TGACG	1524	5	+	Arabidopsis thaliana		Other elements
ScGRAS10	CCGTCC-box	CCGTCC	26	6	+	Petroselinum hortense	Meristem specific element	Devolepment related elements
ScGRAS11	CCGTCC-box	CCGTCC	1444	6	+	Petroselinum hortense	Meristem specific element	Devolepment related elements
ScGRAS11	CCGTCC-box	CCGTCC	1450	6	+	Petroselinum hortense	Meristem specific element	Devolepment related elements
ScGRAS11	GC-motif	CCCCCG	1541	6	+	Zea mays	enhancer-like element involved in anoxic specific inducibility	Environmental stress-related element
ScGRAS11	GC-motif	CCCCCG	1576	6	+	Zea mays	enhancer-like element involved in anoxic specific inducibility	Environmental stress-related element
ScGRAS11	as-1	TGACG	1125	5	-	Arabidopsis thaliana		Other elements
ScGRAS11	as-1	TGACG	1245	5	+	Arabidopsis thaliana		Other elements
ScGRAS11	as-1	TGACG	1580	5	-	Arabidopsis thaliana		Other elements
ScGRAS11	TCA	TCATCTTCAT	341	9	+	Pisum sativum		Other elements
ScGRAS11	Myb	CAACTG	951	6	-	Arabidopsis thaliana
ScGRAS11	Myb	TAACTG	1890	6	-	Arabidopsis thaliana
ScGRAS11	ABRE	ACGTG	1101	5	+	Arabidopsis thaliana	cis-acting element involved in the abscisic acid responsiveness	Hormone responsive elements
ScGRAS11	ABRE	GCAACGTGTC	1312	9	-	Hordeum vulgare	cis-acting element involved in the abscisic acid responsiveness	Hormone responsive elements
ScGRAS11	ABRE	CACGTG	1314	6	-	Arabidopsis thaliana	cis-acting element involved in the abscisic acid responsiveness	Hormone responsive elements
ScGRAS11	ABRE	ACGTG	1315	5	+	Arabidopsis thaliana	cis-acting element involved in the abscisic acid responsiveness	Hormone responsive elements
ScGRAS11	ABRE	ACGTG	1610	5	-	Arabidopsis thaliana	cis-acting element involved in the abscisic acid responsiveness	Hormone responsive elements
ScGRAS11	TGACG-motif	TGACG	1125	5	-	Hordeum vulgare	cis-acting regulatory element involved in the MeJA-responsiveness	Hormone responsive elements
ScGRAS11	TGACG-motif	TGACG	1245	5	+	Hordeum vulgare	cis-acting regulatory element involved in the MeJA-responsiveness	Hormone responsive elements
ScGRAS11	TGACG-motif	TGACG	1580	5	-	Hordeum vulgare	cis-acting regulatory element involved in the MeJA-responsiveness	Hormone responsive elements
ScGRAS11	STRE	AGGGG	1306	5	-	Arabidopsis thaliana	cis-acting element involved in defense and stress responsiveness	Environmental stress-related element
ScGRAS11	STRE	AGGGG	1858	5	-	Arabidopsis thaliana	cis-acting element involved in defense and stress responsiveness	Environmental stress-related element
ScGRAS11	I-box	AAGATAAGGCT	194	10	+	Gossypium hirsutum	part of a light responsive element	Light responsive elements
ScGRAS11	I-box	GTATAAGGCC	460	9	+	Larix laricina	part of a light responsive element	Light responsive elements
ScGRAS11	MBS	CAACTG	951	6	-	Arabidopsis thaliana	MYB binding site involved in drought-inducibility	Environmental stress-related element
ScGRAS11	GT1-motif	GGTTAA	56	6	-	Arabidopsis thaliana	light responsive element	Light responsive elements
ScGRAS11	GATA-motif	GATAGGG	196	7	+	Pisum sativum	part of a light responsive element	Light responsive elements
ScGRAS11		motif_sequence	272	4	-	organism	short_function	Other elements
ScGRAS11		motif_sequence	336	4	+	organism	short_function	Other elements
ScGRAS11		motif_sequence	343	4	+	organism	short_function	Other elements
ScGRAS11		motif_sequence	351	4	+	organism	short_function	Other elements
ScGRAS11		motif_sequence	559	4	+	organism	short_function	Other elements
ScGRAS11		motif_sequence	847	4	+	organism	short_function	Other elements
ScGRAS11		motif_sequence	1218	4	-	organism	short_function	Other elements
ScGRAS11		motif_sequence	1301	4	+	organism	short_function	Other elements
ScGRAS11		motif_sequence	1407	4	-	organism	short_function	Other elements
ScGRAS11		motif_sequence	1421	4	-	organism	short_function	Other elements
ScGRAS11		motif_sequence	1497	4	+	organism	short_function	Other elements
ScGRAS11		motif_sequence	1721	4	+	organism	short_function	Other elements
ScGRAS11		motif_sequence	1874	4	+	organism	short_function	Other elements
ScGRAS11		motif_sequence	1937	4	+	organism	short_function	Other elements
ScGRAS11	W box	TTGACC	1277	6	-	Arabidopsis thaliana	Environmental stress-related element	Environmental stress-related element
ScGRAS11	F-box	CTATTCTCATT	373	11	+	Lycopersicon esculentum		Other elements
ScGRAS11	Unnamed__2	CCCCGG	1669	6	+	Zea mays		Other elements
ScGRAS11	MYB	CAACCA	516	6	+	Arabidopsis thaliana
ScGRAS11	MYB	CAACCA	826	6	+	Arabidopsis thaliana
ScGRAS11	MYB	CAACCA	1250	6	+	Arabidopsis thaliana
ScGRAS11	CCAAT-box	CAACGG	1179	6	+	Hordeum vulgare	MYBHv1 binding site	Site-binding related elements
ScGRAS11	DRE core	GCCGAC	1287	6	-	Arabidopsis thaliana		Other elements
ScGRAS11	CGTCA-motif	CGTCA	1125	5	+	Hordeum vulgare	cis-acting regulatory element involved in the MeJA-responsiveness	Hormone responsive elements
ScGRAS11	CGTCA-motif	CGTCA	1245	5	-	Hordeum vulgare	cis-acting regulatory element involved in the MeJA-responsiveness	Hormone responsive elements
ScGRAS11	CGTCA-motif	CGTCA	1580	5	+	Hordeum vulgare	cis-acting regulatory element involved in the MeJA-responsiveness	Hormone responsive elements
ScGRAS11	Unnamed__1	CGTGG	1102	5	+	Zea mays		Other elements
ScGRAS11	Unnamed__1	CGTGG	1253	5	-	Zea mays		Other elements
ScGRAS11	Unnamed__1	GCCACGTGGC	1312	9	-	Petunia sp.		Other elements
ScGRAS11	Unnamed__1	CGTGG	1316	5	+	Zea mays		Other elements
ScGRAS11	Unnamed__1	CGTGG	1563	5	+	Zea mays		Other elements
ScGRAS11	Unnamed__1	CGTGG	1609	5	-	Zea mays		Other elements
ScGRAS11	Unnamed__1	CGTGG	1642	5	-	Zea mays		Other elements
ScGRAS11	Unnamed__1	CGTGG	1802	5	-	Zea mays		Other elements
ScGRAS11	G-Box	CACGTG	1314	6	-	Pisum sativum	cis-acting regulatory element involved in light responsiveness	Light responsive elements
ScGRAS11	MYC	CAATTG	499	6	+	Arabidopsis thaliana
ScGRAS11	MYC	CATGTG	1086	6	+	Arabidopsis thaliana
ScGRAS11	MYC	CATTTG	1583	6	-	Arabidopsis thaliana
ScGRAS11	Unnamed__4	CTCC	417	4	+	Petroselinum hortense		Other elements
ScGRAS11	Unnamed__4	CTCC	510	4	+	Petroselinum hortense		Other elements
ScGRAS11	Unnamed__4	CTCC	880	4	-	Petroselinum hortense		Other elements
ScGRAS11	Unnamed__4	CTCC	981	4	-	Petroselinum hortense		Other elements
ScGRAS11	Unnamed__4	CTCC	1218	4	-	Petroselinum hortense		Other elements
ScGRAS11	Unnamed__4	CTCC	1229	4	-	Petroselinum hortense		Other elements
ScGRAS11	Unnamed__4	CTCC	1416	4	+	Petroselinum hortense		Other elements
ScGRAS11	Unnamed__4	CTCC	1515	4	-	Petroselinum hortense		Other elements
ScGRAS11	Unnamed__4	CTCC	1534	4	+	Petroselinum hortense		Other elements
ScGRAS11	Unnamed__4	CTCC	1673	4	-	Petroselinum hortense		Other elements
ScGRAS11	Unnamed__4	CTCC	1678	4	-	Petroselinum hortense		Other elements
ScGRAS11	Unnamed__4	CTCC	1799	4	+	Petroselinum hortense		Other elements
ScGRAS11	AT~TATA-box	TATATA	800	6	+	Arabidopsis thaliana	promoter related elements and the selection of gene transcription initiation as binding sites for polymerase	Promoter related element and Site-binding related elements
ScGRAS11	A-box	CCGTCC	1444	6	+	Petroselinum crispum	cis-acting regulatory element	Promoter related element
ScGRAS11	A-box	CCGTCC	1450	6	+	Petroselinum crispum	cis-acting regulatory element	Promoter related element
ScGRAS11	Sp1	GGGCGG	1155	6	-	Oryza sativa	light responsive element	Light responsive elements
ScGRAS11	Sp1	GGGCGG	1544	6	-	Oryza sativa	light responsive element	Light responsive elements
ScGRAS11	Sp1	GGGCGG	1706	6	-	Oryza sativa	light responsive element	Light responsive elements
ScGRAS11	Sp1	GGGCGG	1734	6	-	Oryza sativa	light responsive element	Light responsive elements
ScGRAS11	Sp1	GGGCGG	1846	6	+	Oryza sativa	light responsive element	Light responsive elements
ScGRAS11	Sp1	GGGCGG	1943	6	-	Oryza sativa	light responsive element	Light responsive elements
ScGRAS11	Sp1	GGGCGG	1947	6	-	Oryza sativa	light responsive element	Light responsive elements
ScGRAS11	Sp1	GGGCGG	1951	6	-	Oryza sativa	light responsive element	Light responsive elements
ScGRAS11	Sp1	GGGCGG	1955	6	-	Oryza sativa	light responsive element	Light responsive elements
ScGRAS11	TATA-box	TATA	13	4	+	Arabidopsis thaliana	core promoter element around -30 of transcription start	Promoter related element
ScGRAS11	TATA-box	TATA	62	4	+	Arabidopsis thaliana	core promoter element around -30 of transcription start	Promoter related element
ScGRAS11	TATA-box	TATA	112	4	+	Arabidopsis thaliana	core promoter element around -30 of transcription start	Promoter related element
ScGRAS11	TATA-box	TATA	161	4	+	Arabidopsis thaliana	core promoter element around -30 of transcription start	Promoter related element
ScGRAS11	TATA-box	TATA	211	4	+	Arabidopsis thaliana	core promoter element around -30 of transcription start	Promoter related element
ScGRAS11	TATA-box	TATA	603	4	+	Arabidopsis thaliana	core promoter element around -30 of transcription start	Promoter related element
ScGRAS11	TATA-box	TATA	620	4	+	Arabidopsis thaliana	core promoter element around -30 of transcription start	Promoter related element
ScGRAS11	TATA-box	TATA	660	4	+	Arabidopsis thaliana	core promoter element around -30 of transcription start	Promoter related element
ScGRAS11	TATA-box	taTATAAAtc	662	9	+	Arabidopsis thaliana	core promoter element around -30 of transcription start	Promoter related element
ScGRAS11	TATA-box	TATAAAT	672	7	-	Brassica juncea	core promoter element around -30 of transcription start	Promoter related element
ScGRAS11	TATA-box	TATAAA	673	6	-	Helianthus annuus	core promoter element around -30 of transcription start	Promoter related element
ScGRAS11	TATA-box	TATAA	674	5	-	Arabidopsis thaliana	core promoter element around -30 of transcription start	Promoter related element
ScGRAS11	TATA-box	TATA	675	4	+	Arabidopsis thaliana	core promoter element around -30 of transcription start	Promoter related element
ScGRAS11	TATA-box	ATTATA	761	6	+	Brassica napus	core promoter element around -30 of transcription start	Promoter related element
ScGRAS11	TATA-box	TATAA	762	5	-	Arabidopsis thaliana	core promoter element around -30 of transcription start	Promoter related element
ScGRAS11	TATA-box	TATA	763	4	+	Arabidopsis thaliana	core promoter element around -30 of transcription start	Promoter related element
ScGRAS11	TATA-box	TATATA	800	6	+	Arabidopsis thaliana	core promoter element around -30 of transcription start	Promoter related element
ScGRAS11	TATA-box	TATA	802	4	+	Arabidopsis thaliana	core promoter element around -30 of transcription start	Promoter related element
ScGRAS11	ARE	AAACCA	1137	6	+	Zea mays	cis-acting regulatory element essential for the anaerobic induction	Environmental stress-related element
ScGRAS11	O2-site	GATGACATGG	129	9	+	Zea mays	cis-acting regulatory element involved in zein metabolism regulation	Devolepment related elements
ScGRAS11	O2-site	GATGACATGG	1879	9	-	Zea mays	cis-acting regulatory element involved in zein metabolism regulation	Devolepment related elements
ScGRAS11	CAT-box	GCCACT	1094	6	-	Arabidopsis thaliana	cis-acting regulatory element related to meristem expression	Devolepment related elements
ScGRAS11	CAT-box	GCCACT	1370	6	-	Arabidopsis thaliana	cis-acting regulatory element related to meristem expression	Devolepment related elements
ScGRAS11	CAT-box	GCCACT	1925	6	+	Arabidopsis thaliana	cis-acting regulatory element related to meristem expression	Devolepment related elements
ScGRAS11	CARE	CAACTCAC	1918	8	-	Oryza sativa	Myb binding to promoter components	Site-binding related elements
ScGRAS11	G-box	CACGAC	89	6	+	Zea mays	cis-acting regulatory element involved in light responsiveness	Light responsive elements
ScGRAS11	G-box	CACGTC	1100	6	-	Zea mays	cis-acting regulatory element involved in light responsiveness	Light responsive elements
ScGRAS11	G-box	CACGAC	1254	6	+	Zea mays	cis-acting regulatory element involved in light responsiveness	Light responsive elements
ScGRAS11	G-box	TGACACGTGGCTCT	1311	13	+	Helianthus annuus	cis-acting regulatory element involved in light responsiveness	Light responsive elements
ScGRAS11	G-box	ACACGTGGC	1313	9	+	Brassica napus	cis-acting regulatory element involved in light responsiveness	Light responsive elements
ScGRAS11	G-box	CACGTG	1314	6	-	Arabidopsis thaliana	cis-acting regulatory element involved in light responsiveness	Light responsive elements
ScGRAS11	G-box	CACGTC	1610	6	+	Zea mays	cis-acting regulatory element involved in light responsiveness	Light responsive elements
ScGRAS11	G-box	CACGAC	1995	6	-	Zea mays	cis-acting regulatory element involved in light responsiveness	Light responsive elements
ScGRAS11	CAAT-box	CAAAT	65	5	-	Pisum sativum	common cis-acting element in promoter and enhancer regions	Site-binding related elements
ScGRAS11	CAAT-box	CAAT	76	4	-	Nicotiana glutinosa	common cis-acting element in promoter and enhancer regions	Site-binding related elements
ScGRAS11	CAAT-box	CAAT	81	4	+	Nicotiana glutinosa	common cis-acting element in promoter and enhancer regions	Site-binding related elements
ScGRAS11	CAAT-box	CAAT	147	4	+	Nicotiana glutinosa	common cis-acting element in promoter and enhancer regions	Site-binding related elements
ScGRAS11	CAAT-box	CAAAT	164	5	-	Pisum sativum	common cis-acting element in promoter and enhancer regions	Site-binding related elements
ScGRAS11	CAAT-box	CAAT	180	4	+	Nicotiana glutinosa	common cis-acting element in promoter and enhancer regions	Site-binding related elements
ScGRAS11	CAAT-box	CAAAT	214	5	-	Pisum sativum	common cis-acting element in promoter and enhancer regions	Site-binding related elements
ScGRAS11	CAAT-box	CAAT	230	4	+	Nicotiana glutinosa	common cis-acting element in promoter and enhancer regions	Site-binding related elements
ScGRAS11	CAAT-box	CAAT	474	4	-	Nicotiana glutinosa	common cis-acting element in promoter and enhancer regions	Site-binding related elements
ScGRAS11	CAAT-box	CAAT	499	4	+	Nicotiana glutinosa	common cis-acting element in promoter and enhancer regions	Site-binding related elements
ScGRAS11	CAAT-box	CAAT	501	4	-	Nicotiana glutinosa	common cis-acting element in promoter and enhancer regions	Site-binding related elements
ScGRAS11	CAAT-box	CAAAT	520	5	+	Pisum sativum	common cis-acting element in promoter and enhancer regions	Site-binding related elements
ScGRAS11	CAAT-box	CAAT	542	4	+	Nicotiana glutinosa	common cis-acting element in promoter and enhancer regions	Site-binding related elements
ScGRAS11	CAAT-box	CAAT	568	4	+	Nicotiana glutinosa	common cis-acting element in promoter and enhancer regions	Site-binding related elements
ScGRAS11	CAAT-box	CAAAT	626	5	+	Pisum sativum	common cis-acting element in promoter and enhancer regions	Site-binding related elements
ScGRAS11	CAAT-box	CAAT	644	4	-	Nicotiana glutinosa	common cis-acting element in promoter and enhancer regions	Site-binding related elements
ScGRAS11	CAAT-box	CAAT	649	4	-	Nicotiana glutinosa	common cis-acting element in promoter and enhancer regions	Site-binding related elements
ScGRAS11	CAAT-box	CCAAT	685	5	+	Arabidopsis thaliana	common cis-acting element in promoter and enhancer regions	Site-binding related elements
ScGRAS11	CAAT-box	CAAT	686	4	+	Nicotiana glutinosa	common cis-acting element in promoter and enhancer regions	Site-binding related elements
ScGRAS11	CAAT-box	CAAT	751	4	-	Nicotiana glutinosa	common cis-acting element in promoter and enhancer regions	Site-binding related elements
ScGRAS11	CAAT-box	CCAAT	844	5	+	Arabidopsis thaliana	common cis-acting element in promoter and enhancer regions	Site-binding related elements
ScGRAS11	CAAT-box	CAAT	845	4	+	Nicotiana glutinosa	common cis-acting element in promoter and enhancer regions	Site-binding related elements
ScGRAS11	CAAT-box	CCAAT	930	5	+	Arabidopsis thaliana	common cis-acting element in promoter and enhancer regions	Site-binding related elements
ScGRAS11	CAAT-box	CAAT	931	4	+	Nicotiana glutinosa	common cis-acting element in promoter and enhancer regions	Site-binding related elements
ScGRAS11	CAAT-box	CCAAT	976	5	+	Arabidopsis thaliana	common cis-acting element in promoter and enhancer regions	Site-binding related elements
ScGRAS11	CAAT-box	CAAT	977	4	+	Nicotiana glutinosa	common cis-acting element in promoter and enhancer regions	Site-binding related elements
ScGRAS11	CAAT-box	CAAAT	1022	5	+	Pisum sativum	common cis-acting element in promoter and enhancer regions	Site-binding related elements
ScGRAS11	CAAT-box	CAAAT	1583	5	+	Pisum sativum	common cis-acting element in promoter and enhancer regions	Site-binding related elements
ScGRAS11	CAAT-box	CCAAT	1600	5	+	Arabidopsis thaliana	common cis-acting element in promoter and enhancer regions	Site-binding related elements
ScGRAS11	CAAT-box	CAAT	1601	4	+	Nicotiana glutinosa	common cis-acting element in promoter and enhancer regions	Site-binding related elements
ScGRAS11	CAAT-box	CAAT	1651	4	+	Nicotiana glutinosa	common cis-acting element in promoter and enhancer regions	Site-binding related elements
ScGRAS11	CAAT-box	CAAAT	1765	5	+	Pisum sativum	common cis-acting element in promoter and enhancer regions	Site-binding related elements
ScGRAS11	CAAT-box	CCAAT	1985	5	-	Arabidopsis thaliana	common cis-acting element in promoter and enhancer regions	Site-binding related elements
ScGRAS11	MYB recognition site	CCGTTG	1179	6	-	Arabidopsis thaliana	common cis-acting element in promoter and enhancer regions	Site-binding related elements
ScGRAS11	CCGTCC motif	CCGTCC	1444	6	+	Nicotiana tabacum	Meristem specific element	Devolepment related elements
ScGRAS11	CCGTCC motif	CCGTCC	1450	6	+	Nicotiana tabacum	Meristem specific element	Devolepment related elements
ScGRAS12	O2-site	GATGATGTGG	1228	9	+	Zea mays	cis-acting regulatory element involved in zein metabolism regulation	Devolepment related elements
ScGRAS12	ARE	AAACCA	121	6	-	Zea mays	cis-acting regulatory element essential for the anaerobic induction	Environmental stress-related element
ScGRAS12	ARE	AAACCA	763	6	+	Zea mays	cis-acting regulatory element essential for the anaerobic induction	Environmental stress-related element
ScGRAS12	TATA-box	TATAAAA	79	7	-	Pisum sativum	core promoter element around -30 of transcription start	Promoter related element
ScGRAS12	TATA-box	TATAAA	80	6	-	Helianthus annuus	core promoter element around -30 of transcription start	Promoter related element
ScGRAS12	TATA-box	TATAA	81	5	-	Arabidopsis thaliana	core promoter element around -30 of transcription start	Promoter related element
ScGRAS12	TATA-box	TATA	82	4	+	Arabidopsis thaliana	core promoter element around -30 of transcription start	Promoter related element
ScGRAS12	TATA-box	TATA	389	4	+	Arabidopsis thaliana	core promoter element around -30 of transcription start	Promoter related element
ScGRAS12	TATA-box	TATACA	1297	6	-	Helianthus annuus	core promoter element around -30 of transcription start	Promoter related element
ScGRAS12	TATA-box	TATA	1299	4	-	Arabidopsis thaliana	core promoter element around -30 of transcription start	Promoter related element
ScGRAS12	TATA-box	TATA	1783	4	-	Arabidopsis thaliana	core promoter element around -30 of transcription start	Promoter related element
ScGRAS12	TATA-box	ATTATA	1857	6	+	Brassica napus	core promoter element around -30 of transcription start	Promoter related element
ScGRAS12	TATA-box	TATAA	1858	5	-	Arabidopsis thaliana	core promoter element around -30 of transcription start	Promoter related element
ScGRAS12	TATA-box	TATA	1859	4	-	Arabidopsis thaliana	core promoter element around -30 of transcription start	Promoter related element
ScGRAS12	Myc	TCTCTTA	877	7	+	Arabidopsis thaliana
ScGRAS12	Sp1	GGGCGG	927	6	+	Oryza sativa	light responsive element	Light responsive elements
ScGRAS12	TATC-box	TATCCCA	195	7	+	Oryza sativa	cis-acting element involved in gibberellin-responsiveness	Hormone responsive elements
ScGRAS12	3-AF1 binding site	TAAGAGAGGAA	1947	10	-	Solanum tuberosum	light responsive element	Light responsive elements
ScGRAS12	LAMP-element	CTTTATCA	1878	8	-	Pisum sativum	part of a light responsive element	Light responsive elements
ScGRAS12	CAAT-box	CAAAT	9	5	-	Pisum sativum	common cis-acting element in promoter and enhancer regions	Site-binding related elements
ScGRAS12	CAAT-box	CAAAT	222	5	+	Pisum sativum	common cis-acting element in promoter and enhancer regions	Site-binding related elements
ScGRAS12	CAAT-box	CAAT	307	4	-	Nicotiana glutinosa	common cis-acting element in promoter and enhancer regions	Site-binding related elements
ScGRAS12	CAAT-box	CCAAT	380	5	-	Arabidopsis thaliana	common cis-acting element in promoter and enhancer regions	Site-binding related elements
ScGRAS12	CAAT-box	CAAT	434	4	+	Nicotiana glutinosa	common cis-acting element in promoter and enhancer regions	Site-binding related elements
ScGRAS12	CAAT-box	CAAAT	436	5	-	Pisum sativum	common cis-acting element in promoter and enhancer regions	Site-binding related elements
ScGRAS12	CAAT-box	CAAT	459	4	+	Nicotiana glutinosa	common cis-acting element in promoter and enhancer regions	Site-binding related elements
ScGRAS12	CAAT-box	CAAAT	511	5	+	Pisum sativum	common cis-acting element in promoter and enhancer regions	Site-binding related elements
ScGRAS12	CAAT-box	CAAT	514	4	-	Nicotiana glutinosa	common cis-acting element in promoter and enhancer regions	Site-binding related elements
ScGRAS12	CAAT-box	CAAAT	633	5	+	Pisum sativum	common cis-acting element in promoter and enhancer regions	Site-binding related elements
ScGRAS12	CAAT-box	CCAAT	636	5	-	Arabidopsis thaliana	common cis-acting element in promoter and enhancer regions	Site-binding related elements
ScGRAS12	CAAT-box	CCAAT	754	5	+	Arabidopsis thaliana	common cis-acting element in promoter and enhancer regions	Site-binding related elements
ScGRAS12	CAAT-box	CAAT	755	4	+	Nicotiana glutinosa	common cis-acting element in promoter and enhancer regions	Site-binding related elements
ScGRAS12	CAAT-box	CAAT	780	4	+	Nicotiana glutinosa	common cis-acting element in promoter and enhancer regions	Site-binding related elements
ScGRAS12	CAAT-box	CCAAT	823	5	-	Arabidopsis thaliana	common cis-acting element in promoter and enhancer regions	Site-binding related elements
ScGRAS12	CAAT-box	CAAT	934	4	+	Nicotiana glutinosa	common cis-acting element in promoter and enhancer regions	Site-binding related elements
ScGRAS12	CAAT-box	CAAT	964	4	-	Nicotiana glutinosa	common cis-acting element in promoter and enhancer regions	Site-binding related elements
ScGRAS12	CAAT-box	CAAT	968	4	+	Nicotiana glutinosa	common cis-acting element in promoter and enhancer regions	Site-binding related elements
ScGRAS12	CAAT-box	CAAAT	970	5	-	Pisum sativum	common cis-acting element in promoter and enhancer regions	Site-binding related elements
ScGRAS12	CAAT-box	CAAT	1054	4	-	Nicotiana glutinosa	common cis-acting element in promoter and enhancer regions	Site-binding related elements
ScGRAS12	CAAT-box	CAAAT	1085	5	-	Pisum sativum	common cis-acting element in promoter and enhancer regions	Site-binding related elements
ScGRAS12	CAAT-box	CCAAT	1113	5	-	Arabidopsis thaliana	common cis-acting element in promoter and enhancer regions	Site-binding related elements
ScGRAS12	CAAT-box	CAAT	1131	4	-	Nicotiana glutinosa	common cis-acting element in promoter and enhancer regions	Site-binding related elements
ScGRAS12	CAAT-box	CAAAT	1163	5	-	Pisum sativum	common cis-acting element in promoter and enhancer regions	Site-binding related elements
ScGRAS12	CAAT-box	CAAAT	1217	5	-	Pisum sativum	common cis-acting element in promoter and enhancer regions	Site-binding related elements
ScGRAS12	CAAT-box	CAAAT	1240	5	-	Pisum sativum	common cis-acting element in promoter and enhancer regions	Site-binding related elements
ScGRAS12	CAAT-box	CAAAT	1329	5	+	Pisum sativum	common cis-acting element in promoter and enhancer regions	Site-binding related elements
ScGRAS12	CAAT-box	CAAT	1390	4	-	Nicotiana glutinosa	common cis-acting element in promoter and enhancer regions	Site-binding related elements
ScGRAS12	CAAT-box	CCAAT	1624	5	-	Arabidopsis thaliana	common cis-acting element in promoter and enhancer regions	Site-binding related elements
ScGRAS12	CAAT-box	CAAT	1647	4	-	Nicotiana glutinosa	common cis-acting element in promoter and enhancer regions	Site-binding related elements
ScGRAS12	CAAT-box	CCAAT	1661	5	+	Arabidopsis thaliana	common cis-acting element in promoter and enhancer regions	Site-binding related elements
ScGRAS12	CAAT-box	CAAT	1662	4	+	Nicotiana glutinosa	common cis-acting element in promoter and enhancer regions	Site-binding related elements
ScGRAS12	G-box	CACGAC	833	6	-	Zea mays	cis-acting regulatory element involved in light responsiveness	Light responsive elements
ScGRAS12	G-box	ACACGTGT	1168	8	-	Brassica napus	cis-acting regulatory element involved in light responsiveness	Light responsive elements
ScGRAS12	G-box	CACGTG	1169	6	-	Arabidopsis thaliana	cis-acting regulatory element involved in light responsiveness	Light responsive elements
ScGRAS12	G-box	TAACACGTAG	1283	9	-	Brassica oleracea	cis-acting regulatory element involved in light responsiveness	Light responsive elements
ScGRAS12	Myb-binding site	CAACAG	59	6	-	Nicotiana tabacum	common cis-acting element in promoter and enhancer regions	Site-binding related elements
ScGRAS12	Myb-binding site	CAACAG	977	6	-	Nicotiana tabacum	common cis-acting element in promoter and enhancer regions	Site-binding related elements
ScGRAS12	Myb-binding site	CAACAG	1832	6	-	Nicotiana tabacum	common cis-acting element in promoter and enhancer regions	Site-binding related elements
ScGRAS12	MYB	CAACAG	59	6	-	Arabidopsis thaliana
ScGRAS12	MYB	CAACCA	790	6	+	Arabidopsis thaliana
ScGRAS12	MYB	CAACAG	977	6	-	Arabidopsis thaliana
ScGRAS12	MYB	CAACCA	1175	6	-	Arabidopsis thaliana
ScGRAS12	MYB	CAACCA	1658	6	+	Arabidopsis thaliana
ScGRAS12	MYB	CAACAG	1832	6	-	Arabidopsis thaliana
ScGRAS12	W box	TTGACC	690	6	-	Arabidopsis thaliana	Environmental stress-related element	Environmental stress-related element
ScGRAS12	W box	TTGACC	777	6	-	Arabidopsis thaliana	Environmental stress-related element	Environmental stress-related element
ScGRAS12	W box	TTGACC	931	6	-	Arabidopsis thaliana	Environmental stress-related element	Environmental stress-related element
ScGRAS12		motif_sequence	51	4	-	organism	short_function	Other elements
ScGRAS12		motif_sequence	105	4	-	organism	short_function	Other elements
ScGRAS12		motif_sequence	153	4	+	organism	short_function	Other elements
ScGRAS12		motif_sequence	303	4	-	organism	short_function	Other elements
ScGRAS12		motif_sequence	367	4	+	organism	short_function	Other elements
ScGRAS12		motif_sequence	384	4	-	organism	short_function	Other elements
ScGRAS12		motif_sequence	502	4	-	organism	short_function	Other elements
ScGRAS12		motif_sequence	577	4	-	organism	short_function	Other elements
ScGRAS12		motif_sequence	621	4	-	organism	short_function	Other elements
ScGRAS12		motif_sequence	819	4	-	organism	short_function	Other elements
ScGRAS12		motif_sequence	870	4	-	organism	short_function	Other elements
ScGRAS12		motif_sequence	1004	4	+	organism	short_function	Other elements
ScGRAS12		motif_sequence	1013	4	+	organism	short_function	Other elements
ScGRAS12		motif_sequence	1020	4	-	organism	short_function	Other elements
ScGRAS12		motif_sequence	1046	4	+	organism	short_function	Other elements
ScGRAS12		motif_sequence	1225	4	-	organism	short_function	Other elements
ScGRAS12		motif_sequence	1236	4	-	organism	short_function	Other elements
ScGRAS12		motif_sequence	1277	4	-	organism	short_function	Other elements
ScGRAS12		motif_sequence	1584	4	-	organism	short_function	Other elements
ScGRAS12		motif_sequence	1758	4	+	organism	short_function	Other elements
ScGRAS12		motif_sequence	1890	4	+	organism	short_function	Other elements
ScGRAS12		motif_sequence	1962	4	+	organism	short_function	Other elements
ScGRAS12		motif_sequence	1964	4	-	organism	short_function	Other elements
ScGRAS12	TATA	TATAAAAT	78	8	-	Arabidopsis thaliana	promoter related elements and the selection of gene transcription initiation as binding sites for polymerase	Promoter related element and Site-binding related elements
ScGRAS12	Unnamed__4	CTCC	5	4	+	Petroselinum hortense		Other elements
ScGRAS12	Unnamed__4	CTCC	23	4	-	Petroselinum hortense		Other elements
ScGRAS12	Unnamed__4	CTCC	36	4	+	Petroselinum hortense		Other elements
ScGRAS12	Unnamed__4	CTCC	51	4	-	Petroselinum hortense		Other elements
ScGRAS12	Unnamed__4	CTCC	94	4	+	Petroselinum hortense		Other elements
ScGRAS12	Unnamed__4	CTCC	282	4	-	Petroselinum hortense		Other elements
ScGRAS12	Unnamed__4	CTCC	320	4	+	Petroselinum hortense		Other elements
ScGRAS12	Unnamed__4	CTCC	349	4	-	Petroselinum hortense		Other elements
ScGRAS12	Unnamed__4	CTCC	373	4	+	Petroselinum hortense		Other elements
ScGRAS12	Unnamed__4	CTCC	715	4	-	Petroselinum hortense		Other elements
ScGRAS12	Unnamed__4	CTCC	951	4	-	Petroselinum hortense		Other elements
ScGRAS12	Unnamed__4	CTCC	989	4	+	Petroselinum hortense		Other elements
ScGRAS12	Unnamed__4	CTCC	1195	4	-	Petroselinum hortense		Other elements
ScGRAS12	Unnamed__4	CTCC	1277	4	-	Petroselinum hortense		Other elements
ScGRAS12	Unnamed__4	CTCC	1688	4	-	Petroselinum hortense		Other elements
ScGRAS12	Unnamed__4	CTCC	1843	4	+	Petroselinum hortense		Other elements
ScGRAS12	MYC	CATTTG	8	6	+	Arabidopsis thaliana
ScGRAS12	MYC	CATGTG	622	6	-	Arabidopsis thaliana
ScGRAS12	MYC	CATTTG	1239	6	+	Arabidopsis thaliana
ScGRAS12	MYC	CATGTG	1675	6	-	Arabidopsis thaliana
ScGRAS12	MYC	CATGTG	1677	6	+	Arabidopsis thaliana
ScGRAS12	G-Box	CACGTT	1039	6	+	Pisum sativum	cis-acting regulatory element involved in light responsiveness	Light responsive elements
ScGRAS12	G-Box	CACGTT	1067	6	+	Pisum sativum	cis-acting regulatory element involved in light responsiveness	Light responsive elements
ScGRAS12	G-Box	CACGTG	1169	6	-	Pisum sativum	cis-acting regulatory element involved in light responsiveness	Light responsive elements
ScGRAS12	CGTCA-motif	CGTCA	539	5	+	Hordeum vulgare	cis-acting regulatory element involved in the MeJA-responsiveness	Hormone responsive elements
ScGRAS12	Unnamed__1	CGTGG	271	5	+	Zea mays		Other elements
ScGRAS12	Unnamed__1	CGTGG	464	5	+	Zea mays		Other elements
ScGRAS12	STRE	AGGGG	948	5	+	Arabidopsis thaliana	cis-acting element involved in defense and stress responsiveness	Environmental stress-related element
ScGRAS12	GCN4_motif	TGAGTCA	429	7	+	Oryza sativa	cis-regulatory element involved in endosperm expression	Devolepment related elements
ScGRAS12	ACE	GACACGTATG	1167	9	+	Petroselinum crispum	cis-acting element involved in light responsiveness	Light responsive elements
ScGRAS12	GT1-motif	GGTTAAT	207	7	+	Avena sativa	light responsive element	Light responsive elements
ScGRAS12	as-1	TGACG	539	5	-	Arabidopsis thaliana		Other elements
ScGRAS12	TGACG-motif	TGACG	539	5	-	Hordeum vulgare	cis-acting regulatory element involved in the MeJA-responsiveness	Hormone responsive elements
ScGRAS12	ABRE	ACGTG	1039	5	-	Arabidopsis thaliana	cis-acting element involved in the abscisic acid responsiveness	Hormone responsive elements
ScGRAS12	ABRE	ACGTG	1067	5	-	Arabidopsis thaliana	cis-acting element involved in the abscisic acid responsiveness	Hormone responsive elements
ScGRAS12	ABRE	CGCACGTGTC	1167	9	-	Hordeum vulgare	cis-acting element involved in the abscisic acid responsiveness	Hormone responsive elements
ScGRAS12	ABRE	CACGTG	1169	6	-	Arabidopsis thaliana	cis-acting element involved in the abscisic acid responsiveness	Hormone responsive elements
ScGRAS12	ABRE	ACGTG	1170	5	+	Arabidopsis thaliana	cis-acting element involved in the abscisic acid responsiveness	Hormone responsive elements
ScGRAS12	Box 4	ATTAAT	1423	6	-	Petroselinum crispum	part of a conserved DNA module involved in light responsiveness	Light responsive elements
ScGRAS12	Box 4	ATTAAT	1600	6	-	Petroselinum crispum	part of a conserved DNA module involved in light responsiveness	Light responsive elements
ScGRAS12	Box 4	ATTAAT	1941	6	-	Petroselinum crispum	part of a conserved DNA module involved in light responsiveness	Light responsive elements
ScGRAS13	STRE	AGGGG	948	5	+	Arabidopsis thaliana	cis-acting element involved in defense and stress responsiveness	Environmental stress-related element
ScGRAS13	GCN4_motif	TGAGTCA	430	7	+	Oryza sativa	cis-regulatory element involved in endosperm expression	Devolepment related elements
ScGRAS13	ACE	GACACGTATG	1167	9	+	Petroselinum crispum	cis-acting element involved in light responsiveness	Light responsive elements
ScGRAS13	GT1-motif	GGTTAAT	208	7	+	Avena sativa	light responsive element	Light responsive elements
ScGRAS13	as-1	TGACG	539	5	-	Arabidopsis thaliana		Other elements
ScGRAS13	ABRE	ACGTG	1039	5	-	Arabidopsis thaliana	cis-acting element involved in the abscisic acid responsiveness	Hormone responsive elements
ScGRAS13	ABRE	ACGTG	1067	5	-	Arabidopsis thaliana	cis-acting element involved in the abscisic acid responsiveness	Hormone responsive elements
ScGRAS13	ABRE	CGCACGTGTC	1167	9	-	Hordeum vulgare	cis-acting element involved in the abscisic acid responsiveness	Hormone responsive elements
ScGRAS13	ABRE	CACGTG	1169	6	-	Arabidopsis thaliana	cis-acting element involved in the abscisic acid responsiveness	Hormone responsive elements
ScGRAS13	ABRE	ACGTG	1170	5	+	Arabidopsis thaliana	cis-acting element involved in the abscisic acid responsiveness	Hormone responsive elements
ScGRAS13	TGACG-motif	TGACG	539	5	-	Hordeum vulgare	cis-acting regulatory element involved in the MeJA-responsiveness	Hormone responsive elements
ScGRAS13	Box 4	ATTAAT	1423	6	-	Petroselinum crispum	part of a conserved DNA module involved in light responsiveness	Light responsive elements
ScGRAS13	Box 4	ATTAAT	1600	6	-	Petroselinum crispum	part of a conserved DNA module involved in light responsiveness	Light responsive elements
ScGRAS13	Box 4	ATTAAT	1941	6	-	Petroselinum crispum	part of a conserved DNA module involved in light responsiveness	Light responsive elements
ScGRAS13	O2-site	GATGATGTGG	1228	9	+	Zea mays	cis-acting regulatory element involved in zein metabolism regulation	Devolepment related elements
ScGRAS13	ARE	AAACCA	122	6	-	Zea mays	cis-acting regulatory element essential for the anaerobic induction	Environmental stress-related element
ScGRAS13	ARE	AAACCA	763	6	+	Zea mays	cis-acting regulatory element essential for the anaerobic induction	Environmental stress-related element
ScGRAS13	TATA-box	TATAAAA	80	7	-	Pisum sativum	core promoter element around -30 of transcription start	Promoter related element
ScGRAS13	TATA-box	TATAAA	81	6	-	Helianthus annuus	core promoter element around -30 of transcription start	Promoter related element
ScGRAS13	TATA-box	TATAA	82	5	-	Arabidopsis thaliana	core promoter element around -30 of transcription start	Promoter related element
ScGRAS13	TATA-box	TATA	83	4	+	Arabidopsis thaliana	core promoter element around -30 of transcription start	Promoter related element
ScGRAS13	TATA-box	TATA	390	4	+	Arabidopsis thaliana	core promoter element around -30 of transcription start	Promoter related element
ScGRAS13	TATA-box	TATACA	1297	6	-	Helianthus annuus	core promoter element around -30 of transcription start	Promoter related element
ScGRAS13	TATA-box	TATA	1299	4	-	Arabidopsis thaliana	core promoter element around -30 of transcription start	Promoter related element
ScGRAS13	TATA-box	TATA	1783	4	-	Arabidopsis thaliana	core promoter element around -30 of transcription start	Promoter related element
ScGRAS13	TATA-box	ATTATA	1857	6	+	Brassica napus	core promoter element around -30 of transcription start	Promoter related element
ScGRAS13	TATA-box	TATAA	1858	5	-	Arabidopsis thaliana	core promoter element around -30 of transcription start	Promoter related element
ScGRAS13	TATA-box	TATA	1859	4	-	Arabidopsis thaliana	core promoter element around -30 of transcription start	Promoter related element
ScGRAS13	Myc	TCTCTTA	877	7	+	Arabidopsis thaliana
ScGRAS13	Sp1	GGGCGG	927	6	+	Oryza sativa	light responsive element	Light responsive elements
ScGRAS13	3-AF1 binding site	TAAGAGAGGAA	1947	10	-	Solanum tuberosum	light responsive element	Light responsive elements
ScGRAS13	TATC-box	TATCCCA	196	7	+	Oryza sativa	cis-acting element involved in gibberellin-responsiveness	Hormone responsive elements
ScGRAS13	CAAT-box	CAAAT	10	5	-	Pisum sativum	common cis-acting element in promoter and enhancer regions	Site-binding related elements
ScGRAS13	CAAT-box	CAAAT	223	5	+	Pisum sativum	common cis-acting element in promoter and enhancer regions	Site-binding related elements
ScGRAS13	CAAT-box	CAAT	308	4	-	Nicotiana glutinosa	common cis-acting element in promoter and enhancer regions	Site-binding related elements
ScGRAS13	CAAT-box	CCAAT	381	5	-	Arabidopsis thaliana	common cis-acting element in promoter and enhancer regions	Site-binding related elements
ScGRAS13	CAAT-box	CAAT	435	4	+	Nicotiana glutinosa	common cis-acting element in promoter and enhancer regions	Site-binding related elements
ScGRAS13	CAAT-box	CAAAT	437	5	-	Pisum sativum	common cis-acting element in promoter and enhancer regions	Site-binding related elements
ScGRAS13	CAAT-box	CAAT	460	4	+	Nicotiana glutinosa	common cis-acting element in promoter and enhancer regions	Site-binding related elements
ScGRAS13	CAAT-box	CAAAT	511	5	+	Pisum sativum	common cis-acting element in promoter and enhancer regions	Site-binding related elements
ScGRAS13	CAAT-box	CAAT	514	4	-	Nicotiana glutinosa	common cis-acting element in promoter and enhancer regions	Site-binding related elements
ScGRAS13	CAAT-box	CAAAT	633	5	+	Pisum sativum	common cis-acting element in promoter and enhancer regions	Site-binding related elements
ScGRAS13	CAAT-box	CCAAT	636	5	-	Arabidopsis thaliana	common cis-acting element in promoter and enhancer regions	Site-binding related elements
ScGRAS13	CAAT-box	CCAAT	754	5	+	Arabidopsis thaliana	common cis-acting element in promoter and enhancer regions	Site-binding related elements
ScGRAS13	CAAT-box	CAAT	755	4	+	Nicotiana glutinosa	common cis-acting element in promoter and enhancer regions	Site-binding related elements
ScGRAS13	CAAT-box	CAAT	780	4	+	Nicotiana glutinosa	common cis-acting element in promoter and enhancer regions	Site-binding related elements
ScGRAS13	CAAT-box	CCAAT	823	5	-	Arabidopsis thaliana	common cis-acting element in promoter and enhancer regions	Site-binding related elements
ScGRAS13	CAAT-box	CAAT	934	4	+	Nicotiana glutinosa	common cis-acting element in promoter and enhancer regions	Site-binding related elements
ScGRAS13	CAAT-box	CAAT	964	4	-	Nicotiana glutinosa	common cis-acting element in promoter and enhancer regions	Site-binding related elements
ScGRAS13	CAAT-box	CAAT	968	4	+	Nicotiana glutinosa	common cis-acting element in promoter and enhancer regions	Site-binding related elements
ScGRAS13	CAAT-box	CAAAT	970	5	-	Pisum sativum	common cis-acting element in promoter and enhancer regions	Site-binding related elements
ScGRAS13	CAAT-box	CAAT	1054	4	-	Nicotiana glutinosa	common cis-acting element in promoter and enhancer regions	Site-binding related elements
ScGRAS13	CAAT-box	CAAAT	1085	5	-	Pisum sativum	common cis-acting element in promoter and enhancer regions	Site-binding related elements
ScGRAS13	CAAT-box	CCAAT	1113	5	-	Arabidopsis thaliana	common cis-acting element in promoter and enhancer regions	Site-binding related elements
ScGRAS13	CAAT-box	CAAT	1131	4	-	Nicotiana glutinosa	common cis-acting element in promoter and enhancer regions	Site-binding related elements
ScGRAS13	CAAT-box	CAAAT	1163	5	-	Pisum sativum	common cis-acting element in promoter and enhancer regions	Site-binding related elements
ScGRAS13	CAAT-box	CAAAT	1217	5	-	Pisum sativum	common cis-acting element in promoter and enhancer regions	Site-binding related elements
ScGRAS13	CAAT-box	CAAAT	1240	5	-	Pisum sativum	common cis-acting element in promoter and enhancer regions	Site-binding related elements
ScGRAS13	CAAT-box	CAAAT	1329	5	+	Pisum sativum	common cis-acting element in promoter and enhancer regions	Site-binding related elements
ScGRAS13	CAAT-box	CAAT	1390	4	-	Nicotiana glutinosa	common cis-acting element in promoter and enhancer regions	Site-binding related elements
ScGRAS13	CAAT-box	CCAAT	1624	5	-	Arabidopsis thaliana	common cis-acting element in promoter and enhancer regions	Site-binding related elements
ScGRAS13	CAAT-box	CAAT	1647	4	-	Nicotiana glutinosa	common cis-acting element in promoter and enhancer regions	Site-binding related elements
ScGRAS13	CAAT-box	CCAAT	1661	5	+	Arabidopsis thaliana	common cis-acting element in promoter and enhancer regions	Site-binding related elements
ScGRAS13	CAAT-box	CAAT	1662	4	+	Nicotiana glutinosa	common cis-acting element in promoter and enhancer regions	Site-binding related elements
ScGRAS13	LAMP-element	CTTTATCA	1878	8	-	Pisum sativum	part of a light responsive element	Light responsive elements
ScGRAS13	G-box	CACGAC	833	6	-	Zea mays	cis-acting regulatory element involved in light responsiveness	Light responsive elements
ScGRAS13	G-box	ACACGTGT	1168	8	-	Brassica napus	cis-acting regulatory element involved in light responsiveness	Light responsive elements
ScGRAS13	G-box	CACGTG	1169	6	-	Arabidopsis thaliana	cis-acting regulatory element involved in light responsiveness	Light responsive elements
ScGRAS13	G-box	TAACACGTAG	1283	9	-	Brassica oleracea	cis-acting regulatory element involved in light responsiveness	Light responsive elements
ScGRAS13	Myb-binding site	CAACAG	60	6	-	Nicotiana tabacum	common cis-acting element in promoter and enhancer regions	Site-binding related elements
ScGRAS13	Myb-binding site	CAACAG	977	6	-	Nicotiana tabacum	common cis-acting element in promoter and enhancer regions	Site-binding related elements
ScGRAS13	Myb-binding site	CAACAG	1832	6	-	Nicotiana tabacum	common cis-acting element in promoter and enhancer regions	Site-binding related elements
ScGRAS13	MYB	CAACAG	60	6	-	Arabidopsis thaliana
ScGRAS13	MYB	CAACCA	790	6	+	Arabidopsis thaliana
ScGRAS13	MYB	CAACAG	977	6	-	Arabidopsis thaliana
ScGRAS13	MYB	CAACCA	1175	6	-	Arabidopsis thaliana
ScGRAS13	MYB	CAACCA	1658	6	+	Arabidopsis thaliana
ScGRAS13	MYB	CAACAG	1832	6	-	Arabidopsis thaliana
ScGRAS13	W box	TTGACC	690	6	-	Arabidopsis thaliana	Environmental stress-related element	Environmental stress-related element
ScGRAS13	W box	TTGACC	777	6	-	Arabidopsis thaliana	Environmental stress-related element	Environmental stress-related element
ScGRAS13	W box	TTGACC	931	6	-	Arabidopsis thaliana	Environmental stress-related element	Environmental stress-related element
ScGRAS13		motif_sequence	52	4	-	organism	short_function	Other elements
ScGRAS13		motif_sequence	106	4	-	organism	short_function	Other elements
ScGRAS13		motif_sequence	154	4	+	organism	short_function	Other elements
ScGRAS13		motif_sequence	304	4	-	organism	short_function	Other elements
ScGRAS13		motif_sequence	368	4	+	organism	short_function	Other elements
ScGRAS13		motif_sequence	385	4	-	organism	short_function	Other elements
ScGRAS13		motif_sequence	502	4	-	organism	short_function	Other elements
ScGRAS13		motif_sequence	577	4	-	organism	short_function	Other elements
ScGRAS13		motif_sequence	621	4	-	organism	short_function	Other elements
ScGRAS13		motif_sequence	819	4	-	organism	short_function	Other elements
ScGRAS13		motif_sequence	870	4	-	organism	short_function	Other elements
ScGRAS13		motif_sequence	1004	4	+	organism	short_function	Other elements
ScGRAS13		motif_sequence	1013	4	+	organism	short_function	Other elements
ScGRAS13		motif_sequence	1020	4	-	organism	short_function	Other elements
ScGRAS13		motif_sequence	1046	4	+	organism	short_function	Other elements
ScGRAS13		motif_sequence	1225	4	-	organism	short_function	Other elements
ScGRAS13		motif_sequence	1236	4	-	organism	short_function	Other elements
ScGRAS13		motif_sequence	1277	4	-	organism	short_function	Other elements
ScGRAS13		motif_sequence	1584	4	-	organism	short_function	Other elements
ScGRAS13		motif_sequence	1758	4	+	organism	short_function	Other elements
ScGRAS13		motif_sequence	1890	4	+	organism	short_function	Other elements
ScGRAS13		motif_sequence	1962	4	+	organism	short_function	Other elements
ScGRAS13		motif_sequence	1964	4	-	organism	short_function	Other elements
ScGRAS13	TATA	TATAAAAT	79	8	-	Arabidopsis thaliana	promoter related elements and the selection of gene transcription initiation as binding sites for polymerase	Promoter related element and Site-binding related elements
ScGRAS13	Unnamed__4	CTCC	6	4	+	Petroselinum hortense		Other elements
ScGRAS13	Unnamed__4	CTCC	24	4	-	Petroselinum hortense		Other elements
ScGRAS13	Unnamed__4	CTCC	37	4	+	Petroselinum hortense		Other elements
ScGRAS13	Unnamed__4	CTCC	52	4	-	Petroselinum hortense		Other elements
ScGRAS13	Unnamed__4	CTCC	95	4	+	Petroselinum hortense		Other elements
ScGRAS13	Unnamed__4	CTCC	283	4	-	Petroselinum hortense		Other elements
ScGRAS13	Unnamed__4	CTCC	321	4	+	Petroselinum hortense		Other elements
ScGRAS13	Unnamed__4	CTCC	350	4	-	Petroselinum hortense		Other elements
ScGRAS13	Unnamed__4	CTCC	374	4	+	Petroselinum hortense		Other elements
ScGRAS13	Unnamed__4	CTCC	715	4	-	Petroselinum hortense		Other elements
ScGRAS13	Unnamed__4	CTCC	951	4	-	Petroselinum hortense		Other elements
ScGRAS13	Unnamed__4	CTCC	989	4	+	Petroselinum hortense		Other elements
ScGRAS13	Unnamed__4	CTCC	1195	4	-	Petroselinum hortense		Other elements
ScGRAS13	Unnamed__4	CTCC	1277	4	-	Petroselinum hortense		Other elements
ScGRAS13	Unnamed__4	CTCC	1688	4	-	Petroselinum hortense		Other elements
ScGRAS13	Unnamed__4	CTCC	1843	4	+	Petroselinum hortense		Other elements
ScGRAS13	MYC	CATTTG	9	6	+	Arabidopsis thaliana
ScGRAS13	MYC	CATGTG	622	6	-	Arabidopsis thaliana
ScGRAS13	MYC	CATTTG	1239	6	+	Arabidopsis thaliana
ScGRAS13	MYC	CATGTG	1675	6	-	Arabidopsis thaliana
ScGRAS13	MYC	CATGTG	1677	6	+	Arabidopsis thaliana
ScGRAS13	G-Box	CACGTT	1039	6	+	Pisum sativum	cis-acting regulatory element involved in light responsiveness	Light responsive elements
ScGRAS13	G-Box	CACGTT	1067	6	+	Pisum sativum	cis-acting regulatory element involved in light responsiveness	Light responsive elements
ScGRAS13	G-Box	CACGTG	1169	6	-	Pisum sativum	cis-acting regulatory element involved in light responsiveness	Light responsive elements
ScGRAS13	CGTCA-motif	CGTCA	539	5	+	Hordeum vulgare	cis-acting regulatory element involved in the MeJA-responsiveness	Hormone responsive elements
ScGRAS13	Unnamed__1	CGTGG	272	5	+	Zea mays		Other elements
ScGRAS13	Unnamed__1	CGTGG	465	5	+	Zea mays		Other elements
ScGRAS14	as-1	TGACG	222	5	+	Arabidopsis thaliana		Other elements
ScGRAS14	as-1	TGACG	242	5	-	Arabidopsis thaliana		Other elements
ScGRAS14	as-1	TGACG	583	5	+	Arabidopsis thaliana		Other elements
ScGRAS14	as-1	TGACG	896	5	-	Arabidopsis thaliana		Other elements
ScGRAS14	as-1	TGACG	1190	5	+	Arabidopsis thaliana		Other elements
ScGRAS14	CCGTCC-box	CCGTCC	905	6	-	Petroselinum hortense	Meristem specific element	Devolepment related elements
ScGRAS14	CTAG-motif	ACTAGCAGAA	211	9	+	Avena sativa		Other elements
ScGRAS14	TCA	TCATCTTCAT	690	9	-	Pisum sativum		Other elements
ScGRAS14	TCT-motif	TCTTAC	1944	6	+	Arabidopsis thaliana	part of a light responsive element	Light responsive elements
ScGRAS14	WRE3	CCACCT	182	6	+	Pisum sativum	wound-responsive element	wound-responsive element
ScGRAS14	WRE3	CCACCT	254	6	+	Pisum sativum	wound-responsive element	wound-responsive element
ScGRAS14	WRE3	CCACCT	1312	6	+	Pisum sativum	wound-responsive element	wound-responsive element
ScGRAS14	WRE3	CCACCT	1388	6	+	Pisum sativum	wound-responsive element	wound-responsive element
ScGRAS14	ABRE	ACGTG	224	5	+	Arabidopsis thaliana	cis-acting element involved in the abscisic acid responsiveness	Hormone responsive elements
ScGRAS14	ABRE	ACGTG	229	5	-	Arabidopsis thaliana	cis-acting element involved in the abscisic acid responsiveness	Hormone responsive elements
ScGRAS14	ABRE	GACACGTACGT	1886	10	-	Oryza sativa	cis-acting element involved in the abscisic acid responsiveness	Hormone responsive elements
ScGRAS14	TGACG-motif	TGACG	222	5	+	Hordeum vulgare	cis-acting regulatory element involved in the MeJA-responsiveness	Hormone responsive elements
ScGRAS14	TGACG-motif	TGACG	242	5	-	Hordeum vulgare	cis-acting regulatory element involved in the MeJA-responsiveness	Hormone responsive elements
ScGRAS14	TGACG-motif	TGACG	583	5	+	Hordeum vulgare	cis-acting regulatory element involved in the MeJA-responsiveness	Hormone responsive elements
ScGRAS14	TGACG-motif	TGACG	896	5	-	Hordeum vulgare	cis-acting regulatory element involved in the MeJA-responsiveness	Hormone responsive elements
ScGRAS14	TGACG-motif	TGACG	1190	5	+	Hordeum vulgare	cis-acting regulatory element involved in the MeJA-responsiveness	Hormone responsive elements
ScGRAS14	Myb	TAACTG	70	6	+	Arabidopsis thaliana
ScGRAS14	Box 4	ATTAAT	1914	6	-	Petroselinum crispum	part of a conserved DNA module involved in light responsiveness	Light responsive elements
ScGRAS14	STRE	AGGGG	818	5	+	Arabidopsis thaliana	cis-acting element involved in defense and stress responsiveness	Environmental stress-related element
ScGRAS14	STRE	AGGGG	1080	5	-	Arabidopsis thaliana	cis-acting element involved in defense and stress responsiveness	Environmental stress-related element
ScGRAS14	STRE	AGGGG	1664	5	+	Arabidopsis thaliana	cis-acting element involved in defense and stress responsiveness	Environmental stress-related element
ScGRAS14	STRE	AGGGG	1836	5	-	Arabidopsis thaliana	cis-acting element involved in defense and stress responsiveness	Environmental stress-related element
ScGRAS14	STRE	AGGGG	1863	5	-	Arabidopsis thaliana	cis-acting element involved in defense and stress responsiveness	Environmental stress-related element
ScGRAS14	TGA-element	AACGAC	910	6	-	Brassica oleracea	auxin-responsive element	Hormone responsive elements
ScGRAS14		motif_sequence	177	4	+	organism	short_function	Other elements
ScGRAS14		motif_sequence	284	4	+	organism	short_function	Other elements
ScGRAS14		motif_sequence	413	4	-	organism	short_function	Other elements
ScGRAS14		motif_sequence	1007	4	+	organism	short_function	Other elements
ScGRAS14		motif_sequence	1018	4	+	organism	short_function	Other elements
ScGRAS14		motif_sequence	1144	4	+	organism	short_function	Other elements
ScGRAS14		motif_sequence	1369	4	-	organism	short_function	Other elements
ScGRAS14		motif_sequence	1509	4	+	organism	short_function	Other elements
ScGRAS14		motif_sequence	1578	4	+	organism	short_function	Other elements
ScGRAS14		motif_sequence	1616	4	-	organism	short_function	Other elements
ScGRAS14		motif_sequence	1638	4	-	organism	short_function	Other elements
ScGRAS14		motif_sequence	1908	4	+	organism	short_function	Other elements
ScGRAS14		motif_sequence	1972	4	-	organism	short_function	Other elements
ScGRAS14	GATA-motif	GATAGGA	1697	7	-	Arabidopsis thaliana	part of a light responsive element	Light responsive elements
ScGRAS14	TCA-element	CCATCTTTTT	1	9	-	Nicotiana tabacum	cis-acting element involved in salicylic acid responsiveness	Hormone responsive elements
ScGRAS14	AE-box	AGAAACAA	828	8	-	Arabidopsis thaliana	part of a module for light response	Light responsive elements
ScGRAS14	MYB	CAACCA	1058	6	+	Arabidopsis thaliana
ScGRAS14	MYB	CAACCA	1066	6	+	Arabidopsis thaliana
ScGRAS14	MYB	TAACCA	1399	6	-	Arabidopsis thaliana
ScGRAS14	MYB-like sequence	TAACCA	1399	6	-	Arabidopsis thaliana
ScGRAS14	CGTCA-motif	CGTCA	222	5	-	Hordeum vulgare	cis-acting regulatory element involved in the MeJA-responsiveness	Hormone responsive elements
ScGRAS14	CGTCA-motif	CGTCA	242	5	+	Hordeum vulgare	cis-acting regulatory element involved in the MeJA-responsiveness	Hormone responsive elements
ScGRAS14	CGTCA-motif	CGTCA	583	5	-	Hordeum vulgare	cis-acting regulatory element involved in the MeJA-responsiveness	Hormone responsive elements
ScGRAS14	CGTCA-motif	CGTCA	896	5	+	Hordeum vulgare	cis-acting regulatory element involved in the MeJA-responsiveness	Hormone responsive elements
ScGRAS14	CGTCA-motif	CGTCA	1190	5	-	Hordeum vulgare	cis-acting regulatory element involved in the MeJA-responsiveness	Hormone responsive elements
ScGRAS14	Unnamed__4	CTCC	114	4	+	Petroselinum hortense		Other elements
ScGRAS14	Unnamed__4	CTCC	303	4	-	Petroselinum hortense		Other elements
ScGRAS14	Unnamed__4	CTCC	410	4	-	Petroselinum hortense		Other elements
ScGRAS14	Unnamed__4	CTCC	590	4	-	Petroselinum hortense		Other elements
ScGRAS14	Unnamed__4	CTCC	857	4	-	Petroselinum hortense		Other elements
ScGRAS14	Unnamed__4	CTCC	922	4	+	Petroselinum hortense		Other elements
ScGRAS14	Unnamed__4	CTCC	931	4	+	Petroselinum hortense		Other elements
ScGRAS14	Unnamed__4	CTCC	975	4	+	Petroselinum hortense		Other elements
ScGRAS14	Unnamed__4	CTCC	978	4	+	Petroselinum hortense		Other elements
ScGRAS14	Unnamed__4	CTCC	997	4	+	Petroselinum hortense		Other elements
ScGRAS14	Unnamed__4	CTCC	1030	4	+	Petroselinum hortense		Other elements
ScGRAS14	Unnamed__4	CTCC	1078	4	+	Petroselinum hortense		Other elements
ScGRAS14	Unnamed__4	CTCC	1177	4	+	Petroselinum hortense		Other elements
ScGRAS14	Unnamed__4	CTCC	1392	4	+	Petroselinum hortense		Other elements
ScGRAS14	Unnamed__4	CTCC	1514	4	+	Petroselinum hortense		Other elements
ScGRAS14	Unnamed__4	CTCC	1592	4	-	Petroselinum hortense		Other elements
ScGRAS14	Unnamed__4	CTCC	1684	4	+	Petroselinum hortense		Other elements
ScGRAS14	Unnamed__4	CTCC	1746	4	-	Petroselinum hortense		Other elements
ScGRAS14	Unnamed__4	CTCC	1749	4	-	Petroselinum hortense		Other elements
ScGRAS14	Unnamed__4	CTCC	1796	4	-	Petroselinum hortense		Other elements
ScGRAS14	Unnamed__4	CTCC	1801	4	-	Petroselinum hortense		Other elements
ScGRAS14	Unnamed__4	CTCC	1839	4	+	Petroselinum hortense		Other elements
ScGRAS14	Unnamed__4	CTCC	1866	4	+	Petroselinum hortense		Other elements
ScGRAS14	Unnamed__4	CTCC	1874	4	+	Petroselinum hortense		Other elements
ScGRAS14	Unnamed__4	CTCC	1910	4	+	Petroselinum hortense		Other elements
ScGRAS14	Unnamed__4	CTCC	1972	4	-	Petroselinum hortense		Other elements
ScGRAS14	AT~TATA-box	TATATA	429	6	+	Arabidopsis thaliana	promoter related elements and the selection of gene transcription initiation as binding sites for polymerase	Promoter related element and Site-binding related elements
ScGRAS14	AT~TATA-box	TATATA	1828	6	-	Arabidopsis thaliana	promoter related elements and the selection of gene transcription initiation as binding sites for polymerase	Promoter related element and Site-binding related elements
ScGRAS14	AT~TATA-box	TATATA	1830	6	-	Arabidopsis thaliana	promoter related elements and the selection of gene transcription initiation as binding sites for polymerase	Promoter related element and Site-binding related elements
ScGRAS14	MYC	CATTTG	46	6	+	Arabidopsis thaliana
ScGRAS14	MYC	CATGTG	133	6	+	Arabidopsis thaliana
ScGRAS14	MYC	CATGTG	414	6	-	Arabidopsis thaliana
ScGRAS14	MYC	CATGTG	1230	6	-	Arabidopsis thaliana
ScGRAS14	MYC	CATTTG	1395	6	+	Arabidopsis thaliana
ScGRAS14	MYC	CATTTG	1816	6	+	Arabidopsis thaliana
ScGRAS14	MYC	CAATTG	1980	6	-	Arabidopsis thaliana
ScGRAS14	A-box	CCGTCC	905	6	-	Petroselinum crispum	cis-acting regulatory element	Promoter related element
ScGRAS14	O2-site	GATGACATGG	116	9	-	Zea mays	cis-acting regulatory element involved in zein metabolism regulation	Devolepment related elements
ScGRAS14	O2-site	GATGACATGG	132	9	-	Zea mays	cis-acting regulatory element involved in zein metabolism regulation	Devolepment related elements
ScGRAS14	ARE	AAACCA	890	6	-	Zea mays	cis-acting regulatory element essential for the anaerobic induction	Environmental stress-related element
ScGRAS14	TATA-box	TATA	97	4	+	Arabidopsis thaliana	core promoter element around -30 of transcription start	Promoter related element
ScGRAS14	TATA-box	ATATAA	377	6	+	Brassica oleracea	core promoter element around -30 of transcription start	Promoter related element
ScGRAS14	TATA-box	TATA	378	4	+	Arabidopsis thaliana	core promoter element around -30 of transcription start	Promoter related element
ScGRAS14	TATA-box	ATTATA	382	6	+	Brassica napus	core promoter element around -30 of transcription start	Promoter related element
ScGRAS14	TATA-box	TATAA	383	5	-	Arabidopsis thaliana	core promoter element around -30 of transcription start	Promoter related element
ScGRAS14	TATA-box	TATA	384	4	+	Arabidopsis thaliana	core promoter element around -30 of transcription start	Promoter related element
ScGRAS14	TATA-box	TATACA	427	6	-	Helianthus annuus	core promoter element around -30 of transcription start	Promoter related element
ScGRAS14	TATA-box	TATATA	429	6	+	Arabidopsis thaliana	core promoter element around -30 of transcription start	Promoter related element
ScGRAS14	TATA-box	TATA	431	4	+	Arabidopsis thaliana	core promoter element around -30 of transcription start	Promoter related element
ScGRAS14	TATA-box	TATA	769	4	+	Arabidopsis thaliana	core promoter element around -30 of transcription start	Promoter related element
ScGRAS14	TATA-box	TATA	1195	4	-	Arabidopsis thaliana	core promoter element around -30 of transcription start	Promoter related element
ScGRAS14	TATA-box	TATA	1277	4	-	Arabidopsis thaliana	core promoter element around -30 of transcription start	Promoter related element
ScGRAS14	TATA-box	TATA	1365	4	-	Arabidopsis thaliana	core promoter element around -30 of transcription start	Promoter related element
ScGRAS14	TATA-box	TATACA	1479	6	-	Helianthus annuus	core promoter element around -30 of transcription start	Promoter related element
ScGRAS14	TATA-box	TATA	1481	4	-	Arabidopsis thaliana	core promoter element around -30 of transcription start	Promoter related element
ScGRAS14	TATA-box	TATATAA	1827	7	-	Arabidopsis thaliana	core promoter element around -30 of transcription start	Promoter related element
ScGRAS14	TATA-box	TATATA	1828	6	-	Arabidopsis thaliana	core promoter element around -30 of transcription start	Promoter related element
ScGRAS14	TATA-box	ATATAT	1829	6	-	Brassica napus	core promoter element around -30 of transcription start	Promoter related element
ScGRAS14	TATA-box	TATATA	1830	6	-	Arabidopsis thaliana	core promoter element around -30 of transcription start	Promoter related element
ScGRAS14	TATA-box	TATA	1832	4	-	Arabidopsis thaliana	core promoter element around -30 of transcription start	Promoter related element
ScGRAS14	CAAT-box	CAAAT	47	5	-	Pisum sativum	common cis-acting element in promoter and enhancer regions	Site-binding related elements
ScGRAS14	CAAT-box	CCAAT	87	5	+	Arabidopsis thaliana	common cis-acting element in promoter and enhancer regions	Site-binding related elements
ScGRAS14	CAAT-box	CAAT	88	4	+	Nicotiana glutinosa	common cis-acting element in promoter and enhancer regions	Site-binding related elements
ScGRAS14	CAAT-box	CCAAT	207	5	-	Arabidopsis thaliana	common cis-acting element in promoter and enhancer regions	Site-binding related elements
ScGRAS14	CAAT-box	CAAAT	260	5	-	Pisum sativum	common cis-acting element in promoter and enhancer regions	Site-binding related elements
ScGRAS14	CAAT-box	CAAAT	313	5	-	Pisum sativum	common cis-acting element in promoter and enhancer regions	Site-binding related elements
ScGRAS14	CAAT-box	CAAT	501	4	-	Nicotiana glutinosa	common cis-acting element in promoter and enhancer regions	Site-binding related elements
ScGRAS14	CAAT-box	CAAAT	555	5	+	Pisum sativum	common cis-acting element in promoter and enhancer regions	Site-binding related elements
ScGRAS14	CAAT-box	CAAT	615	4	-	Nicotiana glutinosa	common cis-acting element in promoter and enhancer regions	Site-binding related elements
ScGRAS14	CAAT-box	CAAT	620	4	-	Nicotiana glutinosa	common cis-acting element in promoter and enhancer regions	Site-binding related elements
ScGRAS14	CAAT-box	CAAAT	658	5	-	Pisum sativum	common cis-acting element in promoter and enhancer regions	Site-binding related elements
ScGRAS14	CAAT-box	CAAT	688	4	+	Nicotiana glutinosa	common cis-acting element in promoter and enhancer regions	Site-binding related elements
ScGRAS14	CAAT-box	CAAT	702	4	-	Nicotiana glutinosa	common cis-acting element in promoter and enhancer regions	Site-binding related elements
ScGRAS14	CAAT-box	CCAAT	707	5	-	Arabidopsis thaliana	common cis-acting element in promoter and enhancer regions	Site-binding related elements
ScGRAS14	CAAT-box	CCAAT	756	5	-	Arabidopsis thaliana	common cis-acting element in promoter and enhancer regions	Site-binding related elements
ScGRAS14	CAAT-box	CAAT	827	4	-	Nicotiana glutinosa	common cis-acting element in promoter and enhancer regions	Site-binding related elements
ScGRAS14	CAAT-box	CAAAT	951	5	+	Pisum sativum	common cis-acting element in promoter and enhancer regions	Site-binding related elements
ScGRAS14	CAAT-box	CAAT	1092	4	+	Nicotiana glutinosa	common cis-acting element in promoter and enhancer regions	Site-binding related elements
ScGRAS14	CAAT-box	CAAT	1301	4	+	Nicotiana glutinosa	common cis-acting element in promoter and enhancer regions	Site-binding related elements
ScGRAS14	CAAT-box	CAAAT	1396	5	-	Pisum sativum	common cis-acting element in promoter and enhancer regions	Site-binding related elements
ScGRAS14	CAAT-box	CAAT	1465	4	-	Nicotiana glutinosa	common cis-acting element in promoter and enhancer regions	Site-binding related elements
ScGRAS14	CAAT-box	CAAT	1477	4	-	Nicotiana glutinosa	common cis-acting element in promoter and enhancer regions	Site-binding related elements
ScGRAS14	CAAT-box	CAAT	1532	4	-	Nicotiana glutinosa	common cis-acting element in promoter and enhancer regions	Site-binding related elements
ScGRAS14	CAAT-box	CAAT	1557	4	+	Nicotiana glutinosa	common cis-acting element in promoter and enhancer regions	Site-binding related elements
ScGRAS14	CAAT-box	TGCCAAC	1627	7	-	Petunia hybrida	common cis-acting element in promoter and enhancer regions	Site-binding related elements
ScGRAS14	CAAT-box	CCAAT	1756	5	-	Arabidopsis thaliana	common cis-acting element in promoter and enhancer regions	Site-binding related elements
ScGRAS14	CAAT-box	CAAAT	1817	5	-	Pisum sativum	common cis-acting element in promoter and enhancer regions	Site-binding related elements
ScGRAS14	CAAT-box	CCAAT	1954	5	+	Arabidopsis thaliana	common cis-acting element in promoter and enhancer regions	Site-binding related elements
ScGRAS14	CAAT-box	CAAT	1955	4	+	Nicotiana glutinosa	common cis-acting element in promoter and enhancer regions	Site-binding related elements
ScGRAS14	CAAT-box	CAAT	1980	4	+	Nicotiana glutinosa	common cis-acting element in promoter and enhancer regions	Site-binding related elements
ScGRAS14	CAAT-box	CCAAT	1982	5	-	Arabidopsis thaliana	common cis-acting element in promoter and enhancer regions	Site-binding related elements
ScGRAS14	G-box	CACGTC	223	6	-	Zea mays	cis-acting regulatory element involved in light responsiveness	Light responsive elements
ScGRAS14	G-box	CACGTC	229	6	+	Zea mays	cis-acting regulatory element involved in light responsiveness	Light responsive elements
ScGRAS14	CARE	CAACTCAC	125	8	+	Oryza sativa	Myb binding to promoter components	Site-binding related elements
ScGRAS14	CCGTCC motif	CCGTCC	905	6	-	Nicotiana tabacum	Meristem specific element	Devolepment related elements
ScGRAS15	TCT-motif	TCTTAC	1944	6	+	Arabidopsis thaliana	part of a light responsive element	Light responsive elements
ScGRAS15	TCA	TCATCTTCAT	691	9	-	Pisum sativum		Other elements
ScGRAS15	CTAG-motif	ACTAGCAGAA	212	9	+	Avena sativa		Other elements
ScGRAS15	CCGTCC-box	CCGTCC	906	6	-	Petroselinum hortense	Meristem specific element	Devolepment related elements
ScGRAS15	GC-motif	AGCGCGCCG	1720	9	+	Oryza sativa	enhancer-like element involved in anoxic specific inducibility	Environmental stress-related element
ScGRAS15	as-1	TGACG	223	5	+	Arabidopsis thaliana		Other elements
ScGRAS15	as-1	TGACG	243	5	-	Arabidopsis thaliana		Other elements
ScGRAS15	as-1	TGACG	584	5	+	Arabidopsis thaliana		Other elements
ScGRAS15	as-1	TGACG	897	5	-	Arabidopsis thaliana		Other elements
ScGRAS15	as-1	TGACG	1191	5	+	Arabidopsis thaliana		Other elements
ScGRAS15	Myb	TAACTG	71	6	+	Arabidopsis thaliana
ScGRAS15	Box 4	ATTAAT	1913	6	-	Petroselinum crispum	part of a conserved DNA module involved in light responsiveness	Light responsive elements
ScGRAS15	TGACG-motif	TGACG	223	5	+	Hordeum vulgare	cis-acting regulatory element involved in the MeJA-responsiveness	Hormone responsive elements
ScGRAS15	TGACG-motif	TGACG	243	5	-	Hordeum vulgare	cis-acting regulatory element involved in the MeJA-responsiveness	Hormone responsive elements
ScGRAS15	TGACG-motif	TGACG	584	5	+	Hordeum vulgare	cis-acting regulatory element involved in the MeJA-responsiveness	Hormone responsive elements
ScGRAS15	TGACG-motif	TGACG	897	5	-	Hordeum vulgare	cis-acting regulatory element involved in the MeJA-responsiveness	Hormone responsive elements
ScGRAS15	TGACG-motif	TGACG	1191	5	+	Hordeum vulgare	cis-acting regulatory element involved in the MeJA-responsiveness	Hormone responsive elements
ScGRAS15	ABRE	ACGTG	225	5	+	Arabidopsis thaliana	cis-acting element involved in the abscisic acid responsiveness	Hormone responsive elements
ScGRAS15	ABRE	ACGTG	230	5	-	Arabidopsis thaliana	cis-acting element involved in the abscisic acid responsiveness	Hormone responsive elements
ScGRAS15	ABRE	GACACGTACGT	1885	10	-	Oryza sativa	cis-acting element involved in the abscisic acid responsiveness	Hormone responsive elements
ScGRAS15	WRE3	CCACCT	183	6	+	Pisum sativum	wound-responsive element	wound-responsive element
ScGRAS15	WRE3	CCACCT	255	6	+	Pisum sativum	wound-responsive element	wound-responsive element
ScGRAS15	WRE3	CCACCT	1313	6	+	Pisum sativum	wound-responsive element	wound-responsive element
ScGRAS15	WRE3	CCACCT	1389	6	+	Pisum sativum	wound-responsive element	wound-responsive element
ScGRAS15	STRE	AGGGG	819	5	+	Arabidopsis thaliana	cis-acting element involved in defense and stress responsiveness	Environmental stress-related element
ScGRAS15	STRE	AGGGG	1081	5	-	Arabidopsis thaliana	cis-acting element involved in defense and stress responsiveness	Environmental stress-related element
ScGRAS15	STRE	AGGGG	1664	5	+	Arabidopsis thaliana	cis-acting element involved in defense and stress responsiveness	Environmental stress-related element
ScGRAS15	STRE	AGGGG	1835	5	-	Arabidopsis thaliana	cis-acting element involved in defense and stress responsiveness	Environmental stress-related element
ScGRAS15	STRE	AGGGG	1862	5	-	Arabidopsis thaliana	cis-acting element involved in defense and stress responsiveness	Environmental stress-related element
ScGRAS15	TGA-element	AACGAC	911	6	-	Brassica oleracea	auxin-responsive element	Hormone responsive elements
ScGRAS15	MYB-like sequence	TAACCA	1400	6	-	Arabidopsis thaliana
ScGRAS15	MYB	CAACCA	1059	6	+	Arabidopsis thaliana
ScGRAS15	MYB	CAACCA	1067	6	+	Arabidopsis thaliana
ScGRAS15	MYB	TAACCA	1400	6	-	Arabidopsis thaliana
ScGRAS15	TCA-element	CCATCTTTTT	2	9	-	Nicotiana tabacum	cis-acting element involved in salicylic acid responsiveness	Hormone responsive elements
ScGRAS15	GATA-motif	GATAGGA	1697	7	-	Arabidopsis thaliana	part of a light responsive element	Light responsive elements
ScGRAS15		motif_sequence	178	4	+	organism	short_function	Other elements
ScGRAS15		motif_sequence	285	4	+	organism	short_function	Other elements
ScGRAS15		motif_sequence	414	4	-	organism	short_function	Other elements
ScGRAS15		motif_sequence	1008	4	+	organism	short_function	Other elements
ScGRAS15		motif_sequence	1019	4	+	organism	short_function	Other elements
ScGRAS15		motif_sequence	1145	4	+	organism	short_function	Other elements
ScGRAS15		motif_sequence	1370	4	-	organism	short_function	Other elements
ScGRAS15		motif_sequence	1509	4	+	organism	short_function	Other elements
ScGRAS15		motif_sequence	1578	4	+	organism	short_function	Other elements
ScGRAS15		motif_sequence	1616	4	-	organism	short_function	Other elements
ScGRAS15		motif_sequence	1638	4	-	organism	short_function	Other elements
ScGRAS15		motif_sequence	1907	4	+	organism	short_function	Other elements
ScGRAS15		motif_sequence	1972	4	-	organism	short_function	Other elements
ScGRAS15	MYC	CATTTG	47	6	+	Arabidopsis thaliana
ScGRAS15	MYC	CATGTG	134	6	+	Arabidopsis thaliana
ScGRAS15	MYC	CATGTG	415	6	-	Arabidopsis thaliana
ScGRAS15	MYC	CATGTG	1231	6	-	Arabidopsis thaliana
ScGRAS15	MYC	CATTTG	1396	6	+	Arabidopsis thaliana
ScGRAS15	MYC	CATTTG	1815	6	+	Arabidopsis thaliana
ScGRAS15	MYC	CAATTG	1980	6	-	Arabidopsis thaliana
ScGRAS15	Unnamed__4	CTCC	115	4	+	Petroselinum hortense		Other elements
ScGRAS15	Unnamed__4	CTCC	304	4	-	Petroselinum hortense		Other elements
ScGRAS15	Unnamed__4	CTCC	411	4	-	Petroselinum hortense		Other elements
ScGRAS15	Unnamed__4	CTCC	591	4	-	Petroselinum hortense		Other elements
ScGRAS15	Unnamed__4	CTCC	858	4	-	Petroselinum hortense		Other elements
ScGRAS15	Unnamed__4	CTCC	923	4	+	Petroselinum hortense		Other elements
ScGRAS15	Unnamed__4	CTCC	932	4	+	Petroselinum hortense		Other elements
ScGRAS15	Unnamed__4	CTCC	976	4	+	Petroselinum hortense		Other elements
ScGRAS15	Unnamed__4	CTCC	979	4	+	Petroselinum hortense		Other elements
ScGRAS15	Unnamed__4	CTCC	998	4	+	Petroselinum hortense		Other elements
ScGRAS15	Unnamed__4	CTCC	1031	4	+	Petroselinum hortense		Other elements
ScGRAS15	Unnamed__4	CTCC	1079	4	+	Petroselinum hortense		Other elements
ScGRAS15	Unnamed__4	CTCC	1178	4	+	Petroselinum hortense		Other elements
ScGRAS15	Unnamed__4	CTCC	1393	4	+	Petroselinum hortense		Other elements
ScGRAS15	Unnamed__4	CTCC	1514	4	+	Petroselinum hortense		Other elements
ScGRAS15	Unnamed__4	CTCC	1592	4	-	Petroselinum hortense		Other elements
ScGRAS15	Unnamed__4	CTCC	1684	4	+	Petroselinum hortense		Other elements
ScGRAS15	Unnamed__4	CTCC	1745	4	-	Petroselinum hortense		Other elements
ScGRAS15	Unnamed__4	CTCC	1748	4	-	Petroselinum hortense		Other elements
ScGRAS15	Unnamed__4	CTCC	1795	4	-	Petroselinum hortense		Other elements
ScGRAS15	Unnamed__4	CTCC	1800	4	-	Petroselinum hortense		Other elements
ScGRAS15	Unnamed__4	CTCC	1838	4	+	Petroselinum hortense		Other elements
ScGRAS15	Unnamed__4	CTCC	1865	4	+	Petroselinum hortense		Other elements
ScGRAS15	Unnamed__4	CTCC	1873	4	+	Petroselinum hortense		Other elements
ScGRAS15	Unnamed__4	CTCC	1909	4	+	Petroselinum hortense		Other elements
ScGRAS15	Unnamed__4	CTCC	1972	4	-	Petroselinum hortense		Other elements
ScGRAS15	AT~TATA-box	TATATA	430	6	+	Arabidopsis thaliana	promoter related elements and the selection of gene transcription initiation as binding sites for polymerase	Promoter related element and Site-binding related elements
ScGRAS15	AT~TATA-box	TATATA	1827	6	-	Arabidopsis thaliana	promoter related elements and the selection of gene transcription initiation as binding sites for polymerase	Promoter related element and Site-binding related elements
ScGRAS15	AT~TATA-box	TATATA	1829	6	-	Arabidopsis thaliana	promoter related elements and the selection of gene transcription initiation as binding sites for polymerase	Promoter related element and Site-binding related elements
ScGRAS15	CGTCA-motif	CGTCA	223	5	-	Hordeum vulgare	cis-acting regulatory element involved in the MeJA-responsiveness	Hormone responsive elements
ScGRAS15	CGTCA-motif	CGTCA	243	5	+	Hordeum vulgare	cis-acting regulatory element involved in the MeJA-responsiveness	Hormone responsive elements
ScGRAS15	CGTCA-motif	CGTCA	584	5	-	Hordeum vulgare	cis-acting regulatory element involved in the MeJA-responsiveness	Hormone responsive elements
ScGRAS15	CGTCA-motif	CGTCA	897	5	+	Hordeum vulgare	cis-acting regulatory element involved in the MeJA-responsiveness	Hormone responsive elements
ScGRAS15	CGTCA-motif	CGTCA	1191	5	-	Hordeum vulgare	cis-acting regulatory element involved in the MeJA-responsiveness	Hormone responsive elements
ScGRAS15	TATA-box	TATA	98	4	+	Arabidopsis thaliana	core promoter element around -30 of transcription start	Promoter related element
ScGRAS15	TATA-box	ATATAA	378	6	+	Brassica oleracea	core promoter element around -30 of transcription start	Promoter related element
ScGRAS15	TATA-box	TATA	379	4	+	Arabidopsis thaliana	core promoter element around -30 of transcription start	Promoter related element
ScGRAS15	TATA-box	ATTATA	383	6	+	Brassica napus	core promoter element around -30 of transcription start	Promoter related element
ScGRAS15	TATA-box	TATAA	384	5	-	Arabidopsis thaliana	core promoter element around -30 of transcription start	Promoter related element
ScGRAS15	TATA-box	TATA	385	4	+	Arabidopsis thaliana	core promoter element around -30 of transcription start	Promoter related element
ScGRAS15	TATA-box	TATACA	428	6	-	Helianthus annuus	core promoter element around -30 of transcription start	Promoter related element
ScGRAS15	TATA-box	TATATA	430	6	+	Arabidopsis thaliana	core promoter element around -30 of transcription start	Promoter related element
ScGRAS15	TATA-box	TATA	432	4	+	Arabidopsis thaliana	core promoter element around -30 of transcription start	Promoter related element
ScGRAS15	TATA-box	TATA	770	4	+	Arabidopsis thaliana	core promoter element around -30 of transcription start	Promoter related element
ScGRAS15	TATA-box	TATA	1196	4	-	Arabidopsis thaliana	core promoter element around -30 of transcription start	Promoter related element
ScGRAS15	TATA-box	TATA	1278	4	-	Arabidopsis thaliana	core promoter element around -30 of transcription start	Promoter related element
ScGRAS15	TATA-box	TATA	1366	4	-	Arabidopsis thaliana	core promoter element around -30 of transcription start	Promoter related element
ScGRAS15	TATA-box	TATATAA	1826	7	-	Arabidopsis thaliana	core promoter element around -30 of transcription start	Promoter related element
ScGRAS15	TATA-box	TATATA	1827	6	-	Arabidopsis thaliana	core promoter element around -30 of transcription start	Promoter related element
ScGRAS15	TATA-box	ATATAT	1828	6	-	Brassica napus	core promoter element around -30 of transcription start	Promoter related element
ScGRAS15	TATA-box	TATATA	1829	6	-	Arabidopsis thaliana	core promoter element around -30 of transcription start	Promoter related element
ScGRAS15	TATA-box	TATA	1831	4	-	Arabidopsis thaliana	core promoter element around -30 of transcription start	Promoter related element
ScGRAS15	ARE	AAACCA	891	6	-	Zea mays	cis-acting regulatory element essential for the anaerobic induction	Environmental stress-related element
ScGRAS15	O2-site	GATGACATGG	117	9	-	Zea mays	cis-acting regulatory element involved in zein metabolism regulation	Devolepment related elements
ScGRAS15	O2-site	GATGACATGG	133	9	-	Zea mays	cis-acting regulatory element involved in zein metabolism regulation	Devolepment related elements
ScGRAS15	A-box	CCGTCC	906	6	-	Petroselinum crispum	cis-acting regulatory element	Promoter related element
ScGRAS15	CCGTCC motif	CCGTCC	906	6	-	Nicotiana tabacum	Meristem specific element	Devolepment related elements
ScGRAS15	CARE	CAACTCAC	126	8	+	Oryza sativa	Myb binding to promoter components	Site-binding related elements
ScGRAS15	G-box	CACGTC	224	6	-	Zea mays	cis-acting regulatory element involved in light responsiveness	Light responsive elements
ScGRAS15	G-box	CACGTC	230	6	+	Zea mays	cis-acting regulatory element involved in light responsiveness	Light responsive elements
ScGRAS15	CAAT-box	CAAAT	48	5	-	Pisum sativum	common cis-acting element in promoter and enhancer regions	Site-binding related elements
ScGRAS15	CAAT-box	CCAAT	88	5	+	Arabidopsis thaliana	common cis-acting element in promoter and enhancer regions	Site-binding related elements
ScGRAS15	CAAT-box	CAAT	89	4	+	Nicotiana glutinosa	common cis-acting element in promoter and enhancer regions	Site-binding related elements
ScGRAS15	CAAT-box	CCAAT	208	5	-	Arabidopsis thaliana	common cis-acting element in promoter and enhancer regions	Site-binding related elements
ScGRAS15	CAAT-box	CAAAT	261	5	-	Pisum sativum	common cis-acting element in promoter and enhancer regions	Site-binding related elements
ScGRAS15	CAAT-box	CAAAT	314	5	-	Pisum sativum	common cis-acting element in promoter and enhancer regions	Site-binding related elements
ScGRAS15	CAAT-box	CAAT	502	4	-	Nicotiana glutinosa	common cis-acting element in promoter and enhancer regions	Site-binding related elements
ScGRAS15	CAAT-box	CAAAT	556	5	+	Pisum sativum	common cis-acting element in promoter and enhancer regions	Site-binding related elements
ScGRAS15	CAAT-box	CAAT	616	4	-	Nicotiana glutinosa	common cis-acting element in promoter and enhancer regions	Site-binding related elements
ScGRAS15	CAAT-box	CAAT	621	4	-	Nicotiana glutinosa	common cis-acting element in promoter and enhancer regions	Site-binding related elements
ScGRAS15	CAAT-box	CAAAT	659	5	-	Pisum sativum	common cis-acting element in promoter and enhancer regions	Site-binding related elements
ScGRAS15	CAAT-box	CAAT	689	4	+	Nicotiana glutinosa	common cis-acting element in promoter and enhancer regions	Site-binding related elements
ScGRAS15	CAAT-box	CAAT	703	4	-	Nicotiana glutinosa	common cis-acting element in promoter and enhancer regions	Site-binding related elements
ScGRAS15	CAAT-box	CCAAT	708	5	-	Arabidopsis thaliana	common cis-acting element in promoter and enhancer regions	Site-binding related elements
ScGRAS15	CAAT-box	CCAAT	757	5	-	Arabidopsis thaliana	common cis-acting element in promoter and enhancer regions	Site-binding related elements
ScGRAS15	CAAT-box	CAAT	828	4	-	Nicotiana glutinosa	common cis-acting element in promoter and enhancer regions	Site-binding related elements
ScGRAS15	CAAT-box	CAAAT	952	5	+	Pisum sativum	common cis-acting element in promoter and enhancer regions	Site-binding related elements
ScGRAS15	CAAT-box	CAAT	1093	4	+	Nicotiana glutinosa	common cis-acting element in promoter and enhancer regions	Site-binding related elements
ScGRAS15	CAAT-box	CAAT	1302	4	+	Nicotiana glutinosa	common cis-acting element in promoter and enhancer regions	Site-binding related elements
ScGRAS15	CAAT-box	CAAAT	1397	5	-	Pisum sativum	common cis-acting element in promoter and enhancer regions	Site-binding related elements
ScGRAS15	CAAT-box	CAAT	1466	4	-	Nicotiana glutinosa	common cis-acting element in promoter and enhancer regions	Site-binding related elements
ScGRAS15	CAAT-box	CAAT	1478	4	-	Nicotiana glutinosa	common cis-acting element in promoter and enhancer regions	Site-binding related elements
ScGRAS15	CAAT-box	CAAT	1532	4	-	Nicotiana glutinosa	common cis-acting element in promoter and enhancer regions	Site-binding related elements
ScGRAS15	CAAT-box	CAAT	1557	4	+	Nicotiana glutinosa	common cis-acting element in promoter and enhancer regions	Site-binding related elements
ScGRAS15	CAAT-box	TGCCAAC	1627	7	-	Petunia hybrida	common cis-acting element in promoter and enhancer regions	Site-binding related elements
ScGRAS15	CAAT-box	CCAAT	1755	5	-	Arabidopsis thaliana	common cis-acting element in promoter and enhancer regions	Site-binding related elements
ScGRAS15	CAAT-box	CAAAT	1816	5	-	Pisum sativum	common cis-acting element in promoter and enhancer regions	Site-binding related elements
ScGRAS15	CAAT-box	CCAAT	1954	5	+	Arabidopsis thaliana	common cis-acting element in promoter and enhancer regions	Site-binding related elements
ScGRAS15	CAAT-box	CAAT	1955	4	+	Nicotiana glutinosa	common cis-acting element in promoter and enhancer regions	Site-binding related elements
ScGRAS15	CAAT-box	CAAT	1980	4	+	Nicotiana glutinosa	common cis-acting element in promoter and enhancer regions	Site-binding related elements
ScGRAS15	CAAT-box	CCAAT	1982	5	-	Arabidopsis thaliana	common cis-acting element in promoter and enhancer regions	Site-binding related elements
ScGRAS16	ABRE	ACGTG	223	5	+	Arabidopsis thaliana	cis-acting element involved in the abscisic acid responsiveness	Hormone responsive elements
ScGRAS16	ABRE	ACGTG	228	5	-	Arabidopsis thaliana	cis-acting element involved in the abscisic acid responsiveness	Hormone responsive elements
ScGRAS16	ABRE	GACACGTACGT	1885	10	-	Oryza sativa	cis-acting element involved in the abscisic acid responsiveness	Hormone responsive elements
ScGRAS16	TGACG-motif	TGACG	221	5	+	Hordeum vulgare	cis-acting regulatory element involved in the MeJA-responsiveness	Hormone responsive elements
ScGRAS16	TGACG-motif	TGACG	582	5	+	Hordeum vulgare	cis-acting regulatory element involved in the MeJA-responsiveness	Hormone responsive elements
ScGRAS16	TGACG-motif	TGACG	894	5	-	Hordeum vulgare	cis-acting regulatory element involved in the MeJA-responsiveness	Hormone responsive elements
ScGRAS16	TGACG-motif	TGACG	1188	5	+	Hordeum vulgare	cis-acting regulatory element involved in the MeJA-responsiveness	Hormone responsive elements
ScGRAS16	Myb	TAACTG	69	6	+	Arabidopsis thaliana
ScGRAS16	Myb	TAACTG	702	6	+	Arabidopsis thaliana
ScGRAS16	Box 4	ATTAAT	1913	6	-	Petroselinum crispum	part of a conserved DNA module involved in light responsiveness	Light responsive elements
ScGRAS16	WRE3	CCACCT	181	6	+	Pisum sativum	wound-responsive element	wound-responsive element
ScGRAS16	WRE3	CCACCT	253	6	+	Pisum sativum	wound-responsive element	wound-responsive element
ScGRAS16	WRE3	CCACCT	1310	6	+	Pisum sativum	wound-responsive element	wound-responsive element
ScGRAS16	WRE3	CCACCT	1386	6	+	Pisum sativum	wound-responsive element	wound-responsive element
ScGRAS16	CTAG-motif	ACTAGCAGAA	210	9	+	Avena sativa		Other elements
ScGRAS16	LTR	CCGAAA	18	6	-	Hordeum vulgare	cis-acting element involved in low-temperature responsiveness	Environmental stress-related element
ScGRAS16	as-1	TGACG	221	5	+	Arabidopsis thaliana		Other elements
ScGRAS16	as-1	TGACG	582	5	+	Arabidopsis thaliana		Other elements
ScGRAS16	as-1	TGACG	894	5	-	Arabidopsis thaliana		Other elements
ScGRAS16	as-1	TGACG	1188	5	+	Arabidopsis thaliana		Other elements
ScGRAS16	CCGTCC-box	CCGTCC	903	6	-	Petroselinum hortense	Meristem specific element	Devolepment related elements
ScGRAS16	TGA-element	AACGAC	908	6	-	Brassica oleracea	auxin-responsive element	Hormone responsive elements
ScGRAS16	I-box	gGATAAGGTG	182	9	-	Zea mays	part of a light responsive element	Light responsive elements
ScGRAS16	I-box	GTATAAGGCC	560	9	-	Larix laricina	part of a light responsive element	Light responsive elements
ScGRAS16	STRE	AGGGG	817	5	+	Arabidopsis thaliana	cis-acting element involved in defense and stress responsiveness	Environmental stress-related element
ScGRAS16	STRE	AGGGG	1078	5	-	Arabidopsis thaliana	cis-acting element involved in defense and stress responsiveness	Environmental stress-related element
ScGRAS16	STRE	AGGGG	1663	5	+	Arabidopsis thaliana	cis-acting element involved in defense and stress responsiveness	Environmental stress-related element
ScGRAS16	STRE	AGGGG	1835	5	-	Arabidopsis thaliana	cis-acting element involved in defense and stress responsiveness	Environmental stress-related element
ScGRAS16	STRE	AGGGG	1862	5	-	Arabidopsis thaliana	cis-acting element involved in defense and stress responsiveness	Environmental stress-related element
ScGRAS16	AT~TATA-box	TATATA	1827	6	-	Arabidopsis thaliana	promoter related elements and the selection of gene transcription initiation as binding sites for polymerase	Promoter related element and Site-binding related elements
ScGRAS16	AT~TATA-box	TATATA	1829	6	-	Arabidopsis thaliana	promoter related elements and the selection of gene transcription initiation as binding sites for polymerase	Promoter related element and Site-binding related elements
ScGRAS16	Unnamed__4	CTCC	113	4	+	Petroselinum hortense		Other elements
ScGRAS16	Unnamed__4	CTCC	302	4	-	Petroselinum hortense		Other elements
ScGRAS16	Unnamed__4	CTCC	409	4	-	Petroselinum hortense		Other elements
ScGRAS16	Unnamed__4	CTCC	589	4	-	Petroselinum hortense		Other elements
ScGRAS16	Unnamed__4	CTCC	652	4	-	Petroselinum hortense		Other elements
ScGRAS16	Unnamed__4	CTCC	760	4	-	Petroselinum hortense		Other elements
ScGRAS16	Unnamed__4	CTCC	855	4	-	Petroselinum hortense		Other elements
ScGRAS16	Unnamed__4	CTCC	920	4	+	Petroselinum hortense		Other elements
ScGRAS16	Unnamed__4	CTCC	929	4	+	Petroselinum hortense		Other elements
ScGRAS16	Unnamed__4	CTCC	973	4	+	Petroselinum hortense		Other elements
ScGRAS16	Unnamed__4	CTCC	976	4	+	Petroselinum hortense		Other elements
ScGRAS16	Unnamed__4	CTCC	995	4	+	Petroselinum hortense		Other elements
ScGRAS16	Unnamed__4	CTCC	1028	4	+	Petroselinum hortense		Other elements
ScGRAS16	Unnamed__4	CTCC	1076	4	+	Petroselinum hortense		Other elements
ScGRAS16	Unnamed__4	CTCC	1175	4	+	Petroselinum hortense		Other elements
ScGRAS16	Unnamed__4	CTCC	1390	4	+	Petroselinum hortense		Other elements
ScGRAS16	Unnamed__4	CTCC	1513	4	+	Petroselinum hortense		Other elements
ScGRAS16	Unnamed__4	CTCC	1591	4	-	Petroselinum hortense		Other elements
ScGRAS16	Unnamed__4	CTCC	1683	4	+	Petroselinum hortense		Other elements
ScGRAS16	Unnamed__4	CTCC	1745	4	-	Petroselinum hortense		Other elements
ScGRAS16	Unnamed__4	CTCC	1748	4	-	Petroselinum hortense		Other elements
ScGRAS16	Unnamed__4	CTCC	1795	4	-	Petroselinum hortense		Other elements
ScGRAS16	Unnamed__4	CTCC	1800	4	-	Petroselinum hortense		Other elements
ScGRAS16	Unnamed__4	CTCC	1838	4	+	Petroselinum hortense		Other elements
ScGRAS16	Unnamed__4	CTCC	1865	4	+	Petroselinum hortense		Other elements
ScGRAS16	Unnamed__4	CTCC	1873	4	+	Petroselinum hortense		Other elements
ScGRAS16	Unnamed__4	CTCC	1909	4	+	Petroselinum hortense		Other elements
ScGRAS16	Unnamed__4	CTCC	1972	4	-	Petroselinum hortense		Other elements
ScGRAS16	MYC	CATTTG	44	6	+	Arabidopsis thaliana
ScGRAS16	MYC	CATGTG	132	6	+	Arabidopsis thaliana
ScGRAS16	MYC	CATGTG	413	6	-	Arabidopsis thaliana
ScGRAS16	MYC	CATTTG	1393	6	+	Arabidopsis thaliana
ScGRAS16	MYC	CATTTG	1815	6	+	Arabidopsis thaliana
ScGRAS16	MYC	CAATTG	1980	6	-	Arabidopsis thaliana
ScGRAS16	CGTCA-motif	CGTCA	221	5	-	Hordeum vulgare	cis-acting regulatory element involved in the MeJA-responsiveness	Hormone responsive elements
ScGRAS16	CGTCA-motif	CGTCA	582	5	-	Hordeum vulgare	cis-acting regulatory element involved in the MeJA-responsiveness	Hormone responsive elements
ScGRAS16	CGTCA-motif	CGTCA	894	5	+	Hordeum vulgare	cis-acting regulatory element involved in the MeJA-responsiveness	Hormone responsive elements
ScGRAS16	CGTCA-motif	CGTCA	1188	5	-	Hordeum vulgare	cis-acting regulatory element involved in the MeJA-responsiveness	Hormone responsive elements
ScGRAS16	AE-box	AGAAACAA	827	8	-	Arabidopsis thaliana	part of a module for light response	Light responsive elements
ScGRAS16	MYB-like sequence	TAACCA	1397	6	-	Arabidopsis thaliana
ScGRAS16	MYB	CAACCA	1056	6	+	Arabidopsis thaliana
ScGRAS16	MYB	CAACCA	1064	6	+	Arabidopsis thaliana
ScGRAS16	MYB	TAACCA	1397	6	-	Arabidopsis thaliana
ScGRAS16		motif_sequence	176	4	+	organism	short_function	Other elements
ScGRAS16		motif_sequence	283	4	+	organism	short_function	Other elements
ScGRAS16		motif_sequence	412	4	-	organism	short_function	Other elements
ScGRAS16		motif_sequence	429	4	+	organism	short_function	Other elements
ScGRAS16		motif_sequence	1005	4	+	organism	short_function	Other elements
ScGRAS16		motif_sequence	1016	4	+	organism	short_function	Other elements
ScGRAS16		motif_sequence	1142	4	+	organism	short_function	Other elements
ScGRAS16		motif_sequence	1367	4	-	organism	short_function	Other elements
ScGRAS16		motif_sequence	1508	4	+	organism	short_function	Other elements
ScGRAS16		motif_sequence	1577	4	+	organism	short_function	Other elements
ScGRAS16		motif_sequence	1615	4	-	organism	short_function	Other elements
ScGRAS16		motif_sequence	1637	4	-	organism	short_function	Other elements
ScGRAS16		motif_sequence	1907	4	+	organism	short_function	Other elements
ScGRAS16		motif_sequence	1972	4	-	organism	short_function	Other elements
ScGRAS16	GATA-motif	GATAGGA	1696	7	-	Arabidopsis thaliana	part of a light responsive element	Light responsive elements
ScGRAS16	CCGTCC motif	CCGTCC	903	6	-	Nicotiana tabacum	Meristem specific element	Devolepment related elements
ScGRAS16	CAAT-box	CAAAT	45	5	-	Pisum sativum	common cis-acting element in promoter and enhancer regions	Site-binding related elements
ScGRAS16	CAAT-box	CCAAT	86	5	+	Arabidopsis thaliana	common cis-acting element in promoter and enhancer regions	Site-binding related elements
ScGRAS16	CAAT-box	CAAT	87	4	+	Nicotiana glutinosa	common cis-acting element in promoter and enhancer regions	Site-binding related elements
ScGRAS16	CAAT-box	CCAAT	206	5	-	Arabidopsis thaliana	common cis-acting element in promoter and enhancer regions	Site-binding related elements
ScGRAS16	CAAT-box	CAAAT	259	5	-	Pisum sativum	common cis-acting element in promoter and enhancer regions	Site-binding related elements
ScGRAS16	CAAT-box	CAAAT	312	5	-	Pisum sativum	common cis-acting element in promoter and enhancer regions	Site-binding related elements
ScGRAS16	CAAT-box	CAAT	500	4	-	Nicotiana glutinosa	common cis-acting element in promoter and enhancer regions	Site-binding related elements
ScGRAS16	CAAT-box	CAAAT	554	5	+	Pisum sativum	common cis-acting element in promoter and enhancer regions	Site-binding related elements
ScGRAS16	CAAT-box	CAAT	614	4	-	Nicotiana glutinosa	common cis-acting element in promoter and enhancer regions	Site-binding related elements
ScGRAS16	CAAT-box	CAAT	619	4	-	Nicotiana glutinosa	common cis-acting element in promoter and enhancer regions	Site-binding related elements
ScGRAS16	CAAT-box	CAAT	674	4	+	Nicotiana glutinosa	common cis-acting element in promoter and enhancer regions	Site-binding related elements
ScGRAS16	CAAT-box	CCAAT	709	5	-	Arabidopsis thaliana	common cis-acting element in promoter and enhancer regions	Site-binding related elements
ScGRAS16	CAAT-box	CCAAT	757	5	-	Arabidopsis thaliana	common cis-acting element in promoter and enhancer regions	Site-binding related elements
ScGRAS16	CAAT-box	CAAT	826	4	-	Nicotiana glutinosa	common cis-acting element in promoter and enhancer regions	Site-binding related elements
ScGRAS16	CAAT-box	CAAAT	949	5	+	Pisum sativum	common cis-acting element in promoter and enhancer regions	Site-binding related elements
ScGRAS16	CAAT-box	CAAT	1090	4	+	Nicotiana glutinosa	common cis-acting element in promoter and enhancer regions	Site-binding related elements
ScGRAS16	CAAT-box	CAAT	1299	4	+	Nicotiana glutinosa	common cis-acting element in promoter and enhancer regions	Site-binding related elements
ScGRAS16	CAAT-box	CAAAT	1394	5	-	Pisum sativum	common cis-acting element in promoter and enhancer regions	Site-binding related elements
ScGRAS16	CAAT-box	CAAT	1463	4	-	Nicotiana glutinosa	common cis-acting element in promoter and enhancer regions	Site-binding related elements
ScGRAS16	CAAT-box	CAAT	1475	4	-	Nicotiana glutinosa	common cis-acting element in promoter and enhancer regions	Site-binding related elements
ScGRAS16	CAAT-box	CAAT	1531	4	-	Nicotiana glutinosa	common cis-acting element in promoter and enhancer regions	Site-binding related elements
ScGRAS16	CAAT-box	CAAT	1556	4	+	Nicotiana glutinosa	common cis-acting element in promoter and enhancer regions	Site-binding related elements
ScGRAS16	CAAT-box	TGCCAAC	1626	7	-	Petunia hybrida	common cis-acting element in promoter and enhancer regions	Site-binding related elements
ScGRAS16	CAAT-box	CCAAT	1755	5	-	Arabidopsis thaliana	common cis-acting element in promoter and enhancer regions	Site-binding related elements
ScGRAS16	CAAT-box	CAAAT	1816	5	-	Pisum sativum	common cis-acting element in promoter and enhancer regions	Site-binding related elements
ScGRAS16	CAAT-box	CAAT	1955	4	+	Nicotiana glutinosa	common cis-acting element in promoter and enhancer regions	Site-binding related elements
ScGRAS16	CAAT-box	CAAT	1980	4	+	Nicotiana glutinosa	common cis-acting element in promoter and enhancer regions	Site-binding related elements
ScGRAS16	CAAT-box	CCAAT	1982	5	-	Arabidopsis thaliana	common cis-acting element in promoter and enhancer regions	Site-binding related elements
ScGRAS16	G-box	CACGTC	222	6	-	Zea mays	cis-acting regulatory element involved in light responsiveness	Light responsive elements
ScGRAS16	G-box	CACGTC	228	6	+	Zea mays	cis-acting regulatory element involved in light responsiveness	Light responsive elements
ScGRAS16	CARE	CAACTCAC	124	8	+	Oryza sativa	Myb binding to promoter components	Site-binding related elements
ScGRAS16	O2-site	GATGACATGG	115	9	-	Zea mays	cis-acting regulatory element involved in zein metabolism regulation	Devolepment related elements
ScGRAS16	O2-site	GATGACATGG	131	9	-	Zea mays	cis-acting regulatory element involved in zein metabolism regulation	Devolepment related elements
ScGRAS16	ARE	AAACCA	888	6	-	Zea mays	cis-acting regulatory element essential for the anaerobic induction	Environmental stress-related element
ScGRAS16	TATA-box	TATA	96	4	+	Arabidopsis thaliana	core promoter element around -30 of transcription start	Promoter related element
ScGRAS16	TATA-box	ATATAA	376	6	+	Brassica oleracea	core promoter element around -30 of transcription start	Promoter related element
ScGRAS16	TATA-box	TATA	377	4	+	Arabidopsis thaliana	core promoter element around -30 of transcription start	Promoter related element
ScGRAS16	TATA-box	ATTATA	381	6	+	Brassica napus	core promoter element around -30 of transcription start	Promoter related element
ScGRAS16	TATA-box	TATAA	382	5	-	Arabidopsis thaliana	core promoter element around -30 of transcription start	Promoter related element
ScGRAS16	TATA-box	TATA	383	4	+	Arabidopsis thaliana	core promoter element around -30 of transcription start	Promoter related element
ScGRAS16	TATA-box	TATAAGAA	540	8	-	Zea mays	core promoter element around -30 of transcription start	Promoter related element
ScGRAS16	TATA-box	TATAA	543	5	-	Arabidopsis thaliana	core promoter element around -30 of transcription start	Promoter related element
ScGRAS16	TATA-box	TATA	544	4	+	Arabidopsis thaliana	core promoter element around -30 of transcription start	Promoter related element
ScGRAS16	TATA-box	TATA	1193	4	-	Arabidopsis thaliana	core promoter element around -30 of transcription start	Promoter related element
ScGRAS16	TATA-box	TATA	1275	4	-	Arabidopsis thaliana	core promoter element around -30 of transcription start	Promoter related element
ScGRAS16	TATA-box	TATA	1363	4	-	Arabidopsis thaliana	core promoter element around -30 of transcription start	Promoter related element
ScGRAS16	TATA-box	TATACA	1477	6	-	Helianthus annuus	core promoter element around -30 of transcription start	Promoter related element
ScGRAS16	TATA-box	TATA	1479	4	-	Arabidopsis thaliana	core promoter element around -30 of transcription start	Promoter related element
ScGRAS16	TATA-box	TATATAA	1826	7	-	Arabidopsis thaliana	core promoter element around -30 of transcription start	Promoter related element
ScGRAS16	TATA-box	TATATA	1827	6	-	Arabidopsis thaliana	core promoter element around -30 of transcription start	Promoter related element
ScGRAS16	TATA-box	ATATAT	1828	6	-	Brassica napus	core promoter element around -30 of transcription start	Promoter related element
ScGRAS16	TATA-box	TATATA	1829	6	-	Arabidopsis thaliana	core promoter element around -30 of transcription start	Promoter related element
ScGRAS16	TATA-box	TATA	1831	4	-	Arabidopsis thaliana	core promoter element around -30 of transcription start	Promoter related element
ScGRAS16	A-box	CCGTCC	903	6	-	Petroselinum crispum	cis-acting regulatory element	Promoter related element
ScGRAS17	MYB recognition site	CCGTTG	1466	6	+	Arabidopsis thaliana	common cis-acting element in promoter and enhancer regions	Site-binding related elements
ScGRAS17	CCGTCC motif	CCGTCC	1105	6	-	Nicotiana tabacum	Meristem specific element	Devolepment related elements
ScGRAS17	CCGTCC motif	CCGTCC	1272	6	-	Nicotiana tabacum	Meristem specific element	Devolepment related elements
ScGRAS17	CCGTCC motif	CCGTCC	1800	6	+	Nicotiana tabacum	Meristem specific element	Devolepment related elements
ScGRAS17	CAAT-box	CAAT	219	4	+	Nicotiana glutinosa	common cis-acting element in promoter and enhancer regions	Site-binding related elements
ScGRAS17	CAAT-box	CCAAT	386	5	+	Arabidopsis thaliana	common cis-acting element in promoter and enhancer regions	Site-binding related elements
ScGRAS17	CAAT-box	CAAT	387	4	+	Nicotiana glutinosa	common cis-acting element in promoter and enhancer regions	Site-binding related elements
ScGRAS17	CAAT-box	CAAT	493	4	-	Nicotiana glutinosa	common cis-acting element in promoter and enhancer regions	Site-binding related elements
ScGRAS17	CAAT-box	CAAT	594	4	+	Nicotiana glutinosa	common cis-acting element in promoter and enhancer regions	Site-binding related elements
ScGRAS17	CAAT-box	CAAAT	632	5	-	Pisum sativum	common cis-acting element in promoter and enhancer regions	Site-binding related elements
ScGRAS17	CAAT-box	CCAAT	754	5	+	Arabidopsis thaliana	common cis-acting element in promoter and enhancer regions	Site-binding related elements
ScGRAS17	CAAT-box	CAAT	755	4	+	Nicotiana glutinosa	common cis-acting element in promoter and enhancer regions	Site-binding related elements
ScGRAS17	CAAT-box	CAAAT	783	5	+	Pisum sativum	common cis-acting element in promoter and enhancer regions	Site-binding related elements
ScGRAS17	CAAT-box	CAAT	958	4	-	Nicotiana glutinosa	common cis-acting element in promoter and enhancer regions	Site-binding related elements
ScGRAS17	CAAT-box	CAAAT	1452	5	+	Pisum sativum	common cis-acting element in promoter and enhancer regions	Site-binding related elements
ScGRAS17	CAAT-box	CCAAT	1652	5	+	Arabidopsis thaliana	common cis-acting element in promoter and enhancer regions	Site-binding related elements
ScGRAS17	CAAT-box	CAAT	1653	4	+	Nicotiana glutinosa	common cis-acting element in promoter and enhancer regions	Site-binding related elements
ScGRAS17	CAAT-box	CAAT	1829	4	-	Nicotiana glutinosa	common cis-acting element in promoter and enhancer regions	Site-binding related elements
ScGRAS17	CAAT-box	CAAT	1877	4	+	Nicotiana glutinosa	common cis-acting element in promoter and enhancer regions	Site-binding related elements
ScGRAS17	CAAT-box	CCAAT	1905	5	-	Arabidopsis thaliana	common cis-acting element in promoter and enhancer regions	Site-binding related elements
ScGRAS17	G-box	CACGAC	499	6	-	Zea mays	cis-acting regulatory element involved in light responsiveness	Light responsive elements
ScGRAS17	G-box	CACGAC	1090	6	-	Zea mays	cis-acting regulatory element involved in light responsiveness	Light responsive elements
ScGRAS17	G-box	CACGTG	1362	6	-	Arabidopsis thaliana	cis-acting regulatory element involved in light responsiveness	Light responsive elements
ScGRAS17	G-box	CACGTC	1551	6	+	Zea mays	cis-acting regulatory element involved in light responsiveness	Light responsive elements
ScGRAS17	TATA-box	TAAAGATT	1878	8	-	Arabidopsis thaliana	core promoter element around -30 of transcription start	Promoter related element
ScGRAS17	ARE	AAACCA	401	6	+	Zea mays	cis-acting regulatory element essential for the anaerobic induction	Environmental stress-related element
ScGRAS17	ARE	AAACCA	683	6	+	Zea mays	cis-acting regulatory element essential for the anaerobic induction	Environmental stress-related element
ScGRAS17	ARE	AAACCA	1206	6	-	Zea mays	cis-acting regulatory element essential for the anaerobic induction	Environmental stress-related element
ScGRAS17	ARE	AAACCA	1470	6	-	Zea mays	cis-acting regulatory element essential for the anaerobic induction	Environmental stress-related element
ScGRAS17	Sp1	GGGCGG	837	6	-	Oryza sativa	light responsive element	Light responsive elements
ScGRAS17	Sp1	GGGCGG	1005	6	+	Oryza sativa	light responsive element	Light responsive elements
ScGRAS17	Sp1	GGGCGG	1381	6	-	Oryza sativa	light responsive element	Light responsive elements
ScGRAS17	Sp1	GGGCGG	1847	6	-	Oryza sativa	light responsive element	Light responsive elements
ScGRAS17	motif I	gGTACGTGGCG	1360	10	+	Oryza sativa	cis-acting regulatory element root specific	Devolepment related elements
ScGRAS17	A-box	CCGTCC	1105	6	-	Petroselinum crispum	cis-acting regulatory element	Promoter related element
ScGRAS17	A-box	CCGTCC	1272	6	-	Petroselinum crispum	cis-acting regulatory element	Promoter related element
ScGRAS17	A-box	CCGTCC	1800	6	+	Petroselinum crispum	cis-acting regulatory element	Promoter related element
ScGRAS17	Unnamed__4	CTCC	223	4	-	Petroselinum hortense		Other elements
ScGRAS17	Unnamed__4	CTCC	226	4	-	Petroselinum hortense		Other elements
ScGRAS17	Unnamed__4	CTCC	370	4	+	Petroselinum hortense		Other elements
ScGRAS17	Unnamed__4	CTCC	451	4	+	Petroselinum hortense		Other elements
ScGRAS17	Unnamed__4	CTCC	528	4	+	Petroselinum hortense		Other elements
ScGRAS17	Unnamed__4	CTCC	556	4	+	Petroselinum hortense		Other elements
ScGRAS17	Unnamed__4	CTCC	582	4	-	Petroselinum hortense		Other elements
ScGRAS17	Unnamed__4	CTCC	589	4	+	Petroselinum hortense		Other elements
ScGRAS17	Unnamed__4	CTCC	667	4	+	Petroselinum hortense		Other elements
ScGRAS17	Unnamed__4	CTCC	751	4	+	Petroselinum hortense		Other elements
ScGRAS17	Unnamed__4	CTCC	769	4	-	Petroselinum hortense		Other elements
ScGRAS17	Unnamed__4	CTCC	919	4	+	Petroselinum hortense		Other elements
ScGRAS17	Unnamed__4	CTCC	937	4	+	Petroselinum hortense		Other elements
ScGRAS17	Unnamed__4	CTCC	1032	4	+	Petroselinum hortense		Other elements
ScGRAS17	Unnamed__4	CTCC	1116	4	-	Petroselinum hortense		Other elements
ScGRAS17	Unnamed__4	CTCC	1165	4	-	Petroselinum hortense		Other elements
ScGRAS17	Unnamed__4	CTCC	1288	4	-	Petroselinum hortense		Other elements
ScGRAS17	Unnamed__4	CTCC	1397	4	+	Petroselinum hortense		Other elements
ScGRAS17	Unnamed__4	CTCC	1409	4	+	Petroselinum hortense		Other elements
ScGRAS17	Unnamed__4	CTCC	1413	4	+	Petroselinum hortense		Other elements
ScGRAS17	Unnamed__4	CTCC	1464	4	+	Petroselinum hortense		Other elements
ScGRAS17	Unnamed__4	CTCC	1493	4	+	Petroselinum hortense		Other elements
ScGRAS17	Unnamed__4	CTCC	1566	4	+	Petroselinum hortense		Other elements
ScGRAS17	Unnamed__4	CTCC	1609	4	-	Petroselinum hortense		Other elements
ScGRAS17	Unnamed__4	CTCC	1643	4	+	Petroselinum hortense		Other elements
ScGRAS17	Unnamed__4	CTCC	1646	4	+	Petroselinum hortense		Other elements
ScGRAS17	Unnamed__4	CTCC	1673	4	+	Petroselinum hortense		Other elements
ScGRAS17	Unnamed__4	CTCC	1676	4	+	Petroselinum hortense		Other elements
ScGRAS17	Unnamed__4	CTCC	1680	4	+	Petroselinum hortense		Other elements
ScGRAS17	Unnamed__4	CTCC	1684	4	+	Petroselinum hortense		Other elements
ScGRAS17	Unnamed__4	CTCC	1733	4	+	Petroselinum hortense		Other elements
ScGRAS17	Unnamed__4	CTCC	1754	4	+	Petroselinum hortense		Other elements
ScGRAS17	Unnamed__4	CTCC	1766	4	+	Petroselinum hortense		Other elements
ScGRAS17	Unnamed__4	CTCC	1769	4	+	Petroselinum hortense		Other elements
ScGRAS17	Unnamed__4	CTCC	1896	4	-	Petroselinum hortense		Other elements
ScGRAS17	Unnamed__4	CTCC	1900	4	-	Petroselinum hortense		Other elements
ScGRAS17	Unnamed__4	CTCC	1982	4	-	Petroselinum hortense		Other elements
ScGRAS17	AAGAA-motif	GAAAGAA	1147	7	+	Avena sativa	cis-acting element involved in the abscisic acid responsiveness	Hormone responsive elements
ScGRAS17	AAGAA-motif	gGTAAAGAAA	1742	9	-	Avena sativa	cis-acting element involved in the abscisic acid responsiveness	Hormone responsive elements
ScGRAS17	Unnamed__1	CGTGG	1	5	+	Zea mays		Other elements
ScGRAS17	Unnamed__1	CGTGG	501	5	+	Zea mays		Other elements
ScGRAS17	Unnamed__1	CGTGG	530	5	-	Zea mays		Other elements
ScGRAS17	Unnamed__1	GCCACGTGGC	1360	9	-	Petunia sp.		Other elements
ScGRAS17	Unnamed__1	CGTGG	1364	5	+	Zea mays		Other elements
ScGRAS17	Unnamed__1	CGTGG	1771	5	-	Zea mays		Other elements
ScGRAS17	CGTCA-motif	CGTCA	254	5	-	Hordeum vulgare	cis-acting regulatory element involved in the MeJA-responsiveness	Hormone responsive elements
ScGRAS17	CGTCA-motif	CGTCA	273	5	-	Hordeum vulgare	cis-acting regulatory element involved in the MeJA-responsiveness	Hormone responsive elements
ScGRAS17	CGTCA-motif	CGTCA	519	5	-	Hordeum vulgare	cis-acting regulatory element involved in the MeJA-responsiveness	Hormone responsive elements
ScGRAS17	CGTCA-motif	CGTCA	1371	5	+	Hordeum vulgare	cis-acting regulatory element involved in the MeJA-responsiveness	Hormone responsive elements
ScGRAS17	G-Box	CACGTG	1362	6	-	Pisum sativum	cis-acting regulatory element involved in light responsiveness	Light responsive elements
ScGRAS17	DRE core	GCCGAC	1619	6	-	Arabidopsis thaliana		Other elements
ScGRAS17	TCA-element	TCAGAAGAGG	247	9	-	Brassica oleracea	cis-acting element involved in salicylic acid responsiveness	Hormone responsive elements
ScGRAS17	TCA-element	CCATCTTTTT	1511	9	-	Nicotiana tabacum	cis-acting element involved in salicylic acid responsiveness	Hormone responsive elements
ScGRAS17	Myb-binding site	CAACAG	700	6	+	Nicotiana tabacum	common cis-acting element in promoter and enhancer regions	Site-binding related elements
ScGRAS17	CCAAT-box	CAACGG	1466	6	-	Hordeum vulgare	MYBHv1 binding site	Site-binding related elements
ScGRAS17	MYB	TAACCA	503	6	-	Arabidopsis thaliana
ScGRAS17	MYB	CAACAG	700	6	+	Arabidopsis thaliana
ScGRAS17	MYB-like sequence	TAACCA	503	6	-	Arabidopsis thaliana
ScGRAS17		motif_sequence	5	4	-	organism	short_function	Other elements
ScGRAS17		motif_sequence	68	4	+	organism	short_function	Other elements
ScGRAS17		motif_sequence	116	4	+	organism	short_function	Other elements
ScGRAS17		motif_sequence	248	4	+	organism	short_function	Other elements
ScGRAS17		motif_sequence	382	4	+	organism	short_function	Other elements
ScGRAS17		motif_sequence	443	4	+	organism	short_function	Other elements
ScGRAS17		motif_sequence	449	4	+	organism	short_function	Other elements
ScGRAS17		motif_sequence	554	4	+	organism	short_function	Other elements
ScGRAS17		motif_sequence	670	4	+	organism	short_function	Other elements
ScGRAS17		motif_sequence	917	4	+	organism	short_function	Other elements
ScGRAS17		motif_sequence	997	4	+	organism	short_function	Other elements
ScGRAS17		motif_sequence	1043	4	-	organism	short_function	Other elements
ScGRAS17		motif_sequence	1054	4	+	organism	short_function	Other elements
ScGRAS17		motif_sequence	1315	4	-	organism	short_function	Other elements
ScGRAS17		motif_sequence	1462	4	+	organism	short_function	Other elements
ScGRAS17	TGA-element	AACGAC	970	6	-	Brassica oleracea	auxin-responsive element	Hormone responsive elements
ScGRAS17	GT1-motif	GGTTAA	504	6	+	Arabidopsis thaliana	light responsive element	Light responsive elements
ScGRAS17	GT1-motif	GGTTAA	506	6	-	Arabidopsis thaliana	light responsive element	Light responsive elements
ScGRAS17	Unnamed__16	GCTGCCCGTC	1710	9	+	Zea mays		Other elements
ScGRAS17	MBS	CAACTG	1238	6	-	Arabidopsis thaliana	MYB binding site involved in drought-inducibility	Environmental stress-related element
ScGRAS17	box S	AGCCACC	905	7	+	Arabidopsis thaliana	guiding the expression of responses to fungal elicitors	Environmental stress-related element
ScGRAS17	I-box	gGATAAGGTG	357	9	-	Zea mays	part of a light responsive element	Light responsive elements
ScGRAS17	STRE	AGGGG	149	5	-	Arabidopsis thaliana	cis-acting element involved in defense and stress responsiveness	Environmental stress-related element
ScGRAS17	STRE	AGGGG	574	5	-	Arabidopsis thaliana	cis-acting element involved in defense and stress responsiveness	Environmental stress-related element
ScGRAS17	STRE	AGGGG	729	5	+	Arabidopsis thaliana	cis-acting element involved in defense and stress responsiveness	Environmental stress-related element
ScGRAS17	STRE	AGGGG	1192	5	+	Arabidopsis thaliana	cis-acting element involved in defense and stress responsiveness	Environmental stress-related element
ScGRAS17	Myb	CAACTG	1238	6	-	Arabidopsis thaliana
ScGRAS17	ABRE	AACCCGG	825	7	-	Arabidopsis thaliana	cis-acting element involved in the abscisic acid responsiveness	Hormone responsive elements
ScGRAS17	ABRE	GACACGTGGC	1360	9	+	Triticum aestivum	cis-acting element involved in the abscisic acid responsiveness	Hormone responsive elements
ScGRAS17	ABRE	CACGTG	1362	6	-	Arabidopsis thaliana	cis-acting element involved in the abscisic acid responsiveness	Hormone responsive elements
ScGRAS17	ABRE	ACGTG	1363	5	+	Arabidopsis thaliana	cis-acting element involved in the abscisic acid responsiveness	Hormone responsive elements
ScGRAS17	ABRE	ACGTG	1551	5	-	Arabidopsis thaliana	cis-acting element involved in the abscisic acid responsiveness	Hormone responsive elements
ScGRAS17	P-box	CCTTTTG	1252	7	+	Oryza sativa	gibberellin-responsive element	Hormone responsive elements
ScGRAS17	TGACG-motif	TGACG	254	5	+	Hordeum vulgare	cis-acting regulatory element involved in the MeJA-responsiveness	Hormone responsive elements
ScGRAS17	TGACG-motif	TGACG	273	5	+	Hordeum vulgare	cis-acting regulatory element involved in the MeJA-responsiveness	Hormone responsive elements
ScGRAS17	TGACG-motif	TGACG	519	5	+	Hordeum vulgare	cis-acting regulatory element involved in the MeJA-responsiveness	Hormone responsive elements
ScGRAS17	TGACG-motif	TGACG	1371	5	-	Hordeum vulgare	cis-acting regulatory element involved in the MeJA-responsiveness	Hormone responsive elements
ScGRAS17	WRE3	CCACCT	1118	6	-	Pisum sativum	wound-responsive element	wound-responsive element
ScGRAS17	WRE3	CCACCT	1984	6	-	Pisum sativum	wound-responsive element	wound-responsive element
ScGRAS17	GTGGC-motif	GATTCTGTGGC	403	10	-	Spinacia oleracea	part of a light responsive element	Light responsive elements
ScGRAS17	AuxRR-core	GGTCCAT	305	7	+	Nicotiana tabacum	cis-acting regulatory element involved in auxin responsiveness	Hormone responsive elements
ScGRAS17	GC-motif	CCCCCG	1399	6	+	Zea mays	enhancer-like element involved in anoxic specific inducibility	Environmental stress-related element
ScGRAS17	GC-motif	CCCCCG	1659	6	+	Zea mays	enhancer-like element involved in anoxic specific inducibility	Environmental stress-related element
ScGRAS17	as-1	TGACG	254	5	+	Arabidopsis thaliana		Other elements
ScGRAS17	as-1	TGACG	273	5	+	Arabidopsis thaliana		Other elements
ScGRAS17	as-1	TGACG	519	5	+	Arabidopsis thaliana		Other elements
ScGRAS17	as-1	TGACG	1371	5	-	Arabidopsis thaliana		Other elements
ScGRAS17	CCGTCC-box	CCGTCC	1105	6	-	Petroselinum hortense	Meristem specific element	Devolepment related elements
ScGRAS17	CCGTCC-box	CCGTCC	1272	6	-	Petroselinum hortense	Meristem specific element	Devolepment related elements
ScGRAS17	CCGTCC-box	CCGTCC	1800	6	+	Petroselinum hortense	Meristem specific element	Devolepment related elements
ScGRAS18	WRE3	CCACCT	407	6	-	Pisum sativum	wound-responsive element	wound-responsive element
ScGRAS18	P-box	CCTTTTG	503	7	-	Oryza sativa	gibberellin-responsive element	Hormone responsive elements
ScGRAS18	P-box	CCTTTTG	1150	7	+	Oryza sativa	gibberellin-responsive element	Hormone responsive elements
ScGRAS18	TGACG-motif	TGACG	222	5	+	Hordeum vulgare	cis-acting regulatory element involved in the MeJA-responsiveness	Hormone responsive elements
ScGRAS18	TGACG-motif	TGACG	1159	5	+	Hordeum vulgare	cis-acting regulatory element involved in the MeJA-responsiveness	Hormone responsive elements
ScGRAS18	TGACG-motif	TGACG	1177	5	-	Hordeum vulgare	cis-acting regulatory element involved in the MeJA-responsiveness	Hormone responsive elements
ScGRAS18	TGACG-motif	TGACG	1194	5	+	Hordeum vulgare	cis-acting regulatory element involved in the MeJA-responsiveness	Hormone responsive elements
ScGRAS18	TGACG-motif	TGACG	1270	5	+	Hordeum vulgare	cis-acting regulatory element involved in the MeJA-responsiveness	Hormone responsive elements
ScGRAS18	TGACG-motif	TGACG	1288	5	-	Hordeum vulgare	cis-acting regulatory element involved in the MeJA-responsiveness	Hormone responsive elements
ScGRAS18	TGACG-motif	TGACG	1323	5	-	Hordeum vulgare	cis-acting regulatory element involved in the MeJA-responsiveness	Hormone responsive elements
ScGRAS18	TGACG-motif	TGACG	1567	5	-	Hordeum vulgare	cis-acting regulatory element involved in the MeJA-responsiveness	Hormone responsive elements
ScGRAS18	TGACG-motif	TGACG	1589	5	+	Hordeum vulgare	cis-acting regulatory element involved in the MeJA-responsiveness	Hormone responsive elements
ScGRAS18	TGACG-motif	TGACG	1731	5	-	Hordeum vulgare	cis-acting regulatory element involved in the MeJA-responsiveness	Hormone responsive elements
ScGRAS18	ABRE	CACGTG	252	6	+	Arabidopsis thaliana	cis-acting element involved in the abscisic acid responsiveness	Hormone responsive elements
ScGRAS18	ABRE	ACGTG	253	5	+	Arabidopsis thaliana	cis-acting element involved in the abscisic acid responsiveness	Hormone responsive elements
ScGRAS18	ABRE	ACGTG	633	5	-	Arabidopsis thaliana	cis-acting element involved in the abscisic acid responsiveness	Hormone responsive elements
ScGRAS18	ABRE	AACCCGG	1702	7	+	Arabidopsis thaliana	cis-acting element involved in the abscisic acid responsiveness	Hormone responsive elements
ScGRAS18	ABRE	ACGTG	1718	5	+	Arabidopsis thaliana	cis-acting element involved in the abscisic acid responsiveness	Hormone responsive elements
ScGRAS18	as-1	TGACG	222	5	+	Arabidopsis thaliana		Other elements
ScGRAS18	as-1	TGACG	1159	5	+	Arabidopsis thaliana		Other elements
ScGRAS18	as-1	TGACG	1177	5	-	Arabidopsis thaliana		Other elements
ScGRAS18	as-1	TGACG	1194	5	+	Arabidopsis thaliana		Other elements
ScGRAS18	as-1	TGACG	1270	5	+	Arabidopsis thaliana		Other elements
ScGRAS18	as-1	TGACG	1288	5	-	Arabidopsis thaliana		Other elements
ScGRAS18	as-1	TGACG	1323	5	-	Arabidopsis thaliana		Other elements
ScGRAS18	as-1	TGACG	1567	5	-	Arabidopsis thaliana		Other elements
ScGRAS18	as-1	TGACG	1589	5	+	Arabidopsis thaliana		Other elements
ScGRAS18	as-1	TGACG	1731	5	-	Arabidopsis thaliana		Other elements
ScGRAS18	GC-motif	CCCCCG	387	6	-	Zea mays	enhancer-like element involved in anoxic specific inducibility	Environmental stress-related element
ScGRAS18	GC-motif	CCCCCG	956	6	+	Zea mays	enhancer-like element involved in anoxic specific inducibility	Environmental stress-related element
ScGRAS18	GC-motif	CGCCGCGCA	1631	9	+	Oryza sativa	enhancer-like element involved in anoxic specific inducibility	Environmental stress-related element
ScGRAS18	LTR	CCGAAA	393	6	-	Hordeum vulgare	cis-acting element involved in low-temperature responsiveness	Environmental stress-related element
ScGRAS18	LTR	CCGAAA	462	6	+	Hordeum vulgare	cis-acting element involved in low-temperature responsiveness	Environmental stress-related element
ScGRAS18	ABRE4	CACGTA	633	6	+	Zea mays	cis-acting element involved in the abscisic acid responsiveness	Hormone responsive elements
ScGRAS18	AACA_motif	TAACAAACTCCA	442	11	+	Oryza sativa	involved in endosperm-specific negative expression	Devolepment related elements
ScGRAS18	STRE	AGGGG	569	5	-	Arabidopsis thaliana	cis-acting element involved in defense and stress responsiveness	Environmental stress-related element
ScGRAS18	STRE	AGGGG	1148	5	-	Arabidopsis thaliana	cis-acting element involved in defense and stress responsiveness	Environmental stress-related element
ScGRAS18	STRE	AGGGG	1334	5	+	Arabidopsis thaliana	cis-acting element involved in defense and stress responsiveness	Environmental stress-related element
ScGRAS18	STRE	AGGGG	1534	5	-	Arabidopsis thaliana	cis-acting element involved in defense and stress responsiveness	Environmental stress-related element
ScGRAS18	STRE	AGGGG	1805	5	+	Arabidopsis thaliana	cis-acting element involved in defense and stress responsiveness	Environmental stress-related element
ScGRAS18	STRE	AGGGG	1819	5	+	Arabidopsis thaliana	cis-acting element involved in defense and stress responsiveness	Environmental stress-related element
ScGRAS18	STRE	AGGGG	1916	5	-	Arabidopsis thaliana	cis-acting element involved in defense and stress responsiveness	Environmental stress-related element
ScGRAS18	I-box	AGATAAGG	1388	8	+	Triticum aestivum	part of a light responsive element	Light responsive elements
ScGRAS18	G-Box	CACGTG	252	6	+	Pisum sativum	cis-acting regulatory element involved in light responsiveness	Light responsive elements
ScGRAS18	CGTCA-motif	CGTCA	222	5	-	Hordeum vulgare	cis-acting regulatory element involved in the MeJA-responsiveness	Hormone responsive elements
ScGRAS18	CGTCA-motif	CGTCA	1159	5	-	Hordeum vulgare	cis-acting regulatory element involved in the MeJA-responsiveness	Hormone responsive elements
ScGRAS18	CGTCA-motif	CGTCA	1177	5	+	Hordeum vulgare	cis-acting regulatory element involved in the MeJA-responsiveness	Hormone responsive elements
ScGRAS18	CGTCA-motif	CGTCA	1194	5	-	Hordeum vulgare	cis-acting regulatory element involved in the MeJA-responsiveness	Hormone responsive elements
ScGRAS18	CGTCA-motif	CGTCA	1270	5	-	Hordeum vulgare	cis-acting regulatory element involved in the MeJA-responsiveness	Hormone responsive elements
ScGRAS18	CGTCA-motif	CGTCA	1288	5	+	Hordeum vulgare	cis-acting regulatory element involved in the MeJA-responsiveness	Hormone responsive elements
ScGRAS18	CGTCA-motif	CGTCA	1323	5	+	Hordeum vulgare	cis-acting regulatory element involved in the MeJA-responsiveness	Hormone responsive elements
ScGRAS18	CGTCA-motif	CGTCA	1567	5	+	Hordeum vulgare	cis-acting regulatory element involved in the MeJA-responsiveness	Hormone responsive elements
ScGRAS18	CGTCA-motif	CGTCA	1589	5	-	Hordeum vulgare	cis-acting regulatory element involved in the MeJA-responsiveness	Hormone responsive elements
ScGRAS18	CGTCA-motif	CGTCA	1731	5	+	Hordeum vulgare	cis-acting regulatory element involved in the MeJA-responsiveness	Hormone responsive elements
ScGRAS18	AAGAA-motif	gGTAAAGAAA	1693	9	+	Avena sativa	cis-acting element involved in the abscisic acid responsiveness	Hormone responsive elements
ScGRAS18	Unnamed__1	CGTGG	251	5	-	Zea mays		Other elements
ScGRAS18	Unnamed__1	CGTGG	293	5	+	Zea mays		Other elements
ScGRAS18	Unnamed__1	CGTGG	1033	5	+	Zea mays		Other elements
ScGRAS18	Unnamed__1	CGTGG	1062	5	+	Zea mays		Other elements
ScGRAS18	Unnamed__1	CGTGG	1419	5	+	Zea mays		Other elements
ScGRAS18	Unnamed__1	CGTGG	1433	5	-	Zea mays		Other elements
ScGRAS18	Unnamed__1	CGTGG	1628	5	-	Zea mays		Other elements
ScGRAS18	Unnamed__1	GCCACGTGGC	1715	9	-	Petunia sp.		Other elements
ScGRAS18	Unnamed__1	CGTGG	1719	5	+	Zea mays		Other elements
ScGRAS18	Unnamed__4	CTCC	336	4	-	Petroselinum hortense		Other elements
ScGRAS18	Unnamed__4	CTCC	449	4	+	Petroselinum hortense		Other elements
ScGRAS18	Unnamed__4	CTCC	567	4	+	Petroselinum hortense		Other elements
ScGRAS18	Unnamed__4	CTCC	733	4	+	Petroselinum hortense		Other elements
ScGRAS18	Unnamed__4	CTCC	804	4	-	Petroselinum hortense		Other elements
ScGRAS18	Unnamed__4	CTCC	949	4	+	Petroselinum hortense		Other elements
ScGRAS18	Unnamed__4	CTCC	1065	4	-	Petroselinum hortense		Other elements
ScGRAS18	Unnamed__4	CTCC	1422	4	-	Petroselinum hortense		Other elements
ScGRAS18	Unnamed__4	CTCC	1426	4	+	Petroselinum hortense		Other elements
ScGRAS18	Unnamed__4	CTCC	1537	4	+	Petroselinum hortense		Other elements
ScGRAS18	Unnamed__4	CTCC	1556	4	-	Petroselinum hortense		Other elements
ScGRAS18	Unnamed__4	CTCC	1559	4	-	Petroselinum hortense		Other elements
ScGRAS18	Unnamed__4	CTCC	1799	4	-	Petroselinum hortense		Other elements
ScGRAS18	Unnamed__4	CTCC	1898	4	-	Petroselinum hortense		Other elements
ScGRAS18	Unnamed__4	CTCC	1904	4	-	Petroselinum hortense		Other elements
ScGRAS18	Unnamed__4	CTCC	1948	4	+	Petroselinum hortense		Other elements
ScGRAS18	Unnamed__4	CTCC	1958	4	+	Petroselinum hortense		Other elements
ScGRAS18	Unnamed__4	CTCC	1971	4	+	Petroselinum hortense		Other elements
ScGRAS18	MYC	CAATTG	650	6	+	Arabidopsis thaliana
ScGRAS18	MYC	CAATTG	1827	6	-	Arabidopsis thaliana
ScGRAS18		motif_sequence	403	4	-	organism	short_function	Other elements
ScGRAS18		motif_sequence	736	4	+	organism	short_function	Other elements
ScGRAS18		motif_sequence	740	4	-	organism	short_function	Other elements
ScGRAS18		motif_sequence	846	4	+	organism	short_function	Other elements
ScGRAS18		motif_sequence	939	4	-	organism	short_function	Other elements
ScGRAS18		motif_sequence	947	4	+	organism	short_function	Other elements
ScGRAS18		motif_sequence	1056	4	+	organism	short_function	Other elements
ScGRAS18		motif_sequence	1403	4	+	organism	short_function	Other elements
ScGRAS18		motif_sequence	1405	4	-	organism	short_function	Other elements
ScGRAS18		motif_sequence	1799	4	-	organism	short_function	Other elements
ScGRAS18		motif_sequence	1872	4	+	organism	short_function	Other elements
ScGRAS18		motif_sequence	1961	4	+	organism	short_function	Other elements
ScGRAS18	Myb-binding site	CAACAG	989	6	-	Nicotiana tabacum	common cis-acting element in promoter and enhancer regions	Site-binding related elements
ScGRAS18	MYB-like sequence	TAACCA	442	6	+	Arabidopsis thaliana
ScGRAS18	CCAAT-box	CAACGG	369	6	+	Hordeum vulgare	MYBHv1 binding site	Site-binding related elements
ScGRAS18	CCAAT-box	CAACGG	817	6	-	Hordeum vulgare	MYBHv1 binding site	Site-binding related elements
ScGRAS18	MYB	TAACCA	442	6	+	Arabidopsis thaliana
ScGRAS18	MYB	CAACAG	989	6	-	Arabidopsis thaliana
ScGRAS18	Unnamed__2	CCCCGG	1199	6	+	Zea mays		Other elements
ScGRAS18	Unnamed__2	CCCCGG	1240	6	+	Zea mays		Other elements
ScGRAS18	Unnamed__2	CCCCGG	1280	6	+	Zea mays		Other elements
ScGRAS18	Unnamed__2	CCCCGG	1282	6	-	Zea mays		Other elements
ScGRAS18	Unnamed__2	CCCCGG	1573	6	-	Zea mays		Other elements
ScGRAS18	CAAT-box	CAAAT	44	5	-	Pisum sativum	common cis-acting element in promoter and enhancer regions	Site-binding related elements
ScGRAS18	CAAT-box	CAAT	82	4	+	Nicotiana glutinosa	common cis-acting element in promoter and enhancer regions	Site-binding related elements
ScGRAS18	CAAT-box	CAAT	133	4	+	Nicotiana glutinosa	common cis-acting element in promoter and enhancer regions	Site-binding related elements
ScGRAS18	CAAT-box	CAACCAACTCC	442	10	+	Arabidopsis thaliana	common cis-acting element in promoter and enhancer regions	Site-binding related elements
ScGRAS18	CAAT-box	CAAT	499	4	+	Nicotiana glutinosa	common cis-acting element in promoter and enhancer regions	Site-binding related elements
ScGRAS18	CAAT-box	CCAAT	649	5	+	Arabidopsis thaliana	common cis-acting element in promoter and enhancer regions	Site-binding related elements
ScGRAS18	CAAT-box	CAAT	650	4	+	Nicotiana glutinosa	common cis-acting element in promoter and enhancer regions	Site-binding related elements
ScGRAS18	CAAT-box	CCAAT	652	5	-	Arabidopsis thaliana	common cis-acting element in promoter and enhancer regions	Site-binding related elements
ScGRAS18	CAAT-box	CCAAT	757	5	+	Arabidopsis thaliana	common cis-acting element in promoter and enhancer regions	Site-binding related elements
ScGRAS18	CAAT-box	CAAT	758	4	+	Nicotiana glutinosa	common cis-acting element in promoter and enhancer regions	Site-binding related elements
ScGRAS18	CAAT-box	CAAT	770	4	+	Nicotiana glutinosa	common cis-acting element in promoter and enhancer regions	Site-binding related elements
ScGRAS18	CAAT-box	CAAT	777	4	-	Nicotiana glutinosa	common cis-acting element in promoter and enhancer regions	Site-binding related elements
ScGRAS18	CAAT-box	CAAT	830	4	-	Nicotiana glutinosa	common cis-acting element in promoter and enhancer regions	Site-binding related elements
ScGRAS18	CAAT-box	CAAT	901	4	+	Nicotiana glutinosa	common cis-acting element in promoter and enhancer regions	Site-binding related elements
ScGRAS18	CAAT-box	CCAAT	1084	5	-	Arabidopsis thaliana	common cis-acting element in promoter and enhancer regions	Site-binding related elements
ScGRAS18	CAAT-box	CAAT	1105	4	+	Nicotiana glutinosa	common cis-acting element in promoter and enhancer regions	Site-binding related elements
ScGRAS18	CAAT-box	CAAAT	1261	5	+	Pisum sativum	common cis-acting element in promoter and enhancer regions	Site-binding related elements
ScGRAS18	CAAT-box	CAAT	1583	4	-	Nicotiana glutinosa	common cis-acting element in promoter and enhancer regions	Site-binding related elements
ScGRAS18	CAAT-box	CAAT	1827	4	+	Nicotiana glutinosa	common cis-acting element in promoter and enhancer regions	Site-binding related elements
ScGRAS18	CAAT-box	CAAT	1829	4	-	Nicotiana glutinosa	common cis-acting element in promoter and enhancer regions	Site-binding related elements
ScGRAS18	G-box	CACGTG	252	6	+	Arabidopsis thaliana	cis-acting regulatory element involved in light responsiveness	Light responsive elements
ScGRAS18	G-box	TACGTG	633	6	-	Arabidopsis thaliana	cis-acting regulatory element involved in light responsiveness	Light responsive elements
ScGRAS18	G-box	CACGTC	1717	6	-	Zea mays	cis-acting regulatory element involved in light responsiveness	Light responsive elements
ScGRAS18	MYB recognition site	CCGTTG	369	6	-	Arabidopsis thaliana	common cis-acting element in promoter and enhancer regions	Site-binding related elements
ScGRAS18	MYB recognition site	CCGTTG	817	6	+	Arabidopsis thaliana	common cis-acting element in promoter and enhancer regions	Site-binding related elements
ScGRAS18	AC-I	(T/C)C(T/C)(C/T)ACC(T/C)ACC	408	8.5	-	Phaseolus vulgaris		Other elements
ScGRAS18	Sp1	GGGCGG	952	6	-	Oryza sativa	light responsive element	Light responsive elements
ScGRAS18	Sp1	GGGCGG	1576	6	+	Oryza sativa	light responsive element	Light responsive elements
ScGRAS18	ABRE3a	TACGTG	633	6	-	Zea mays	cis-acting element involved in the abscisic acid responsiveness	Hormone responsive elements
ScGRAS18	ARE	AAACCA	1472	6	+	Zea mays	cis-acting regulatory element essential for the anaerobic induction	Environmental stress-related element
ScGRAS18	TATA-box	TATA	158	4	+	Arabidopsis thaliana	core promoter element around -30 of transcription start	Promoter related element
ScGRAS18	TATA-box	ATATAA	238	6	+	Brassica oleracea	core promoter element around -30 of transcription start	Promoter related element
ScGRAS18	TATA-box	TATA	239	4	+	Arabidopsis thaliana	core promoter element around -30 of transcription start	Promoter related element
ScGRAS18	TATA-box	TATA	270	4	+	Arabidopsis thaliana	core promoter element around -30 of transcription start	Promoter related element
ScGRAS18	TATA-box	ATATAT	286	6	+	Brassica napus	core promoter element around -30 of transcription start	Promoter related element
ScGRAS18	TATA-box	TATA	287	4	+	Arabidopsis thaliana	core promoter element around -30 of transcription start	Promoter related element
ScGRAS18	TATA-box	ATATAA	772	6	+	Brassica oleracea	core promoter element around -30 of transcription start	Promoter related element
ScGRAS18	TATA-box	TATA	773	4	+	Arabidopsis thaliana	core promoter element around -30 of transcription start	Promoter related element
ScGRAS18	TATA-box	TACAAAA	1108	7	+	Oryza sativa	core promoter element around -30 of transcription start	Promoter related element
ScGRAS18	TATA-box	TATA	1751	4	-	Arabidopsis thaliana	core promoter element around -30 of transcription start	Promoter related element
ScGRAS18	TATA-box	TATAAA	1787	6	-	Helianthus annuus	core promoter element around -30 of transcription start	Promoter related element
ScGRAS18	TATA-box	TATAA	1788	5	-	Arabidopsis thaliana	core promoter element around -30 of transcription start	Promoter related element
ScGRAS18	TATA-box	TATA	1789	4	-	Arabidopsis thaliana	core promoter element around -30 of transcription start	Promoter related element
ScGRAS18	TATA-box	TATAAA	1853	6	-	Helianthus annuus	core promoter element around -30 of transcription start	Promoter related element
ScGRAS18	TATA-box	TATAA	1854	5	-	Arabidopsis thaliana	core promoter element around -30 of transcription start	Promoter related element
ScGRAS18	TATA-box	TATA	1855	4	-	Arabidopsis thaliana	core promoter element around -30 of transcription start	Promoter related element
ScGRAS19	as-1	TGACG	316	5	-	Arabidopsis thaliana		Other elements
ScGRAS19	GC-motif	CCCCCG	914	6	+	Zea mays	enhancer-like element involved in anoxic specific inducibility	Environmental stress-related element
ScGRAS19	ERE	ATTTTAAA	836	8	+	Nicotiana glutinos		Other elements
ScGRAS19	CCGTCC-box	CCGTCC	1164	6	-	Petroselinum hortense	Meristem specific element	Devolepment related elements
ScGRAS19	ABRE	AACCCGG	527	7	+	Arabidopsis thaliana	cis-acting element involved in the abscisic acid responsiveness	Hormone responsive elements
ScGRAS19	ABRE	ACGTG	1462	5	-	Arabidopsis thaliana	cis-acting element involved in the abscisic acid responsiveness	Hormone responsive elements
ScGRAS19	TGACG-motif	TGACG	316	5	-	Hordeum vulgare	cis-acting regulatory element involved in the MeJA-responsiveness	Hormone responsive elements
ScGRAS19	Box 4	ATTAAT	385	6	+	Petroselinum crispum	part of a conserved DNA module involved in light responsiveness	Light responsive elements
ScGRAS19	Box 4	ATTAAT	389	6	+	Petroselinum crispum	part of a conserved DNA module involved in light responsiveness	Light responsive elements
ScGRAS19	Box 4	ATTAAT	620	6	+	Petroselinum crispum	part of a conserved DNA module involved in light responsiveness	Light responsive elements
ScGRAS19	Box 4	ATTAAT	1497	6	-	Petroselinum crispum	part of a conserved DNA module involved in light responsiveness	Light responsive elements
ScGRAS19	STRE	AGGGG	514	5	+	Arabidopsis thaliana	cis-acting element involved in defense and stress responsiveness	Environmental stress-related element
ScGRAS19	STRE	AGGGG	1204	5	-	Arabidopsis thaliana	cis-acting element involved in defense and stress responsiveness	Environmental stress-related element
ScGRAS19	STRE	AGGGG	1364	5	-	Arabidopsis thaliana	cis-acting element involved in defense and stress responsiveness	Environmental stress-related element
ScGRAS19	ABRE4	CACGTA	1462	6	+	Zea mays	cis-acting element involved in the abscisic acid responsiveness	Hormone responsive elements
ScGRAS19	W box	TTGACC	499	6	+	Arabidopsis thaliana	Environmental stress-related element	Environmental stress-related element
ScGRAS19		motif_sequence	29	4	-	organism	short_function	Other elements
ScGRAS19		motif_sequence	77	4	-	organism	short_function	Other elements
ScGRAS19		motif_sequence	197	4	+	organism	short_function	Other elements
ScGRAS19		motif_sequence	308	4	-	organism	short_function	Other elements
ScGRAS19		motif_sequence	321	4	+	organism	short_function	Other elements
ScGRAS19		motif_sequence	532	4	-	organism	short_function	Other elements
ScGRAS19		motif_sequence	604	4	+	organism	short_function	Other elements
ScGRAS19		motif_sequence	611	4	-	organism	short_function	Other elements
ScGRAS19		motif_sequence	1104	4	+	organism	short_function	Other elements
ScGRAS19		motif_sequence	1332	4	-	organism	short_function	Other elements
ScGRAS19		motif_sequence	1465	4	-	organism	short_function	Other elements
ScGRAS19		motif_sequence	1703	4	-	organism	short_function	Other elements
ScGRAS19		motif_sequence	1727	4	-	organism	short_function	Other elements
ScGRAS19		motif_sequence	1732	4	-	organism	short_function	Other elements
ScGRAS19		motif_sequence	1753	4	-	organism	short_function	Other elements
ScGRAS19		motif_sequence	1806	4	+	organism	short_function	Other elements
ScGRAS19		motif_sequence	1811	4	+	organism	short_function	Other elements
ScGRAS19		motif_sequence	1953	4	-	organism	short_function	Other elements
ScGRAS19	AuxRE	TGTCTCAATAAG	1143	11	-	Glycine max	part of an auxin-responsive element	Hormone responsive elements
ScGRAS19	TATA	TATAAAAT	379	8	+	Arabidopsis thaliana	promoter related elements and the selection of gene transcription initiation as binding sites for polymerase	Promoter related element and Site-binding related elements
ScGRAS19	DRE core	GCCGAC	1518	6	-	Arabidopsis thaliana		Other elements
ScGRAS19	CCAAT-box	CAACGG	980	6	+	Hordeum vulgare	MYBHv1 binding site	Site-binding related elements
ScGRAS19	MYB	CAACCA	52	6	-	Arabidopsis thaliana
ScGRAS19	MYB	CAACCA	1269	6	-	Arabidopsis thaliana
ScGRAS19	MYB	CAACCA	1857	6	+	Arabidopsis thaliana
ScGRAS19	MYB	CAACCA	1913	6	+	Arabidopsis thaliana
ScGRAS19	WUN-motif	AAATTTCCT	659	9	-	Brassica oleracea	wound-responsive element	wound-responsive element
ScGRAS19	WUN-motif	AAATTACTA	1213	9	+	Nicotiana glutinosa	wound-responsive element	wound-responsive element
ScGRAS19	Unnamed__2	AACCTAACCT	895	9	+	Petroselinum hortense		Other elements
ScGRAS19	CGTCA-motif	CGTCA	316	5	+	Hordeum vulgare	cis-acting regulatory element involved in the MeJA-responsiveness	Hormone responsive elements
ScGRAS19	Unnamed__1	CGTGG	810	5	-	Zea mays		Other elements
ScGRAS19	Unnamed__4	CTCC	125	4	+	Petroselinum hortense		Other elements
ScGRAS19	Unnamed__4	CTCC	278	4	-	Petroselinum hortense		Other elements
ScGRAS19	Unnamed__4	CTCC	282	4	-	Petroselinum hortense		Other elements
ScGRAS19	Unnamed__4	CTCC	326	4	+	Petroselinum hortense		Other elements
ScGRAS19	Unnamed__4	CTCC	330	4	+	Petroselinum hortense		Other elements
ScGRAS19	Unnamed__4	CTCC	349	4	+	Petroselinum hortense		Other elements
ScGRAS19	Unnamed__4	CTCC	922	4	+	Petroselinum hortense		Other elements
ScGRAS19	Unnamed__4	CTCC	943	4	-	Petroselinum hortense		Other elements
ScGRAS19	Unnamed__4	CTCC	1168	4	-	Petroselinum hortense		Other elements
ScGRAS19	Unnamed__4	CTCC	1172	4	-	Petroselinum hortense		Other elements
ScGRAS19	Unnamed__4	CTCC	1304	4	+	Petroselinum hortense		Other elements
ScGRAS19	Unnamed__4	CTCC	1681	4	-	Petroselinum hortense		Other elements
ScGRAS19	Unnamed__4	CTCC	1717	4	+	Petroselinum hortense		Other elements
ScGRAS19	Unnamed__4	CTCC	1745	4	+	Petroselinum hortense		Other elements
ScGRAS19	Unnamed__4	CTCC	1794	4	+	Petroselinum hortense		Other elements
ScGRAS19	Unnamed__4	CTCC	1808	4	+	Petroselinum hortense		Other elements
ScGRAS19	AT~TATA-box	TATATA	286	6	+	Arabidopsis thaliana	promoter related elements and the selection of gene transcription initiation as binding sites for polymerase	Promoter related element and Site-binding related elements
ScGRAS19	MYC	CATTTG	242	6	+	Arabidopsis thaliana
ScGRAS19	MYC	CATTTG	1627	6	-	Arabidopsis thaliana
ScGRAS19	A-box	CCGTCC	1164	6	-	Petroselinum crispum	cis-acting regulatory element	Promoter related element
ScGRAS19	ABRE3a	TACGTG	1462	6	-	Zea mays	cis-acting element involved in the abscisic acid responsiveness	Hormone responsive elements
ScGRAS19	ATCT-motif	AATCTAATCC	320	9	+	Pisum sativum	part of a conserved DNA module involved in light responsiveness	Light responsive elements
ScGRAS19	ARE	AAACCA	807	6	+	Zea mays	cis-acting regulatory element essential for the anaerobic induction	Environmental stress-related element
ScGRAS19	TATA-box	TATA	97	4	+	Arabidopsis thaliana	core promoter element around -30 of transcription start	Promoter related element
ScGRAS19	TATA-box	TATATA	286	6	+	Arabidopsis thaliana	core promoter element around -30 of transcription start	Promoter related element
ScGRAS19	TATA-box	ATATAA	287	6	+	Brassica oleracea	core promoter element around -30 of transcription start	Promoter related element
ScGRAS19	TATA-box	TATA	288	4	+	Arabidopsis thaliana	core promoter element around -30 of transcription start	Promoter related element
ScGRAS19	TATA-box	ATATAT	357	6	+	Brassica napus	core promoter element around -30 of transcription start	Promoter related element
ScGRAS19	TATA-box	TATA	358	4	+	Arabidopsis thaliana	core promoter element around -30 of transcription start	Promoter related element
ScGRAS19	TATA-box	TATA	379	4	+	Arabidopsis thaliana	core promoter element around -30 of transcription start	Promoter related element
ScGRAS19	TATA-box	ATATAT	398	6	+	Brassica napus	core promoter element around -30 of transcription start	Promoter related element
ScGRAS19	TATA-box	TATA	399	4	+	Arabidopsis thaliana	core promoter element around -30 of transcription start	Promoter related element
ScGRAS19	TATA-box	ATTATA	413	6	+	Brassica napus	core promoter element around -30 of transcription start	Promoter related element
ScGRAS19	TATA-box	TATAA	414	5	-	Arabidopsis thaliana	core promoter element around -30 of transcription start	Promoter related element
ScGRAS19	TATA-box	TATA	415	4	+	Arabidopsis thaliana	core promoter element around -30 of transcription start	Promoter related element
ScGRAS19	TATA-box	TATA	454	4	+	Arabidopsis thaliana	core promoter element around -30 of transcription start	Promoter related element
ScGRAS19	TATA-box	TATAA	480	5	-	Arabidopsis thaliana	core promoter element around -30 of transcription start	Promoter related element
ScGRAS19	TATA-box	TATA	481	4	+	Arabidopsis thaliana	core promoter element around -30 of transcription start	Promoter related element
ScGRAS19	TATA-box	TATAAAT	565	7	-	Brassica juncea	core promoter element around -30 of transcription start	Promoter related element
ScGRAS19	TATA-box	TATAAA	566	6	-	Helianthus annuus	core promoter element around -30 of transcription start	Promoter related element
ScGRAS19	TATA-box	TATAA	567	5	-	Arabidopsis thaliana	core promoter element around -30 of transcription start	Promoter related element
ScGRAS19	TATA-box	TATA	568	4	+	Arabidopsis thaliana	core promoter element around -30 of transcription start	Promoter related element
ScGRAS19	TATA-box	ATATAA	590	6	+	Brassica oleracea	core promoter element around -30 of transcription start	Promoter related element
ScGRAS19	TATA-box	TATA	591	4	+	Arabidopsis thaliana	core promoter element around -30 of transcription start	Promoter related element
ScGRAS19	TATA-box	TATAAA	687	6	-	Helianthus annuus	core promoter element around -30 of transcription start	Promoter related element
ScGRAS19	TATA-box	TATAA	688	5	-	Arabidopsis thaliana	core promoter element around -30 of transcription start	Promoter related element
ScGRAS19	TATA-box	TATA	689	4	+	Arabidopsis thaliana	core promoter element around -30 of transcription start	Promoter related element
ScGRAS19	TATA-box	TATA	1308	4	-	Arabidopsis thaliana	core promoter element around -30 of transcription start	Promoter related element
ScGRAS19	TATA-box	TATA	1458	4	-	Arabidopsis thaliana	core promoter element around -30 of transcription start	Promoter related element
ScGRAS19	TATA-box	TATACA	1483	6	-	Helianthus annuus	core promoter element around -30 of transcription start	Promoter related element
ScGRAS19	TATA-box	TATA	1485	4	-	Arabidopsis thaliana	core promoter element around -30 of transcription start	Promoter related element
ScGRAS19	TATA-box	TACAAAA	1849	7	+	Oryza sativa	core promoter element around -30 of transcription start	Promoter related element
ScGRAS19	CAAT-box	CAAT	65	4	+	Nicotiana glutinosa	common cis-acting element in promoter and enhancer regions	Site-binding related elements
ScGRAS19	CAAT-box	CAAAT	138	5	+	Pisum sativum	common cis-acting element in promoter and enhancer regions	Site-binding related elements
ScGRAS19	CAAT-box	CAAAT	143	5	-	Pisum sativum	common cis-acting element in promoter and enhancer regions	Site-binding related elements
ScGRAS19	CAAT-box	CAAT	163	4	+	Nicotiana glutinosa	common cis-acting element in promoter and enhancer regions	Site-binding related elements
ScGRAS19	CAAT-box	CAAAT	243	5	-	Pisum sativum	common cis-acting element in promoter and enhancer regions	Site-binding related elements
ScGRAS19	CAAT-box	CAAAT	263	5	+	Pisum sativum	common cis-acting element in promoter and enhancer regions	Site-binding related elements
ScGRAS19	CAAT-box	CAAAT	268	5	-	Pisum sativum	common cis-acting element in promoter and enhancer regions	Site-binding related elements
ScGRAS19	CAAT-box	CAAT	319	4	+	Nicotiana glutinosa	common cis-acting element in promoter and enhancer regions	Site-binding related elements
ScGRAS19	CAAT-box	CAAAT	395	5	+	Pisum sativum	common cis-acting element in promoter and enhancer regions	Site-binding related elements
ScGRAS19	CAAT-box	CAAAT	436	5	+	Pisum sativum	common cis-acting element in promoter and enhancer regions	Site-binding related elements
ScGRAS19	CAAT-box	CAAT	488	4	-	Nicotiana glutinosa	common cis-acting element in promoter and enhancer regions	Site-binding related elements
ScGRAS19	CAAT-box	CAAT	522	4	+	Nicotiana glutinosa	common cis-acting element in promoter and enhancer regions	Site-binding related elements
ScGRAS19	CAAT-box	CCAAT	626	5	+	Arabidopsis thaliana	common cis-acting element in promoter and enhancer regions	Site-binding related elements
ScGRAS19	CAAT-box	CAAT	627	4	+	Nicotiana glutinosa	common cis-acting element in promoter and enhancer regions	Site-binding related elements
ScGRAS19	CAAT-box	CAAT	694	4	-	Nicotiana glutinosa	common cis-acting element in promoter and enhancer regions	Site-binding related elements
ScGRAS19	CAAT-box	CAAT	736	4	+	Nicotiana glutinosa	common cis-acting element in promoter and enhancer regions	Site-binding related elements
ScGRAS19	CAAT-box	CAAAT	794	5	-	Pisum sativum	common cis-acting element in promoter and enhancer regions	Site-binding related elements
ScGRAS19	CAAT-box	CAAAT	843	5	-	Pisum sativum	common cis-acting element in promoter and enhancer regions	Site-binding related elements
ScGRAS19	CAAT-box	CAAT	910	4	-	Nicotiana glutinosa	common cis-acting element in promoter and enhancer regions	Site-binding related elements
ScGRAS19	CAAT-box	CAAT	937	4	+	Nicotiana glutinosa	common cis-acting element in promoter and enhancer regions	Site-binding related elements
ScGRAS19	CAAT-box	CAAT	1023	4	-	Nicotiana glutinosa	common cis-acting element in promoter and enhancer regions	Site-binding related elements
ScGRAS19	CAAT-box	CAAAT	1035	5	+	Pisum sativum	common cis-acting element in promoter and enhancer regions	Site-binding related elements
ScGRAS19	CAAT-box	CAAT	1070	4	+	Nicotiana glutinosa	common cis-acting element in promoter and enhancer regions	Site-binding related elements
ScGRAS19	CAAT-box	CAAAT	1074	5	-	Pisum sativum	common cis-acting element in promoter and enhancer regions	Site-binding related elements
ScGRAS19	CAAT-box	CAAT	1146	4	-	Nicotiana glutinosa	common cis-acting element in promoter and enhancer regions	Site-binding related elements
ScGRAS19	CAAT-box	CAAT	1298	4	+	Nicotiana glutinosa	common cis-acting element in promoter and enhancer regions	Site-binding related elements
ScGRAS19	CAAT-box	CAAT	1374	4	+	Nicotiana glutinosa	common cis-acting element in promoter and enhancer regions	Site-binding related elements
ScGRAS19	CAAT-box	CAAAT	1415	5	+	Pisum sativum	common cis-acting element in promoter and enhancer regions	Site-binding related elements
ScGRAS19	CAAT-box	CAAT	1440	4	-	Nicotiana glutinosa	common cis-acting element in promoter and enhancer regions	Site-binding related elements
ScGRAS19	CAAT-box	CAAAT	1627	5	+	Pisum sativum	common cis-acting element in promoter and enhancer regions	Site-binding related elements
ScGRAS19	CAAT-box	CCAAT	1666	5	+	Arabidopsis thaliana	common cis-acting element in promoter and enhancer regions	Site-binding related elements
ScGRAS19	CAAT-box	CAAT	1667	4	+	Nicotiana glutinosa	common cis-acting element in promoter and enhancer regions	Site-binding related elements
ScGRAS19	CAAT-box	CAAAT	1720	5	+	Pisum sativum	common cis-acting element in promoter and enhancer regions	Site-binding related elements
ScGRAS19	CAAT-box	CAAAT	1723	5	-	Pisum sativum	common cis-acting element in promoter and enhancer regions	Site-binding related elements
ScGRAS19	CAAT-box	CAAT	1890	4	+	Nicotiana glutinosa	common cis-acting element in promoter and enhancer regions	Site-binding related elements
ScGRAS19	LAMP-element	CTTTATCA	707	8	+	Pisum sativum	part of a light responsive element	Light responsive elements
ScGRAS19	G-box	TACGTG	1462	6	-	Arabidopsis thaliana	cis-acting regulatory element involved in light responsiveness	Light responsive elements
ScGRAS19	MSA-like	TCCAACGGT	978	9	+	Catharanthus roseus	cis-acting element involved in cell cycle regulation	Devolepment related elements
ScGRAS19	CCGTCC motif	CCGTCC	1164	6	-	Nicotiana tabacum	Meristem specific element	Devolepment related elements
ScGRAS19	MYB recognition site	CCGTTG	980	6	-	Arabidopsis thaliana	common cis-acting element in promoter and enhancer regions	Site-binding related elements
ScGRAS2	CAAT-box	CAAAT	47	5	+	Pisum sativum	common cis-acting element in promoter and enhancer regions	Site-binding related elements
ScGRAS2	CAAT-box	CAAT	105	4	+	Nicotiana glutinosa	common cis-acting element in promoter and enhancer regions	Site-binding related elements
ScGRAS2	CAAT-box	CAAT	111	4	+	Nicotiana glutinosa	common cis-acting element in promoter and enhancer regions	Site-binding related elements
ScGRAS2	CAAT-box	CAAT	187	4	+	Nicotiana glutinosa	common cis-acting element in promoter and enhancer regions	Site-binding related elements
ScGRAS2	CAAT-box	CAAT	197	4	+	Nicotiana glutinosa	common cis-acting element in promoter and enhancer regions	Site-binding related elements
ScGRAS2	CAAT-box	CCAAT	205	5	-	Arabidopsis thaliana	common cis-acting element in promoter and enhancer regions	Site-binding related elements
ScGRAS2	CAAT-box	CAAAT	227	5	-	Pisum sativum	common cis-acting element in promoter and enhancer regions	Site-binding related elements
ScGRAS2	CAAT-box	CAAT	410	4	+	Nicotiana glutinosa	common cis-acting element in promoter and enhancer regions	Site-binding related elements
ScGRAS2	CAAT-box	CCAAT	731	5	+	Arabidopsis thaliana	common cis-acting element in promoter and enhancer regions	Site-binding related elements
ScGRAS2	CAAT-box	CAAT	732	4	+	Nicotiana glutinosa	common cis-acting element in promoter and enhancer regions	Site-binding related elements
ScGRAS2	CAAT-box	CAAAT	779	5	-	Pisum sativum	common cis-acting element in promoter and enhancer regions	Site-binding related elements
ScGRAS2	CAAT-box	CAAT	813	4	-	Nicotiana glutinosa	common cis-acting element in promoter and enhancer regions	Site-binding related elements
ScGRAS2	CAAT-box	CAAT	817	4	-	Nicotiana glutinosa	common cis-acting element in promoter and enhancer regions	Site-binding related elements
ScGRAS2	CAAT-box	CCAAT	869	5	-	Arabidopsis thaliana	common cis-acting element in promoter and enhancer regions	Site-binding related elements
ScGRAS2	CAAT-box	CAAAT	1003	5	+	Pisum sativum	common cis-acting element in promoter and enhancer regions	Site-binding related elements
ScGRAS2	CAAT-box	CAAAT	1031	5	+	Pisum sativum	common cis-acting element in promoter and enhancer regions	Site-binding related elements
ScGRAS2	CAAT-box	CAAT	1136	4	+	Nicotiana glutinosa	common cis-acting element in promoter and enhancer regions	Site-binding related elements
ScGRAS2	CAAT-box	CCAAT	1281	5	-	Arabidopsis thaliana	common cis-acting element in promoter and enhancer regions	Site-binding related elements
ScGRAS2	CAAT-box	CAAT	1525	4	-	Nicotiana glutinosa	common cis-acting element in promoter and enhancer regions	Site-binding related elements
ScGRAS2	G-box	TACGTG	115	6	-	Arabidopsis thaliana	cis-acting regulatory element involved in light responsiveness	Light responsive elements
ScGRAS2	G-box	CACGTC	989	6	-	Zea mays	cis-acting regulatory element involved in light responsiveness	Light responsive elements
ScGRAS2	CAT-box	GCCACT	769	6	+	Arabidopsis thaliana	cis-acting regulatory element related to meristem expression	Devolepment related elements
ScGRAS2	CAT-box	GCCACT	1315	6	-	Arabidopsis thaliana	cis-acting regulatory element related to meristem expression	Devolepment related elements
ScGRAS2	CAT-box	GCCACT	1644	6	+	Arabidopsis thaliana	cis-acting regulatory element related to meristem expression	Devolepment related elements
ScGRAS2	ABRE3a	TACGTG	115	6	-	Zea mays	cis-acting element involved in the abscisic acid responsiveness	Hormone responsive elements
ScGRAS2	TATA-box	TACAAAA	153	7	-	Oryza sativa	core promoter element around -30 of transcription start	Promoter related element
ScGRAS2	TATA-box	TATA	311	4	+	Arabidopsis thaliana	core promoter element around -30 of transcription start	Promoter related element
ScGRAS2	TATA-box	ATATAT	662	6	+	Brassica napus	core promoter element around -30 of transcription start	Promoter related element
ScGRAS2	TATA-box	TATATA	663	6	+	Arabidopsis thaliana	core promoter element around -30 of transcription start	Promoter related element
ScGRAS2	TATA-box	TATA	665	4	+	Arabidopsis thaliana	core promoter element around -30 of transcription start	Promoter related element
ScGRAS2	TATA-box	TATA	894	4	+	Arabidopsis thaliana	core promoter element around -30 of transcription start	Promoter related element
ScGRAS2	TATA-box	TATAA	1103	5	-	Arabidopsis thaliana	core promoter element around -30 of transcription start	Promoter related element
ScGRAS2	TATA-box	TATA	1104	4	-	Arabidopsis thaliana	core promoter element around -30 of transcription start	Promoter related element
ScGRAS2	TATA-box	TATA	1212	4	-	Arabidopsis thaliana	core promoter element around -30 of transcription start	Promoter related element
ScGRAS2	TATA-box	TAAAGATT	1276	8	+	Arabidopsis thaliana	core promoter element around -30 of transcription start	Promoter related element
ScGRAS2	Sp1	GGGCGG	1730	6	-	Oryza sativa	light responsive element	Light responsive elements
ScGRAS2	AT~TATA-box	TATATA	663	6	+	Arabidopsis thaliana	promoter related elements and the selection of gene transcription initiation as binding sites for polymerase	Promoter related element and Site-binding related elements
ScGRAS2	Unnamed__4	CTCC	81	4	+	Petroselinum hortense		Other elements
ScGRAS2	Unnamed__4	CTCC	343	4	-	Petroselinum hortense		Other elements
ScGRAS2	Unnamed__4	CTCC	463	4	-	Petroselinum hortense		Other elements
ScGRAS2	Unnamed__4	CTCC	631	4	+	Petroselinum hortense		Other elements
ScGRAS2	Unnamed__4	CTCC	640	4	+	Petroselinum hortense		Other elements
ScGRAS2	Unnamed__4	CTCC	643	4	+	Petroselinum hortense		Other elements
ScGRAS2	Unnamed__4	CTCC	672	4	+	Petroselinum hortense		Other elements
ScGRAS2	Unnamed__4	CTCC	887	4	+	Petroselinum hortense		Other elements
ScGRAS2	Unnamed__4	CTCC	1026	4	+	Petroselinum hortense		Other elements
ScGRAS2	Unnamed__4	CTCC	1093	4	-	Petroselinum hortense		Other elements
ScGRAS2	Unnamed__4	CTCC	1149	4	+	Petroselinum hortense		Other elements
ScGRAS2	Unnamed__4	CTCC	1225	4	-	Petroselinum hortense		Other elements
ScGRAS2	Unnamed__4	CTCC	1229	4	-	Petroselinum hortense		Other elements
ScGRAS2	Unnamed__4	CTCC	1298	4	-	Petroselinum hortense		Other elements
ScGRAS2	Unnamed__4	CTCC	1376	4	+	Petroselinum hortense		Other elements
ScGRAS2	Unnamed__4	CTCC	1561	4	-	Petroselinum hortense		Other elements
ScGRAS2	Unnamed__4	CTCC	1587	4	-	Petroselinum hortense		Other elements
ScGRAS2	Unnamed__4	CTCC	1593	4	-	Petroselinum hortense		Other elements
ScGRAS2	Unnamed__4	CTCC	1598	4	-	Petroselinum hortense		Other elements
ScGRAS2	Unnamed__4	CTCC	1603	4	-	Petroselinum hortense		Other elements
ScGRAS2	Unnamed__4	CTCC	1625	4	-	Petroselinum hortense		Other elements
ScGRAS2	Unnamed__4	CTCC	1629	4	-	Petroselinum hortense		Other elements
ScGRAS2	Unnamed__4	CTCC	1633	4	-	Petroselinum hortense		Other elements
ScGRAS2	Unnamed__4	CTCC	1765	4	-	Petroselinum hortense		Other elements
ScGRAS2	Unnamed__4	CTCC	1833	4	+	Petroselinum hortense		Other elements
ScGRAS2	Unnamed__4	CTCC	1878	4	+	Petroselinum hortense		Other elements
ScGRAS2	Unnamed__4	CTCC	1899	4	-	Petroselinum hortense		Other elements
ScGRAS2	Unnamed__4	CTCC	1909	4	-	Petroselinum hortense		Other elements
ScGRAS2	Unnamed__4	CTCC	1916	4	-	Petroselinum hortense		Other elements
ScGRAS2	MYC	CATTTG	47	6	-	Arabidopsis thaliana
ScGRAS2	MYC	CATGTG	255	6	+	Arabidopsis thaliana
ScGRAS2	MYC	CATTTG	1031	6	-	Arabidopsis thaliana
ScGRAS2	MYC	CATGTG	1339	6	-	Arabidopsis thaliana
ScGRAS2	AT-rich sequence	TAAAATACT	1708	9	+	Pisum sativum	element for maximal elicitor-mediated activation (2copies)	Other elements
ScGRAS2	CGTCA-motif	CGTCA	269	5	-	Hordeum vulgare	cis-acting regulatory element involved in the MeJA-responsiveness	Hormone responsive elements
ScGRAS2	CGTCA-motif	CGTCA	488	5	+	Hordeum vulgare	cis-acting regulatory element involved in the MeJA-responsiveness	Hormone responsive elements
ScGRAS2	CGTCA-motif	CGTCA	505	5	-	Hordeum vulgare	cis-acting regulatory element involved in the MeJA-responsiveness	Hormone responsive elements
ScGRAS2	Myb-binding site	CAACAG	1267	6	+	Nicotiana tabacum	common cis-acting element in promoter and enhancer regions	Site-binding related elements
ScGRAS2	Myb-binding site	CAACAG	1390	6	+	Nicotiana tabacum	common cis-acting element in promoter and enhancer regions	Site-binding related elements
ScGRAS2	Myb-binding site	CAACAG	1488	6	-	Nicotiana tabacum	common cis-acting element in promoter and enhancer regions	Site-binding related elements
ScGRAS2	Myb-binding site	CAACAG	1509	6	+	Nicotiana tabacum	common cis-acting element in promoter and enhancer regions	Site-binding related elements
ScGRAS2	MYB	CAACAG	1267	6	+	Arabidopsis thaliana
ScGRAS2	MYB	CAACAG	1390	6	+	Arabidopsis thaliana
ScGRAS2	MYB	CAACAG	1488	6	-	Arabidopsis thaliana
ScGRAS2	MYB	CAACAG	1509	6	+	Arabidopsis thaliana
ScGRAS2	MYB	CAACCA	1843	6	+	Arabidopsis thaliana
ScGRAS2	W box	TTGACC	495	6	-	Arabidopsis thaliana	Environmental stress-related element	Environmental stress-related element
ScGRAS2	W box	TTGACC	1061	6	+	Arabidopsis thaliana	Environmental stress-related element	Environmental stress-related element
ScGRAS2	W box	TTGACC	1184	6	-	Arabidopsis thaliana	Environmental stress-related element	Environmental stress-related element
ScGRAS2		motif_sequence	256	4	+	organism	short_function	Other elements
ScGRAS2		motif_sequence	319	4	-	organism	short_function	Other elements
ScGRAS2		motif_sequence	326	4	+	organism	short_function	Other elements
ScGRAS2		motif_sequence	368	4	-	organism	short_function	Other elements
ScGRAS2		motif_sequence	383	4	-	organism	short_function	Other elements
ScGRAS2		motif_sequence	463	4	-	organism	short_function	Other elements
ScGRAS2		motif_sequence	658	4	-	organism	short_function	Other elements
ScGRAS2		motif_sequence	977	4	+	organism	short_function	Other elements
ScGRAS2		motif_sequence	1083	4	+	organism	short_function	Other elements
ScGRAS2		motif_sequence	1338	4	-	organism	short_function	Other elements
ScGRAS2		motif_sequence	1368	4	+	organism	short_function	Other elements
ScGRAS2		motif_sequence	1401	4	+	organism	short_function	Other elements
ScGRAS2		motif_sequence	1427	4	+	organism	short_function	Other elements
ScGRAS2		motif_sequence	1467	4	-	organism	short_function	Other elements
ScGRAS2		motif_sequence	1561	4	-	organism	short_function	Other elements
ScGRAS2		motif_sequence	1587	4	-	organism	short_function	Other elements
ScGRAS2		motif_sequence	1593	4	-	organism	short_function	Other elements
ScGRAS2		motif_sequence	1598	4	-	organism	short_function	Other elements
ScGRAS2		motif_sequence	1633	4	-	organism	short_function	Other elements
ScGRAS2		motif_sequence	1765	4	-	organism	short_function	Other elements
ScGRAS2		motif_sequence	1771	4	-	organism	short_function	Other elements
ScGRAS2		motif_sequence	1777	4	-	organism	short_function	Other elements
ScGRAS2		motif_sequence	1852	4	+	organism	short_function	Other elements
ScGRAS2	GATA-motif	AAGGATAAGG	1914	9	+	Solanum tuberosum	part of a light responsive element	Light responsive elements
ScGRAS2	GT1-motif	GGTTAA	1172	6	+	Arabidopsis thaliana	light responsive element	Light responsive elements
ScGRAS2	GT1-motif	GGTTAA	1438	6	-	Arabidopsis thaliana	light responsive element	Light responsive elements
ScGRAS2	ABRE4	CACGTA	115	6	+	Zea mays	cis-acting element involved in the abscisic acid responsiveness	Hormone responsive elements
ScGRAS2	MBS	CAACTG	708	6	+	Arabidopsis thaliana	MYB binding site involved in drought-inducibility	Environmental stress-related element
ScGRAS2	MBS	CAACTG	1270	6	-	Arabidopsis thaliana	MYB binding site involved in drought-inducibility	Environmental stress-related element
ScGRAS2	MBS	CAACTG	1365	6	+	Arabidopsis thaliana	MYB binding site involved in drought-inducibility	Environmental stress-related element
ScGRAS2	STRE	AGGGG	14	5	-	Arabidopsis thaliana	cis-acting element involved in defense and stress responsiveness	Environmental stress-related element
ScGRAS2	STRE	AGGGG	340	5	+	Arabidopsis thaliana	cis-acting element involved in defense and stress responsiveness	Environmental stress-related element
ScGRAS2	STRE	AGGGG	492	5	+	Arabidopsis thaliana	cis-acting element involved in defense and stress responsiveness	Environmental stress-related element
ScGRAS2	STRE	AGGGG	846	5	+	Arabidopsis thaliana	cis-acting element involved in defense and stress responsiveness	Environmental stress-related element
ScGRAS2	STRE	AGGGG	884	5	-	Arabidopsis thaliana	cis-acting element involved in defense and stress responsiveness	Environmental stress-related element
ScGRAS2	GARE-motif	TCTGTTG	1487	7	+	Brassica oleracea	gibberellin-responsive element	Hormone responsive elements
ScGRAS2	ABRE	ACGTG	115	5	-	Arabidopsis thaliana	cis-acting element involved in the abscisic acid responsiveness	Hormone responsive elements
ScGRAS2	ABRE	CGTACGTGCA	828	9	-	Hordeum vulgare	cis-acting element involved in the abscisic acid responsiveness	Hormone responsive elements
ScGRAS2	ABRE	ACGTG	990	5	+	Arabidopsis thaliana	cis-acting element involved in the abscisic acid responsiveness	Hormone responsive elements
ScGRAS2	ABRE	TACGGTC	1063	7	-	Arabidopsis thaliana	cis-acting element involved in the abscisic acid responsiveness	Hormone responsive elements
ScGRAS2	TGACG-motif	TGACG	269	5	+	Hordeum vulgare	cis-acting regulatory element involved in the MeJA-responsiveness	Hormone responsive elements
ScGRAS2	TGACG-motif	TGACG	488	5	-	Hordeum vulgare	cis-acting regulatory element involved in the MeJA-responsiveness	Hormone responsive elements
ScGRAS2	TGACG-motif	TGACG	505	5	+	Hordeum vulgare	cis-acting regulatory element involved in the MeJA-responsiveness	Hormone responsive elements
ScGRAS2	P-box	CCTTTTG	393	7	+	Oryza sativa	gibberellin-responsive element	Hormone responsive elements
ScGRAS2	Box 4	ATTAAT	936	6	+	Petroselinum crispum	part of a conserved DNA module involved in light responsiveness	Light responsive elements
ScGRAS2	Myb	TAACTG	29	6	-	Arabidopsis thaliana
ScGRAS2	Myb	CAACTG	708	6	+	Arabidopsis thaliana
ScGRAS2	Myb	TAACTG	953	6	-	Arabidopsis thaliana
ScGRAS2	Myb	CAACTG	1270	6	-	Arabidopsis thaliana
ScGRAS2	Myb	CAACTG	1365	6	+	Arabidopsis thaliana
ScGRAS2	TCCC-motif	TCTCCCT	461	7	-	Spinacia oleracea	part of a light responsive element	Light responsive elements
ScGRAS2	TCCC-motif	TCTCCCT	1591	7	-	Spinacia oleracea	part of a light responsive element	Light responsive elements
ScGRAS2	TCCC-motif	TCTCCCT	1631	7	-	Spinacia oleracea	part of a light responsive element	Light responsive elements
ScGRAS2	LTR	CCGAAA	1216	6	-	Hordeum vulgare	cis-acting element involved in low-temperature responsiveness	Environmental stress-related element
ScGRAS2	as-1	TGACG	269	5	+	Arabidopsis thaliana		Other elements
ScGRAS2	as-1	TGACG	488	5	-	Arabidopsis thaliana		Other elements
ScGRAS2	as-1	TGACG	505	5	+	Arabidopsis thaliana		Other elements
ScGRAS2	GC-motif	CCCCCG	1727	6	+	Zea mays	enhancer-like element involved in anoxic specific inducibility	Environmental stress-related element
ScGRAS20	as-1	TGACG	768	5	-	Arabidopsis thaliana		Other elements
ScGRAS20	chs-CMA1a	TTACTTAA	59	8	-	Daucus carota	part of a light responsive element	Light responsive elements
ScGRAS20	TGACG-motif	TGACG	768	5	-	Hordeum vulgare	cis-acting regulatory element involved in the MeJA-responsiveness	Hormone responsive elements
ScGRAS20	P-box	CCTTTTG	679	7	+	Oryza sativa	gibberellin-responsive element	Hormone responsive elements
ScGRAS20	P-box	CCTTTTG	845	7	-	Oryza sativa	gibberellin-responsive element	Hormone responsive elements
ScGRAS20	ABRE	CACGTG	1581	6	-	Arabidopsis thaliana	cis-acting element involved in the abscisic acid responsiveness	Hormone responsive elements
ScGRAS20	ABRE	ACGTG	1582	5	+	Arabidopsis thaliana	cis-acting element involved in the abscisic acid responsiveness	Hormone responsive elements
ScGRAS20	ABRE	ACGTG	1594	5	+	Arabidopsis thaliana	cis-acting element involved in the abscisic acid responsiveness	Hormone responsive elements
ScGRAS20	ABRE	ACGTG	1635	5	-	Arabidopsis thaliana	cis-acting element involved in the abscisic acid responsiveness	Hormone responsive elements
ScGRAS20	ABRE	ACGTG	1749	5	-	Arabidopsis thaliana	cis-acting element involved in the abscisic acid responsiveness	Hormone responsive elements
ScGRAS20	ABRE	ACGTG	1913	5	+	Arabidopsis thaliana	cis-acting element involved in the abscisic acid responsiveness	Hormone responsive elements
ScGRAS20	Box 4	ATTAAT	491	6	+	Petroselinum crispum	part of a conserved DNA module involved in light responsiveness	Light responsive elements
ScGRAS20	Box 4	ATTAAT	579	6	+	Petroselinum crispum	part of a conserved DNA module involved in light responsiveness	Light responsive elements
ScGRAS20	Box 4	ATTAAT	882	6	+	Petroselinum crispum	part of a conserved DNA module involved in light responsiveness	Light responsive elements
ScGRAS20	Box 4	ATTAAT	1026	6	-	Petroselinum crispum	part of a conserved DNA module involved in light responsiveness	Light responsive elements
ScGRAS20	Box 4	ATTAAT	1089	6	-	Petroselinum crispum	part of a conserved DNA module involved in light responsiveness	Light responsive elements
ScGRAS20	Box 4	ATTAAT	1115	6	-	Petroselinum crispum	part of a conserved DNA module involved in light responsiveness	Light responsive elements
ScGRAS20	Box 4	ATTAAT	1141	6	-	Petroselinum crispum	part of a conserved DNA module involved in light responsiveness	Light responsive elements
ScGRAS20	Box 4	ATTAAT	1244	6	-	Petroselinum crispum	part of a conserved DNA module involved in light responsiveness	Light responsive elements
ScGRAS20	Box 4	ATTAAT	1253	6	-	Petroselinum crispum	part of a conserved DNA module involved in light responsiveness	Light responsive elements
ScGRAS20	Box 4	ATTAAT	1281	6	-	Petroselinum crispum	part of a conserved DNA module involved in light responsiveness	Light responsive elements
ScGRAS20	Box 4	ATTAAT	1307	6	-	Petroselinum crispum	part of a conserved DNA module involved in light responsiveness	Light responsive elements
ScGRAS20	Myb	TAACTG	1170	6	-	Arabidopsis thaliana
ScGRAS20	Myb	TAACTG	1763	6	-	Arabidopsis thaliana
ScGRAS20	Myb	CAACTG	1792	6	+	Arabidopsis thaliana
ScGRAS20	WRE3	CCACCT	1527	6	-	Pisum sativum	wound-responsive element	wound-responsive element
ScGRAS20	STRE	AGGGG	1516	5	+	Arabidopsis thaliana	cis-acting element involved in defense and stress responsiveness	Environmental stress-related element
ScGRAS20	STRE	AGGGG	1901	5	-	Arabidopsis thaliana	cis-acting element involved in defense and stress responsiveness	Environmental stress-related element
ScGRAS20	ABRE4	CACGTA	1593	6	-	Zea mays	cis-acting element involved in the abscisic acid responsiveness	Hormone responsive elements
ScGRAS20	ABRE4	CACGTA	1635	6	+	Zea mays	cis-acting element involved in the abscisic acid responsiveness	Hormone responsive elements
ScGRAS20	ABRE4	CACGTA	1912	6	-	Zea mays	cis-acting element involved in the abscisic acid responsiveness	Hormone responsive elements
ScGRAS20	ACE	CTAACGTATT	129	9	-	Petroselinum crispum	cis-acting element involved in light responsiveness	Light responsive elements
ScGRAS20	ACE	CTAACGTATT	551	9	-	Petroselinum crispum	cis-acting element involved in light responsiveness	Light responsive elements
ScGRAS20	MBS	CAACTG	1792	6	+	Arabidopsis thaliana	MYB binding site involved in drought-inducibility	Environmental stress-related element
ScGRAS20	AE-box	AGAAACAA	1043	8	+	Arabidopsis thaliana	part of a module for light response	Light responsive elements
ScGRAS20	TCA-element	CCATCTTTTT	455	9	-	Nicotiana tabacum	cis-acting element involved in salicylic acid responsiveness	Hormone responsive elements
ScGRAS20	TCA-element	CCATCTTTTT	904	9	+	Nicotiana tabacum	cis-acting element involved in salicylic acid responsiveness	Hormone responsive elements
ScGRAS20	MYB	CAACCA	281	6	+	Arabidopsis thaliana
ScGRAS20	MYB	CAACCA	376	6	-	Arabidopsis thaliana
ScGRAS20	MYB	CAACCA	1340	6	-	Arabidopsis thaliana
ScGRAS20	MYB	CAACCA	1483	6	+	Arabidopsis thaliana
ScGRAS20		motif_sequence	369	4	-	organism	short_function	Other elements
ScGRAS20		motif_sequence	902	4	-	organism	short_function	Other elements
ScGRAS20		motif_sequence	1303	4	-	organism	short_function	Other elements
ScGRAS20		motif_sequence	1367	4	+	organism	short_function	Other elements
ScGRAS20		motif_sequence	1498	4	-	organism	short_function	Other elements
ScGRAS20		motif_sequence	1523	4	-	organism	short_function	Other elements
ScGRAS20		motif_sequence	1535	4	-	organism	short_function	Other elements
ScGRAS20		motif_sequence	1933	4	+	organism	short_function	Other elements
ScGRAS20		motif_sequence	1984	4	+	organism	short_function	Other elements
ScGRAS20		motif_sequence	1990	4	-	organism	short_function	Other elements
ScGRAS20	GATA-motif	AAGATAAGATT	1353	10	+	Arabidopsis thaliana	part of a light responsive element	Light responsive elements
ScGRAS20	GATA-motif	AAGATAAGATT	1807	10	+	Arabidopsis thaliana	part of a light responsive element	Light responsive elements
ScGRAS20	TATA	TATAAAAT	936	8	+	Arabidopsis thaliana	promoter related elements and the selection of gene transcription initiation as binding sites for polymerase	Promoter related element and Site-binding related elements
ScGRAS20	RY-element	CATGCATG	198	8	+	Helianthus annuus	cis-acting regulatory element involved in seed-specific regulation	Devolepment related elements
ScGRAS20	Unnamed__4	CTCC	13	4	-	Petroselinum hortense		Other elements
ScGRAS20	Unnamed__4	CTCC	205	4	-	Petroselinum hortense		Other elements
ScGRAS20	Unnamed__4	CTCC	307	4	+	Petroselinum hortense		Other elements
ScGRAS20	Unnamed__4	CTCC	434	4	+	Petroselinum hortense		Other elements
ScGRAS20	Unnamed__4	CTCC	644	4	+	Petroselinum hortense		Other elements
ScGRAS20	Unnamed__4	CTCC	765	4	+	Petroselinum hortense		Other elements
ScGRAS20	Unnamed__4	CTCC	832	4	-	Petroselinum hortense		Other elements
ScGRAS20	Unnamed__4	CTCC	1201	4	+	Petroselinum hortense		Other elements
ScGRAS20	Unnamed__4	CTCC	1519	4	-	Petroselinum hortense		Other elements
ScGRAS20	Unnamed__4	CTCC	1540	4	-	Petroselinum hortense		Other elements
ScGRAS20	Unnamed__4	CTCC	1830	4	-	Petroselinum hortense		Other elements
ScGRAS20	Unnamed__4	CTCC	1875	4	-	Petroselinum hortense		Other elements
ScGRAS20	AT~TATA-box	TATATAAA	26	8	-	Arabidopsis thaliana	promoter related elements and the selection of gene transcription initiation as binding sites for polymerase	Promoter related element and Site-binding related elements
ScGRAS20	AT~TATA-box	TATATA	28	6	+	Arabidopsis thaliana	promoter related elements and the selection of gene transcription initiation as binding sites for polymerase	Promoter related element and Site-binding related elements
ScGRAS20	AT~TATA-box	TATATA	712	6	+	Arabidopsis thaliana	promoter related elements and the selection of gene transcription initiation as binding sites for polymerase	Promoter related element and Site-binding related elements
ScGRAS20	AT~TATA-box	TATATA	714	6	+	Arabidopsis thaliana	promoter related elements and the selection of gene transcription initiation as binding sites for polymerase	Promoter related element and Site-binding related elements
ScGRAS20	AT~TATA-box	TATATA	1375	6	-	Arabidopsis thaliana	promoter related elements and the selection of gene transcription initiation as binding sites for polymerase	Promoter related element and Site-binding related elements
ScGRAS20	AT~TATA-box	TATATA	1675	6	-	Arabidopsis thaliana	promoter related elements and the selection of gene transcription initiation as binding sites for polymerase	Promoter related element and Site-binding related elements
ScGRAS20	AT~TATA-box	TATATA	1820	6	-	Arabidopsis thaliana	promoter related elements and the selection of gene transcription initiation as binding sites for polymerase	Promoter related element and Site-binding related elements
ScGRAS20	AT~TATA-box	TATATA	1822	6	-	Arabidopsis thaliana	promoter related elements and the selection of gene transcription initiation as binding sites for polymerase	Promoter related element and Site-binding related elements
ScGRAS20	MYC	CATTTG	390	6	+	Arabidopsis thaliana
ScGRAS20	MYC	CATGTG	537	6	-	Arabidopsis thaliana
ScGRAS20	MYC	CATTTG	571	6	-	Arabidopsis thaliana
ScGRAS20	MYC	CATTTG	961	6	-	Arabidopsis thaliana
ScGRAS20	MYC	CAATTG	1227	6	-	Arabidopsis thaliana
ScGRAS20	MYC	CATTTG	1391	6	-	Arabidopsis thaliana
ScGRAS20	MYC	CATGTG	1983	6	+	Arabidopsis thaliana
ScGRAS20	G-Box	CACGTG	1581	6	-	Pisum sativum	cis-acting regulatory element involved in light responsiveness	Light responsive elements
ScGRAS20	G-Box	CACGTT	1749	6	+	Pisum sativum	cis-acting regulatory element involved in light responsiveness	Light responsive elements
ScGRAS20	Unnamed__1	CGTGG	503	5	-	Zea mays		Other elements
ScGRAS20	Unnamed__1	CGTGG	1580	5	-	Zea mays		Other elements
ScGRAS20	AAGAA-motif	GAAAGAA	629	7	+	Avena sativa	cis-acting element involved in the abscisic acid responsiveness	Hormone responsive elements
ScGRAS20	AAGAA-motif	GAAAGAA	1299	7	+	Avena sativa	cis-acting element involved in the abscisic acid responsiveness	Hormone responsive elements
ScGRAS20	CGTCA-motif	CGTCA	768	5	+	Hordeum vulgare	cis-acting regulatory element involved in the MeJA-responsiveness	Hormone responsive elements
ScGRAS20	ABRE3a	TACGTG	1593	6	+	Zea mays	cis-acting element involved in the abscisic acid responsiveness	Hormone responsive elements
ScGRAS20	ABRE3a	TACGTG	1635	6	-	Zea mays	cis-acting element involved in the abscisic acid responsiveness	Hormone responsive elements
ScGRAS20	ABRE3a	TACGTG	1912	6	+	Zea mays	cis-acting element involved in the abscisic acid responsiveness	Hormone responsive elements
ScGRAS20	ARE	AAACCA	605	6	-	Zea mays	cis-acting regulatory element essential for the anaerobic induction	Environmental stress-related element
ScGRAS20	ARE	AAACCA	684	6	-	Zea mays	cis-acting regulatory element essential for the anaerobic induction	Environmental stress-related element
ScGRAS20	TATA-box	TATAAAA	25	7	-	Pisum sativum	core promoter element around -30 of transcription start	Promoter related element
ScGRAS20	TATA-box	TATAAA	26	6	-	Helianthus annuus	core promoter element around -30 of transcription start	Promoter related element
ScGRAS20	TATA-box	TATATAA	27	7	-	Arabidopsis thaliana	core promoter element around -30 of transcription start	Promoter related element
ScGRAS20	TATA-box	TATATA	28	6	+	Arabidopsis thaliana	core promoter element around -30 of transcription start	Promoter related element
ScGRAS20	TATA-box	ATATAT	29	6	+	Brassica napus	core promoter element around -30 of transcription start	Promoter related element
ScGRAS20	TATA-box	TATA	30	4	+	Arabidopsis thaliana	core promoter element around -30 of transcription start	Promoter related element
ScGRAS20	TATA-box	TACAAAA	82	7	+	Oryza sativa	core promoter element around -30 of transcription start	Promoter related element
ScGRAS20	TATA-box	ATTATA	218	6	+	Brassica napus	core promoter element around -30 of transcription start	Promoter related element
ScGRAS20	TATA-box	TATAA	219	5	-	Arabidopsis thaliana	core promoter element around -30 of transcription start	Promoter related element
ScGRAS20	TATA-box	TATA	220	4	+	Arabidopsis thaliana	core promoter element around -30 of transcription start	Promoter related element
ScGRAS20	TATA-box	TATA	409	4	+	Arabidopsis thaliana	core promoter element around -30 of transcription start	Promoter related element
ScGRAS20	TATA-box	taTATAAAtc	416	9	-	Arabidopsis thaliana	core promoter element around -30 of transcription start	Promoter related element
ScGRAS20	TATA-box	ATATAT	421	6	+	Brassica napus	core promoter element around -30 of transcription start	Promoter related element
ScGRAS20	TATA-box	TATA	422	4	+	Arabidopsis thaliana	core promoter element around -30 of transcription start	Promoter related element
ScGRAS20	TATA-box	TAAAGATT	529	8	+	Arabidopsis thaliana	core promoter element around -30 of transcription start	Promoter related element
ScGRAS20	TATA-box	TATAAA	648	6	-	Helianthus annuus	core promoter element around -30 of transcription start	Promoter related element
ScGRAS20	TATA-box	TATAA	649	5	-	Arabidopsis thaliana	core promoter element around -30 of transcription start	Promoter related element
ScGRAS20	TATA-box	TATA	650	4	+	Arabidopsis thaliana	core promoter element around -30 of transcription start	Promoter related element
ScGRAS20	TATA-box	TATACA	710	6	-	Helianthus annuus	core promoter element around -30 of transcription start	Promoter related element
ScGRAS20	TATA-box	TATATA	712	6	+	Arabidopsis thaliana	core promoter element around -30 of transcription start	Promoter related element
ScGRAS20	TATA-box	ATATAT	713	6	+	Brassica napus	core promoter element around -30 of transcription start	Promoter related element
ScGRAS20	TATA-box	TATATA	714	6	+	Arabidopsis thaliana	core promoter element around -30 of transcription start	Promoter related element
ScGRAS20	TATA-box	ATATAT	715	6	+	Brassica napus	core promoter element around -30 of transcription start	Promoter related element
ScGRAS20	TATA-box	TATA	716	4	+	Arabidopsis thaliana	core promoter element around -30 of transcription start	Promoter related element
ScGRAS20	TATA-box	TATAAAT	728	7	-	Brassica juncea	core promoter element around -30 of transcription start	Promoter related element
ScGRAS20	TATA-box	TATAAA	729	6	-	Helianthus annuus	core promoter element around -30 of transcription start	Promoter related element
ScGRAS20	TATA-box	TATAA	730	5	-	Arabidopsis thaliana	core promoter element around -30 of transcription start	Promoter related element
ScGRAS20	TATA-box	TATA	731	4	+	Arabidopsis thaliana	core promoter element around -30 of transcription start	Promoter related element
ScGRAS20	TATA-box	ATTATA	822	6	+	Brassica napus	core promoter element around -30 of transcription start	Promoter related element
ScGRAS20	TATA-box	TATAA	823	5	-	Arabidopsis thaliana	core promoter element around -30 of transcription start	Promoter related element
ScGRAS20	TATA-box	TATA	824	4	+	Arabidopsis thaliana	core promoter element around -30 of transcription start	Promoter related element
ScGRAS20	TATA-box	TATA	917	4	+	Arabidopsis thaliana	core promoter element around -30 of transcription start	Promoter related element
ScGRAS20	TATA-box	TATAA	935	5	-	Arabidopsis thaliana	core promoter element around -30 of transcription start	Promoter related element
ScGRAS20	TATA-box	TATA	936	4	+	Arabidopsis thaliana	core promoter element around -30 of transcription start	Promoter related element
ScGRAS20	TATA-box	TATA	987	4	+	Arabidopsis thaliana	core promoter element around -30 of transcription start	Promoter related element
ScGRAS20	TATA-box	ATATAT	1016	6	-	Brassica napus	core promoter element around -30 of transcription start	Promoter related element
ScGRAS20	TATA-box	TATA	1017	4	-	Arabidopsis thaliana	core promoter element around -30 of transcription start	Promoter related element
ScGRAS20	TATA-box	TATAAA	1072	6	-	Helianthus annuus	core promoter element around -30 of transcription start	Promoter related element
ScGRAS20	TATA-box	TATAA	1073	5	-	Arabidopsis thaliana	core promoter element around -30 of transcription start	Promoter related element
ScGRAS20	TATA-box	TATA	1074	4	-	Arabidopsis thaliana	core promoter element around -30 of transcription start	Promoter related element
ScGRAS20	TATA-box	TATAAATA	1101	8	-	Daucus carota	core promoter element around -30 of transcription start	Promoter related element
ScGRAS20	TATA-box	TATAAAT	1102	7	-	Brassica juncea	core promoter element around -30 of transcription start	Promoter related element
ScGRAS20	TATA-box	TATAAA	1103	6	-	Helianthus annuus	core promoter element around -30 of transcription start	Promoter related element
ScGRAS20	TATA-box	TATAA	1104	5	-	Arabidopsis thaliana	core promoter element around -30 of transcription start	Promoter related element
ScGRAS20	TATA-box	TATA	1105	4	-	Arabidopsis thaliana	core promoter element around -30 of transcription start	Promoter related element
ScGRAS20	TATA-box	TATA	1132	4	-	Arabidopsis thaliana	core promoter element around -30 of transcription start	Promoter related element
ScGRAS20	TATA-box	TATA	1180	4	-	Arabidopsis thaliana	core promoter element around -30 of transcription start	Promoter related element
ScGRAS20	TATA-box	ATATAT	1374	6	-	Brassica napus	core promoter element around -30 of transcription start	Promoter related element
ScGRAS20	TATA-box	TATATA	1375	6	-	Arabidopsis thaliana	core promoter element around -30 of transcription start	Promoter related element
ScGRAS20	TATA-box	ATATAT	1376	6	-	Brassica napus	core promoter element around -30 of transcription start	Promoter related element
ScGRAS20	TATA-box	TATA	1377	4	-	Arabidopsis thaliana	core promoter element around -30 of transcription start	Promoter related element
ScGRAS20	TATA-box	TATA	1513	4	-	Arabidopsis thaliana	core promoter element around -30 of transcription start	Promoter related element
ScGRAS20	TATA-box	TATAA	1642	5	-	Arabidopsis thaliana	core promoter element around -30 of transcription start	Promoter related element
ScGRAS20	TATA-box	TATA	1643	4	-	Arabidopsis thaliana	core promoter element around -30 of transcription start	Promoter related element
ScGRAS20	TATA-box	TATAA	1651	5	-	Arabidopsis thaliana	core promoter element around -30 of transcription start	Promoter related element
ScGRAS20	TATA-box	TATA	1652	4	-	Arabidopsis thaliana	core promoter element around -30 of transcription start	Promoter related element
ScGRAS20	TATA-box	TATATA	1675	6	-	Arabidopsis thaliana	core promoter element around -30 of transcription start	Promoter related element
ScGRAS20	TATA-box	ATATAT	1676	6	-	Brassica napus	core promoter element around -30 of transcription start	Promoter related element
ScGRAS20	TATA-box	TATA	1677	4	-	Arabidopsis thaliana	core promoter element around -30 of transcription start	Promoter related element
ScGRAS20	TATA-box	ATTATA	1818	6	+	Brassica napus	core promoter element around -30 of transcription start	Promoter related element
ScGRAS20	TATA-box	TATATAA	1819	7	-	Arabidopsis thaliana	core promoter element around -30 of transcription start	Promoter related element
ScGRAS20	TATA-box	TATATA	1820	6	-	Arabidopsis thaliana	core promoter element around -30 of transcription start	Promoter related element
ScGRAS20	TATA-box	ATATAT	1821	6	-	Brassica napus	core promoter element around -30 of transcription start	Promoter related element
ScGRAS20	TATA-box	TATATA	1822	6	-	Arabidopsis thaliana	core promoter element around -30 of transcription start	Promoter related element
ScGRAS20	TATA-box	TATA	1824	4	-	Arabidopsis thaliana	core promoter element around -30 of transcription start	Promoter related element
ScGRAS20	TATA-box	TATACA	1925	6	-	Helianthus annuus	core promoter element around -30 of transcription start	Promoter related element
ScGRAS20	TATA-box	TATA	1927	4	-	Arabidopsis thaliana	core promoter element around -30 of transcription start	Promoter related element
ScGRAS20	CAAT-box	CAAT	55	4	+	Nicotiana glutinosa	common cis-acting element in promoter and enhancer regions	Site-binding related elements
ScGRAS20	CAAT-box	CAAAT	141	5	+	Pisum sativum	common cis-acting element in promoter and enhancer regions	Site-binding related elements
ScGRAS20	CAAT-box	CAAT	183	4	+	Nicotiana glutinosa	common cis-acting element in promoter and enhancer regions	Site-binding related elements
ScGRAS20	CAAT-box	TGCCAAC	278	7	+	Petunia hybrida	common cis-acting element in promoter and enhancer regions	Site-binding related elements
ScGRAS20	CAAT-box	CAAT	365	4	+	Nicotiana glutinosa	common cis-acting element in promoter and enhancer regions	Site-binding related elements
ScGRAS20	CAAT-box	CAAAT	391	5	-	Pisum sativum	common cis-acting element in promoter and enhancer regions	Site-binding related elements
ScGRAS20	CAAT-box	CAAT	417	4	-	Nicotiana glutinosa	common cis-acting element in promoter and enhancer regions	Site-binding related elements
ScGRAS20	CAAT-box	CAAAT	571	5	+	Pisum sativum	common cis-acting element in promoter and enhancer regions	Site-binding related elements
ScGRAS20	CAAT-box	CAAT	653	4	-	Nicotiana glutinosa	common cis-acting element in promoter and enhancer regions	Site-binding related elements
ScGRAS20	CAAT-box	CAAAT	949	5	-	Pisum sativum	common cis-acting element in promoter and enhancer regions	Site-binding related elements
ScGRAS20	CAAT-box	CAAAT	961	5	+	Pisum sativum	common cis-acting element in promoter and enhancer regions	Site-binding related elements
ScGRAS20	CAAT-box	CAAT	1034	4	+	Nicotiana glutinosa	common cis-acting element in promoter and enhancer regions	Site-binding related elements
ScGRAS20	CAAT-box	CAAT	1060	4	+	Nicotiana glutinosa	common cis-acting element in promoter and enhancer regions	Site-binding related elements
ScGRAS20	CAAT-box	CCAAT	1077	5	-	Arabidopsis thaliana	common cis-acting element in promoter and enhancer regions	Site-binding related elements
ScGRAS20	CAAT-box	CCAAT	1096	5	+	Arabidopsis thaliana	common cis-acting element in promoter and enhancer regions	Site-binding related elements
ScGRAS20	CAAT-box	CAAT	1097	4	+	Nicotiana glutinosa	common cis-acting element in promoter and enhancer regions	Site-binding related elements
ScGRAS20	CAAT-box	CAAAT	1145	5	-	Pisum sativum	common cis-acting element in promoter and enhancer regions	Site-binding related elements
ScGRAS20	CAAT-box	CAAT	1223	4	-	Nicotiana glutinosa	common cis-acting element in promoter and enhancer regions	Site-binding related elements
ScGRAS20	CAAT-box	CAAT	1227	4	+	Nicotiana glutinosa	common cis-acting element in promoter and enhancer regions	Site-binding related elements
ScGRAS20	CAAT-box	CAAT	1229	4	-	Nicotiana glutinosa	common cis-acting element in promoter and enhancer regions	Site-binding related elements
ScGRAS20	CAAT-box	CAAT	1248	4	-	Nicotiana glutinosa	common cis-acting element in promoter and enhancer regions	Site-binding related elements
ScGRAS20	CAAT-box	CAAT	1289	4	+	Nicotiana glutinosa	common cis-acting element in promoter and enhancer regions	Site-binding related elements
ScGRAS20	CAAT-box	CAAT	1311	4	-	Nicotiana glutinosa	common cis-acting element in promoter and enhancer regions	Site-binding related elements
ScGRAS20	CAAT-box	CAAT	1319	4	+	Nicotiana glutinosa	common cis-acting element in promoter and enhancer regions	Site-binding related elements
ScGRAS20	CAAT-box	CCAAT	1323	5	-	Arabidopsis thaliana	common cis-acting element in promoter and enhancer regions	Site-binding related elements
ScGRAS20	CAAT-box	CAAT	1361	4	-	Nicotiana glutinosa	common cis-acting element in promoter and enhancer regions	Site-binding related elements
ScGRAS20	CAAT-box	CAAT	1372	4	+	Nicotiana glutinosa	common cis-acting element in promoter and enhancer regions	Site-binding related elements
ScGRAS20	CAAT-box	CAAAT	1391	5	+	Pisum sativum	common cis-acting element in promoter and enhancer regions	Site-binding related elements
ScGRAS20	CAAT-box	CAAT	1406	4	-	Nicotiana glutinosa	common cis-acting element in promoter and enhancer regions	Site-binding related elements
ScGRAS20	CAAT-box	CAAT	1446	4	+	Nicotiana glutinosa	common cis-acting element in promoter and enhancer regions	Site-binding related elements
ScGRAS20	CAAT-box	CAAT	1465	4	-	Nicotiana glutinosa	common cis-acting element in promoter and enhancer regions	Site-binding related elements
ScGRAS20	CAAT-box	CAAAT	1566	5	+	Pisum sativum	common cis-acting element in promoter and enhancer regions	Site-binding related elements
ScGRAS20	CAAT-box	CAAT	1569	4	-	Nicotiana glutinosa	common cis-acting element in promoter and enhancer regions	Site-binding related elements
ScGRAS20	CAAT-box	CAAT	1687	4	-	Nicotiana glutinosa	common cis-acting element in promoter and enhancer regions	Site-binding related elements
ScGRAS20	CAAT-box	CAAT	1709	4	+	Nicotiana glutinosa	common cis-acting element in promoter and enhancer regions	Site-binding related elements
ScGRAS20	CAAT-box	CCAAT	1737	5	-	Arabidopsis thaliana	common cis-acting element in promoter and enhancer regions	Site-binding related elements
ScGRAS20	CAAT-box	CAAAT	1756	5	-	Pisum sativum	common cis-acting element in promoter and enhancer regions	Site-binding related elements
ScGRAS20	CAAT-box	CCAAT	1782	5	+	Arabidopsis thaliana	common cis-acting element in promoter and enhancer regions	Site-binding related elements
ScGRAS20	CAAT-box	CAAT	1783	4	+	Nicotiana glutinosa	common cis-acting element in promoter and enhancer regions	Site-binding related elements
ScGRAS20	CAAT-box	CCAAT	1855	5	-	Arabidopsis thaliana	common cis-acting element in promoter and enhancer regions	Site-binding related elements
ScGRAS20	CAAT-box	CAAT	1923	4	-	Nicotiana glutinosa	common cis-acting element in promoter and enhancer regions	Site-binding related elements
ScGRAS20	CAAT-box	CAAAT	1970	5	+	Pisum sativum	common cis-acting element in promoter and enhancer regions	Site-binding related elements
ScGRAS20	G-box	CACGTG	1581	6	-	Arabidopsis thaliana	cis-acting regulatory element involved in light responsiveness	Light responsive elements
ScGRAS20	G-box	TACGTG	1593	6	+	Arabidopsis thaliana	cis-acting regulatory element involved in light responsiveness	Light responsive elements
ScGRAS20	G-box	TACGTG	1635	6	-	Arabidopsis thaliana	cis-acting regulatory element involved in light responsiveness	Light responsive elements
ScGRAS20	G-box	TAAACGTG	1749	8	-	Brassica oleracea	cis-acting regulatory element involved in light responsiveness	Light responsive elements
ScGRAS20	G-box	TACGTG	1912	6	+	Arabidopsis thaliana	cis-acting regulatory element involved in light responsiveness	Light responsive elements
ScGRAS21	DRE1	ACCGAGA	1569	7	-	Zea mays		Other elements
ScGRAS21	WRE3	CCACCT	127	6	+	Pisum sativum	wound-responsive element	wound-responsive element
ScGRAS21	WRE3	CCACCT	1932	6	-	Pisum sativum	wound-responsive element	wound-responsive element
ScGRAS21	P-box	CCTTTTG	1083	7	+	Oryza sativa	gibberellin-responsive element	Hormone responsive elements
ScGRAS21	P-box	CCTTTTG	1249	7	-	Oryza sativa	gibberellin-responsive element	Hormone responsive elements
ScGRAS21	ABRE	CACGTG	1986	6	-	Arabidopsis thaliana	cis-acting element involved in the abscisic acid responsiveness	Hormone responsive elements
ScGRAS21	ABRE	ACGTG	1987	5	+	Arabidopsis thaliana	cis-acting element involved in the abscisic acid responsiveness	Hormone responsive elements
ScGRAS21	TGACG-motif	TGACG	1172	5	-	Hordeum vulgare	cis-acting regulatory element involved in the MeJA-responsiveness	Hormone responsive elements
ScGRAS21	Box 4	ATTAAT	984	6	+	Petroselinum crispum	part of a conserved DNA module involved in light responsiveness	Light responsive elements
ScGRAS21	Box 4	ATTAAT	1287	6	-	Petroselinum crispum	part of a conserved DNA module involved in light responsiveness	Light responsive elements
ScGRAS21	Box 4	ATTAAT	1431	6	-	Petroselinum crispum	part of a conserved DNA module involved in light responsiveness	Light responsive elements
ScGRAS21	Box 4	ATTAAT	1494	6	-	Petroselinum crispum	part of a conserved DNA module involved in light responsiveness	Light responsive elements
ScGRAS21	Box 4	ATTAAT	1520	6	-	Petroselinum crispum	part of a conserved DNA module involved in light responsiveness	Light responsive elements
ScGRAS21	Box 4	ATTAAT	1546	6	-	Petroselinum crispum	part of a conserved DNA module involved in light responsiveness	Light responsive elements
ScGRAS21	Box 4	ATTAAT	1649	6	-	Petroselinum crispum	part of a conserved DNA module involved in light responsiveness	Light responsive elements
ScGRAS21	Box 4	ATTAAT	1658	6	-	Petroselinum crispum	part of a conserved DNA module involved in light responsiveness	Light responsive elements
ScGRAS21	Box 4	ATTAAT	1686	6	-	Petroselinum crispum	part of a conserved DNA module involved in light responsiveness	Light responsive elements
ScGRAS21	Box 4	ATTAAT	1712	6	-	Petroselinum crispum	part of a conserved DNA module involved in light responsiveness	Light responsive elements
ScGRAS21	Box 4	ATTAAT	1740	6	-	Petroselinum crispum	part of a conserved DNA module involved in light responsiveness	Light responsive elements
ScGRAS21	as-1	TGACG	1172	5	-	Arabidopsis thaliana		Other elements
ScGRAS21	ACE	CTAACGTATT	956	9	-	Petroselinum crispum	cis-acting element involved in light responsiveness	Light responsive elements
ScGRAS21	STRE	AGGGG	220	5	+	Arabidopsis thaliana	cis-acting element involved in defense and stress responsiveness	Environmental stress-related element
ScGRAS21	STRE	AGGGG	1921	5	+	Arabidopsis thaliana	cis-acting element involved in defense and stress responsiveness	Environmental stress-related element
ScGRAS21	G-Box	TCCACATGGCA	289	10	-	Triticum aestivum	cis-acting regulatory element involved in light responsiveness	Light responsive elements
ScGRAS21	G-Box	CACGTG	1986	6	-	Pisum sativum	cis-acting regulatory element involved in light responsiveness	Light responsive elements
ScGRAS21	CGTCA-motif	CGTCA	1172	5	+	Hordeum vulgare	cis-acting regulatory element involved in the MeJA-responsiveness	Hormone responsive elements
ScGRAS21	Unnamed__1	CGTGG	902	5	-	Zea mays		Other elements
ScGRAS21	Unnamed__1	CGTGG	1985	5	-	Zea mays		Other elements
ScGRAS21	AAGAA-motif	gGTAAAGAAA	514	9	+	Avena sativa	cis-acting element involved in the abscisic acid responsiveness	Hormone responsive elements
ScGRAS21	AAGAA-motif	GAAAGAA	1033	7	+	Avena sativa	cis-acting element involved in the abscisic acid responsiveness	Hormone responsive elements
ScGRAS21	AAGAA-motif	GAAAGAA	1704	7	+	Avena sativa	cis-acting element involved in the abscisic acid responsiveness	Hormone responsive elements
ScGRAS21	AT~TATA-box	TATATA	1116	6	-	Arabidopsis thaliana	promoter related elements and the selection of gene transcription initiation as binding sites for polymerase	Promoter related element and Site-binding related elements
ScGRAS21	AT~TATA-box	TATATA	1118	6	-	Arabidopsis thaliana	promoter related elements and the selection of gene transcription initiation as binding sites for polymerase	Promoter related element and Site-binding related elements
ScGRAS21	Unnamed__4	CTCC	28	4	-	Petroselinum hortense		Other elements
ScGRAS21	Unnamed__4	CTCC	156	4	+	Petroselinum hortense		Other elements
ScGRAS21	Unnamed__4	CTCC	335	4	-	Petroselinum hortense		Other elements
ScGRAS21	Unnamed__4	CTCC	473	4	+	Petroselinum hortense		Other elements
ScGRAS21	Unnamed__4	CTCC	709	4	+	Petroselinum hortense		Other elements
ScGRAS21	Unnamed__4	CTCC	833	4	+	Petroselinum hortense		Other elements
ScGRAS21	Unnamed__4	CTCC	1169	4	+	Petroselinum hortense		Other elements
ScGRAS21	Unnamed__4	CTCC	1236	4	-	Petroselinum hortense		Other elements
ScGRAS21	Unnamed__4	CTCC	1606	4	+	Petroselinum hortense		Other elements
ScGRAS21	Unnamed__4	CTCC	1924	4	-	Petroselinum hortense		Other elements
ScGRAS21	Unnamed__4	CTCC	1945	4	-	Petroselinum hortense		Other elements
ScGRAS21	MYC	CATGTG	143	6	-	Arabidopsis thaliana
ScGRAS21	MYC	CATGTG	314	6	-	Arabidopsis thaliana
ScGRAS21	MYC	CAATTG	410	6	+	Arabidopsis thaliana
ScGRAS21	MYC	CATTTG	509	6	-	Arabidopsis thaliana
ScGRAS21	MYC	CATTTG	790	6	+	Arabidopsis thaliana
ScGRAS21	MYC	CATGTG	942	6	-	Arabidopsis thaliana
ScGRAS21	MYC	CATTTG	976	6	-	Arabidopsis thaliana
ScGRAS21	MYC	CATTTG	1366	6	-	Arabidopsis thaliana
ScGRAS21	MYC	CAATTG	1632	6	-	Arabidopsis thaliana
ScGRAS21	MYC	CATTTG	1796	6	-	Arabidopsis thaliana
ScGRAS21		motif_sequence	63	4	-	organism	short_function	Other elements
ScGRAS21		motif_sequence	131	4	+	organism	short_function	Other elements
[truncated: 8,204 more rows]
