# Supplementary material for: GRAS gene family in rye (Secale cereale L.): genome-wide identification, phylogeny, evolutionary expansion and expression analyses
Source: BMC Plant Biol. 2024 Jan 13;24:46. doi: 10.1186/s12870-023-04674-1 (PMC10787399; doi:10.1186/s12870-023-04674-1)
Supplement: Supplementary file 6 — Supplementary Material 6: Table S6. The tandem duplication events of ScGRAS genes in Weining [file 12870_2023_4674_MOESM6_ESM.xlsx]

## Sheet: Weining
Table S6. The tandem duplication events of ScGRAS genes in Weining.
Gene Name	Group	start	end	Sequence direction	Gene Name	Group	start	end	Sequence direction
ScGRAS20	SCL3	1063400469	1063402664	-	ScGRAS21	SCL3	1063720349	1063722233	-
ScGRAS21	SCL3	1063720349	1063722233	-	ScGRAS22	SCL3	1063751710	1063752987	-
ScGRAS26	OS4	991193633	991195195	-	ScGRAS27	OS4	991241203	991243286	-
ScGRAS35	LISCL	237229284	237231521	-	ScGRAS36	LISCL	237236921	237239453	-
ScGRAS36	LISCL	237236921	237239453	-	ScGRAS37	LISCL	237240512	237242289	-
ScGRAS37	LISCL	237240512	237242289	-	ScGRAS38	LISCL	237244213	237245976	-
ScGRAS38	LISCL	237244213	237245976	-	ScGRAS39	LISCL	237247841	237249856	-
ScGRAS39	LISCL	237247841	237249856	-	ScGRAS40	LISCL	237421239	237423272	-
ScGRAS60	DELLA	984091642	984093501	-	ScGRAS61	DELLA	984100655	984102217	-

## Sheet: Lo7
Table S4. The tandem duplication events of ScGRAS genes in Lo7.
Chromosome	Gene ID	Gene Name	Group	start	end	Sequence direction	Chromosome	Gene ID	Gene Name	Group	start	end	Sequence direction
1R	SECCE1Rv1G0003980.1	ScGRAS1-Lo	LISCL	15942782	15944941	-	1R	SECCE1Rv1G0003990.1	ScGRAS2-Lo	LISCL	15946902	15949040	-
1R	SECCE1Rv1G0003990.1	ScGRAS2-Lo	LISCL	15946902	15949040	-	1R	SECCE1Rv1G0004000.1	ScGRAS3-Lo	LISCL	15953147	15953515	-
1R	SECCE1Rv1G0004000.1	ScGRAS3-Lo	LISCL	15953147	15953515	-	1R	SECCE1Rv1G0004010.1	ScGRAS4-Lo	LISCL	15957589	15958830	-
1R	SECCE1Rv1G0059610.1	ScGRAS8-Lo	DELLA	707203325	707204803	+	1R	SECCE1Rv1G0059620.1	ScGRAS9-Lo	DELLA	707211919	707213385	+
2R	SECCE2Rv1G0130180.1	ScGRAS19-Lo	SCL3	874271174	874271707	-	2R	SECCE2Rv1G0130190.1	ScGRAS20-Lo	SCL3	874352678	874353211	-
2R	SECCE2Rv1G0130190.1	ScGRAS20-Lo	SCL3	874352678	874353211	-	2R	SECCE2Rv1G0130200.1	ScGRAS21-Lo	SCL3	874379144	874380563	-
2R	SECCE2Rv1G0130200.1	ScGRAS21-Lo	SCL3	874379144	874380563	-	2R	SECCE2Rv1G0130210.1	ScGRAS22-Lo	SCL3	874481762	874483174	-
2R	SECCE2Rv1G0130210.1	ScGRAS22-Lo	SCL3	874481762	874483174	-	2R	SECCE2Rv1G0130220.1	ScGRAS23-Lo	SCL3	874550738	874552015	-
3R	SECCE3Rv1G0154640.1	ScGRAS24-Lo	LISCL	62055173	62057341	+	3R	SECCE3Rv1G0154650.1	ScGRAS25-Lo	LISCL	62061386	62063533	+
3R	SECCE3Rv1G0202330.1	ScGRAS30-Lo	OS4	873170727	873172280	-	3R	SECCE3Rv1G0202340.1	ScGRAS31-Lo	OS4	873201292	873202821	-
3R	SECCE3Rv1G0202340.1	ScGRAS31-Lo	OS4	873201292	873202821	-	3R	SECCE3Rv1G0202350.1	ScGRAS32-Lo	OS4	873227359	873228888	-
4R	SECCE4Rv1G0231960.1	ScGRAS41-Lo	LISCL	193065254	193066945	-	4R	SECCE4Rv1G0231970.1	ScGRAS42-Lo	LISCL	193067900	193069837	-
4R	SECCE4Rv1G0232010.1	ScGRAS44-Lo	LISCL	193283320	193285230	-	4R	SECCE4Rv1G0232020.1	ScGRAS45-Lo	LISCL	193286289	193288058	-
4R	SECCE4Rv1G0232020.1	ScGRAS45-Lo	LISCL	193286289	193288058	-	4R	SECCE4Rv1G0232030.1	ScGRAS46-Lo	LISCL	193289895	193291658	-
4R	SECCE4Rv1G0232030.1	ScGRAS46-Lo	LISCL	193289895	193291658	-	4R	SECCE4Rv1G0232040.1	ScGRAS47-Lo	LISCL	193293523	193295538	-
4R	SECCE4Rv1G0232040.1	ScGRAS47-Lo	LISCL	193293523	193295538	-	4R	SECCE4Rv1G0232050.1	ScGRAS48-Lo	LISCL	193467281	193469314	-
4R	SECCE4Rv1G0287660.1	ScGRAS53-Lo	SCL3	856388115	856389545	+	4R	SECCE4Rv1G0287670.1	ScGRAS54-Lo	SCL3	856422433	856423863	+
