# Supplementary material for: GRAS gene family in rye (Secale cereale L.): genome-wide identification, phylogeny, evolutionary expansion and expression analyses
Source: BMC Plant Biol. 2024 Jan 13;24:46. doi: 10.1186/s12870-023-04674-1 (PMC10787399; doi:10.1186/s12870-023-04674-1)
Supplement: Supplementary file 7 — Supplementary Material 7: Table S7. The gene pair similarity comparison in EMBOSS Needle [file 12870_2023_4674_MOESM7_ESM.xlsx]

## Sheet: Sheet1
Table S7. The gene pair similarity comparison in EMBOSS Needle.
Gene 1	Gene 2	Similarity:
ScGRAS35	ScGRAS36	428/702 (61.0%)
ScGRAS35	ScGRAS37	384/698 (55.0%)
ScGRAS35	ScGRAS38	385/689 (55.9%)
ScGRAS35	ScGRAS39	443/721 (61.4%)
ScGRAS35	ScGRAS40	427/731 (58.4%)
ScGRAS36	ScGRAS37	405/664 (61.0%)
ScGRAS36	ScGRAS38	399/656 (60.8%)
ScGRAS36	ScGRAS39	456/682 (66.9%)
ScGRAS36	ScGRAS40	433/694 (62.4%)
ScGRAS37	ScGRAS38	511/593 (86.2%)
ScGRAS37	ScGRAS39	408/680 (60.0%)
ScGRAS37	ScGRAS40	393/691 (56.9%)
ScGRAS38	ScGRAS39	410/683 (60.0%)
ScGRAS38	ScGRAS40	404/693 (58.3%)
ScGRAS39	ScGRAS40	588/686 (85.7%)
