# Supplementary material for: GRAS gene family in rye (Secale cereale L.): genome-wide identification, phylogeny, evolutionary expansion and expression analyses
Source: BMC Plant Biol. 2024 Jan 13;24:46. doi: 10.1186/s12870-023-04674-1 (PMC10787399; doi:10.1186/s12870-023-04674-1)
Supplement: Supplementary file 8 — Supplementary Material 8: Table S8. The three pairs of segmental duplicates in S. cereale GRAS genes [file 12870_2023_4674_MOESM8_ESM.xls]

## Sheet: Segmental duplicates
Table S8. The three pairs of segmental duplicates in S. cereale GRAS genes.
ScGRAS Gene Name	ScGRAS Gene ID	Subfamily	Location		ScGRAS Gene Name	ScGRAS Gene ID	Subfamily	Location
ScGRAS3	ScWN1R01G411800.1	SCR	1R	=	ScGRAS32	ScWN4R01G157800.1	SCR	4R
ScGRAS32	ScWN4R01G157800.1	SCR	4R	=	ScGRAS47	ScWN5R01G140900.1	SCL3	5R
ScGRAS33	ScWN4R01G163700.1	SCL3	4R	=	ScGRAS49	ScWN5R01G149200.2	SCR	5R
