# Supplementary material for: GRAS gene family in rye (Secale cereale L.): genome-wide identification, phylogeny, evolutionary expansion and expression analyses
Source: BMC Plant Biol. 2024 Jan 13;24:46. doi: 10.1186/s12870-023-04674-1 (PMC10787399; doi:10.1186/s12870-023-04674-1)
Supplement: Supplementary file 9 — Supplementary Material 9: Table S9. One-to-one orthologous relationships between Secale cereale and Arabidopsis thaliana [file 12870_2023_4674_MOESM9_ESM.xlsx]

## Sheet: S. cereale-A. thaliana
Table S9. One-to-one orthologous relationships between Secale cereale and Arabidopsis thaliana.
ScGRAS Gene Name	Group	ScGRAS Gene ID	Chromosome Position	AtGRAS Gene ID	Chromosome Position
ScGRAS25	LISCL	ScWN3R01G447600.1	Chr3	AT2G29060.1	2
ScGRAS25	LISCL	ScWN3R01G447600.1	Chr3	AT2G37650.1	2
ScGRAS46	LISCL	ScWN5R01G081000.1	Chr5	AT2G29060.1	2
ScGRAS64	HAM	ScWN7R01G193300.1	Chr7	AT3G54220.1	3

## Sheet: S. cereale-O. sativa
Table S9. One-to-one orthologous relationships between Secale cereale and Oryza sativa Japonica.
ScGRAS Gene Name	Group	ScGRAS Gene ID	Chromosome Position	OsGRAS Gene ID	Chromosome Position
ScGRAS2	HAM	ScWN1R01G287000.1	Chr1	Os10t0551200-01	10
ScGRAS3	SCR	ScWN1R01G411800.1	Chr1	Os11t0124300-01	11
ScGRAS3	SCR	ScWN1R01G411800.1	Chr1	Os12t0122000-01	12
ScGRAS2	HAM	ScWN1R01G287000.1	Chr1	Os03t0103400-01	3
ScGRAS3	SCR	ScWN1R01G411800.1	Chr1	Os05t0485400-00	5
ScGRAS18	PAT1	ScWN2R01G459100.1	Chr2	Os02t0681900-01	2
ScGRAS18	PAT1	ScWN2R01G459100.1	Chr2	Os04t0580300-01	4
ScGRAS15	OS19	ScWN2R01G330200.1	Chr2	Os04t0432100-00	4
ScGRAS16	OS19	ScWN2R01G334600.1	Chr2	Os04t0432100-00	4
ScGRAS8	SHR	ScWN2R01G192100.1	Chr2	Os07t0586900-01	7
ScGRAS12	PAT1	ScWN2R01G226300.1	Chr2	Os07t0545800-01	7
ScGRAS11	SCR	ScWN2R01G212900.1	Chr2	Os07t0567700-02	7
ScGRAS7	SHR	ScWN2R01G188600.1	Chr2	Os07t0589200-00	7
ScGRAS25	LISCL	ScWN3R01G447600.1	Chr3	Os01t0842200-01	1
ScGRAS24	DELLA	ScWN3R01G317900.1	Chr3	Os01t0646300-01	1
ScGRAS28	PAT1	ScWN3R01G495200.1	Chr3	Os01t0881500-02	1
ScGRAS24	DELLA	ScWN3R01G317900.1	Chr3	Os05t0574900-01	5
ScGRAS32	SCR	ScWN4R01G157800.1	Chr4	Os11t0124300-01	11
ScGRAS33	SCL3	ScWN4R01G163700.1	Chr4	Os11t0141500-00	11
ScGRAS31	HAM	ScWN4R01G141000.1	Chr4	Os11t0160550-00	11
ScGRAS34	LISCL	ScWN4R01G172100.1	Chr4	Os11t0705200-01	11
ScGRAS32	SCR	ScWN4R01G157800.1	Chr4	Os12t0122000-01	12
ScGRAS31	HAM	ScWN4R01G141000.1	Chr4	Os12t0162700-00	12
ScGRAS29	DELLA	ScWN4R01G050300.1	Chr4	Os03t0707600-01	3
ScGRAS30	SCL4/7	ScWN4R01G061200.1	Chr4	Os03t0723000-01	3
ScGRAS44	DLT	ScWN4R01G507600.1	Chr4	Os06t0127800-01	6
ScGRAS54	HAM	ScWN5R01G639200.1	Chr5	Os10t0551200-01	10
ScGRAS49	SCR	ScWN5R01G149200.2	Chr5	Os11t0124300-01	11
ScGRAS47	SCL3	ScWN5R01G140900.1	Chr5	Os11t0141500-00	11
ScGRAS46	LISCL	ScWN5R01G081000.1	Chr5	Os11t0705200-01	11
ScGRAS49	SCR	ScWN5R01G149200.2	Chr5	Os12t0122000-01	12
ScGRAS47	SCL3	ScWN5R01G140900.1	Chr5	Os12t0138100-00	12
ScGRAS46	LISCL	ScWN5R01G081000.1	Chr5	Os12t0573200-01	12
ScGRAS49	SCR	ScWN5R01G149200.2	Chr5	Os05t0485400-00	5
ScGRAS59	SCL3	ScWN6R01G425800.1	Chr6	Os01t0948200-00	1
ScGRAS57	LAS	ScWN6R01G092200.1	Chr6	Os02t0197300-00	2
ScGRAS58	HAM	ScWN6R01G187800.1	Chr6	Os02t0662700-01	2
ScGRAS58	HAM	ScWN6R01G187800.1	Chr6	Os04t0555000-01	4
ScGRAS57	LAS	ScWN6R01G092200.1	Chr6	Os06t0610350-01	6
ScGRAS64	HAM	ScWN7R01G193300.1	Chr7	Os03t0263300-01	3
ScGRAS63	PAT1	ScWN7R01G141100.1	Chr7	Os03t0193000-01	3
ScGRAS65	LAS	ScWN7R01G378400.1	Chr7	Os06t0610350-01	6

## Sheet: S. cereale-Z. mays
Table S9. One-to-one orthologous relationships between Secale cereale and Zea mays.
ScGRAS Gene Name	Group	ScGRAS Gene ID	Chromosome Position	ZmGRAS Gene ID	Chromosome Position
ScGRAS2	HAM	ScWN1R01G287000.1	Chr1	Zm00001d029855_T001	1
ScGRAS2	HAM	ScWN1R01G287000.1	Chr1	Zm00001d027292_T001	1
ScGRAS3	SCR	ScWN1R01G411800.1	Chr1	Zm00001d038518_T001	6
ScGRAS4	SHR	ScWN1R01G431700.1	Chr1	Zm00001d038609_T001	6
ScGRAS1	LISCL	ScWN1R01G028300.1	Chr1	Zm00001d011070_T001	8
ScGRAS8	SHR	ScWN2R01G192100.1	Chr2	Zm00001d029607_T001	1
ScGRAS18	PAT1	ScWN2R01G459100.1	Chr2	Zm00001d026050_T001	10
ScGRAS15	OS19	ScWN2R01G330200.1	Chr2	Zm00001d003657_T001	2
ScGRAS16	OS19	ScWN2R01G334600.1	Chr2	Zm00001d003657_T001	2
ScGRAS8	SHR	ScWN2R01G192100.1	Chr2	Zm00001d006721_T001	2
ScGRAS12	PAT1	ScWN2R01G226300.1	Chr2	Zm00001d006551_T001	2
ScGRAS7	SHR	ScWN2R01G188600.1	Chr2	Zm00001d006744_T001	2
ScGRAS18	PAT1	ScWN2R01G459100.1	Chr2	Zm00001d002573_T001	2
ScGRAS8	SHR	ScWN2R01G192100.1	Chr2	Zm00001d021973_T001	7
ScGRAS7	SHR	ScWN2R01G188600.1	Chr2	Zm00001d021998_T001	7
ScGRAS11	SCR	ScWN2R01G212900.1	Chr2	Zm00001d021826_T001	7
ScGRAS25	LISCL	ScWN3R01G447600.1	Chr3	Zm00001d028603_T001	1
ScGRAS26	OS4	ScWN3R01G479600.1	Chr3	Zm00001d042472_T001	3
ScGRAS25	LISCL	ScWN3R01G447600.1	Chr3	Zm00001d042907_T001	3
ScGRAS24	DELLA	ScWN3R01G317900.1	Chr3	Zm00001d044065_T001	3
ScGRAS28	PAT1	ScWN3R01G495200.1	Chr3	Zm00001d038225_T001	6
ScGRAS25	LISCL	ScWN3R01G447600.1	Chr3	Zm00001d047813_T002	9
ScGRAS29	DELLA	ScWN4R01G050300.1	Chr4	Zm00001d033680_T001	1
ScGRAS30	SCL4/7	ScWN4R01G061200.1	Chr4	Zm00001d033834_T001	1
ScGRAS33	SCL3	ScWN4R01G163700.1	Chr4	Zm00001d023247_T001	10
ScGRAS32	SCR	ScWN4R01G157800.1	Chr4	Zm00001d005029_T001	2
ScGRAS31	HAM	ScWN4R01G141000.1	Chr4	Zm00001d041919_T001	3
ScGRAS33	SCL3	ScWN4R01G163700.1	Chr4	Zm00001d052463_T001	4
ScGRAS34	LISCL	ScWN4R01G172100.1	Chr4	Zm00001d048600_T001	4
ScGRAS39	LISCL	ScWN4R01G172800.1	Chr4	Zm00001d048601_T001	4
ScGRAS31	HAM	ScWN4R01G141000.1	Chr4	Zm00001d053163_T001	4
ScGRAS30	SCL4/7	ScWN4R01G061200.1	Chr4	Zm00001d013385_T001	5
ScGRAS29	DELLA	ScWN4R01G050300.1	Chr4	Zm00001d013465_T001	5
ScGRAS54	HAM	ScWN5R01G639200.1	Chr5	Zm00001d029855_T001	1
ScGRAS46	LISCL	ScWN5R01G081000.1	Chr5	Zm00001d030744_T001	1
ScGRAS55	HAM	ScWN5R01G648300.1	Chr5	Zm00001d029855_T001	1
ScGRAS53	LISCL	ScWN5R01G571100.1	Chr5	Zm00001d028603_T001	1
ScGRAS47	SCL3	ScWN5R01G140900.1	Chr5	Zm00001d023248_T001	10
ScGRAS49	SCR	ScWN5R01G149200.2	Chr5	Zm00001d005029_T001	2
ScGRAS46	LISCL	ScWN5R01G081000.1	Chr5	Zm00001d041536_T001	3
ScGRAS46	LISCL	ScWN5R01G081000.1	Chr5	Zm00001d048603_T001	4
ScGRAS49	SCR	ScWN5R01G149200.2	Chr5	Zm00001d052380_T001	4
ScGRAS47	SCL3	ScWN5R01G140900.1	Chr5	Zm00001d052463_T001	4
ScGRAS49	SCR	ScWN5R01G149200.2	Chr5	Zm00001d038518_T001	6
ScGRAS58	HAM	ScWN6R01G187800.1	Chr6	Zm00001d026158_T001	10
ScGRAS58	HAM	ScWN6R01G187800.1	Chr6	Zm00001d002718_T001	2
ScGRAS59	SCL3	ScWN6R01G425800.1	Chr6	Zm00001d042127_T001	3
ScGRAS58	HAM	ScWN6R01G187800.1	Chr6	Zm00001d051387_T001	4
ScGRAS57	LAS	ScWN6R01G092200.1	Chr6	Zm00001d015815_T001	5
ScGRAS58	HAM	ScWN6R01G187800.1	Chr6	Zm00001d017513_T001	5
ScGRAS59	SCL3	ScWN6R01G425800.1	Chr6	Zm00001d011881_T001	8
ScGRAS57	LAS	ScWN6R01G092200.1	Chr6	Zm00001d046783_T001	9
ScGRAS64	HAM	ScWN7R01G193300.1	Chr7	Zm00001d028526_T001	1
ScGRAS63	PAT1	ScWN7R01G141100.1	Chr7	Zm00001d048199_T001	9

## Sheet: S.  cereale-A. tauschi
Table S9. One-to-one orthologous relationships between Secale cereale and Aegilops tauschi.
ScGRAS Gene Name	Group	ScGRAS Gene ID	Chromosome Position	AtGRAS Gene ID	Chromosome Position
ScGRAS3	SCR	ScWN1R01G411800.1	Chr1	AET1Gv20722600.1	1D
ScGRAS1	LISCL	ScWN1R01G028300.1	Chr1	AET1Gv20063000.1	1D
ScGRAS2	HAM	ScWN1R01G287000.1	Chr1	AET1Gv20531300.1	1D
ScGRAS4	SHR	ScWN1R01G431700.1	Chr1	AET1Gv20760500.1	1D
ScGRAS2	HAM	ScWN1R01G287000.1	Chr1	AET4Gv20841000.3	4D
ScGRAS3	SCR	ScWN1R01G411800.1	Chr1	AET4Gv20262400.1	4D
ScGRAS11	SCR	ScWN2R01G212900.1	Chr2	AET2Gv20422100.4	2D
ScGRAS12	PAT1	ScWN2R01G226300.1	Chr2	AET2Gv20456600.1	2D
ScGRAS19	SHR	ScWN2R01G528600.1	Chr2	AET2Gv21014700.1	2D
ScGRAS7	SHR	ScWN2R01G188600.1	Chr2	AET2Gv20385100.1	2D
ScGRAS15	OS19	ScWN2R01G330200.1	Chr2	AET2Gv20688300.1	2D
ScGRAS16	OS19	ScWN2R01G334600.1	Chr2	AET2Gv20688300.1	2D
ScGRAS18	PAT1	ScWN2R01G459100.1	Chr2	AET2Gv20882500.1	2D
ScGRAS8	SHR	ScWN2R01G192100.1	Chr2	AET2Gv20388800.2	2D
ScGRAS24	DELLA	ScWN3R01G317900.1	Chr3	AET1Gv20984100.1	1D
ScGRAS24	DELLA	ScWN3R01G317900.1	Chr3	AET3Gv20571400.2	3D
ScGRAS25	LISCL	ScWN3R01G447600.1	Chr3	AET3Gv20809900.3	3D
ScGRAS26	OS4	ScWN3R01G479600.1	Chr3	AET3Gv20872500.3	3D
ScGRAS28	PAT1	ScWN3R01G495200.1	Chr3	AET3Gv20912200.1	3D
ScGRAS23	LISCL	ScWN3R01G110400.1	Chr3	AET3Gv20151700.1	3D
ScGRAS25	LISCL	ScWN3R01G447600.1	Chr3	AET5Gv21112000.1	5D
ScGRAS32	SCR	ScWN4R01G157800.1	Chr4	AET1Gv20722600.1	1D
ScGRAS30	SCL4/7	ScWN4R01G061200.1	Chr4	AET4Gv20112600.2	4D
ScGRAS32	SCR	ScWN4R01G157800.1	Chr4	AET4Gv20262400.1	4D
ScGRAS33	SCL3	ScWN4R01G163700.1	Chr4	AET4Gv20273000.7	4D
ScGRAS34	LISCL	ScWN4R01G172100.1	Chr4	AET4Gv20288100.3	4D
ScGRAS41	LISCL	ScWN4R01G173400.1	Chr4	AET4Gv20289300.2	4D
ScGRAS33	SCL3	ScWN4R01G163700.1	Chr4	AET5Gv20354600.1	5D
ScGRAS32	SCR	ScWN4R01G157800.1	Chr4	AET5Gv20375300.7	5D
ScGRAS45	SCL3	ScWN4R01G562000.1	Chr4	AET6Gv20120600.1	6D
ScGRAS44	DLT	ScWN4R01G507600.1	Chr4	AET7Gv20127900.1	7D
ScGRAS42	LISCL	ScWN4R01G331800.1	Chr4	AET7Gv20449800.1	7D
ScGRAS54	HAM	ScWN5R01G639200.1	Chr5	AET1Gv20531300.1	1D
ScGRAS49	SCR	ScWN5R01G149200.2	Chr5	AET1Gv20722600.1	1D
ScGRAS49	SCR	ScWN5R01G149200.2	Chr5	AET4Gv20262400.1	4D
ScGRAS47	SCL3	ScWN5R01G140900.1	Chr5	AET4Gv20273000.7	4D
ScGRAS50	PAT1	ScWN5R01G359700.1	Chr5	AET5Gv20748900.1	5D
ScGRAS48	LISCL	ScWN5R01G145000.3	Chr5	AET5Gv20366700.4	5D
ScGRAS49	SCR	ScWN5R01G149200.2	Chr5	AET5Gv20375300.7	5D
ScGRAS46	LISCL	ScWN5R01G081000.1	Chr5	AET5Gv20220500.1	5D
ScGRAS51	PAT1	ScWN5R01G470300.1	Chr5	AET5Gv20953500.2	5D
ScGRAS47	SCL3	ScWN5R01G140900.1	Chr5	AET5Gv20354600.1	5D
ScGRAS60	DELLA	ScWN6R01G570400.1	Chr6	AET1Gv20984100.1	1D
ScGRAS59	SCL3	ScWN6R01G425800.1	Chr6	AET3Gv21110100.1	3D
ScGRAS57	LAS	ScWN6R01G092200.1	Chr6	AET6Gv20414700.3	6D
ScGRAS58	HAM	ScWN6R01G187800.1	Chr6	AET6Gv20642200.1	6D
ScGRAS57	LAS	ScWN6R01G092200.1	Chr6	AET7Gv20936600.2	7D
ScGRAS64	HAM	ScWN7R01G193300.1	Chr7	AET4Gv20549000.1	4D
ScGRAS63	PAT1	ScWN7R01G141100.1	Chr7	AET4Gv20656100.1	4D

## Sheet: S. cereale-H. vulgare
Table S9. One-to-one orthologous relationships between Secale cereale and Hordeum vulgare.
ScGRAS Gene Name	Group	ScGRAS Gene ID	Chromosome Position	HvGRAS Gene ID	Chromosome Position
ScGRAS2	HAM	ScWN1R01G287000.1	Chr1	HORVU1Hr1G053510.1	chr1H
ScGRAS3	SCR	ScWN1R01G411800.1	Chr1	HORVU1Hr1G069140.1	chr1H
ScGRAS4	SHR	ScWN1R01G431700.1	Chr1	HORVU1Hr1G066390.1	chr1H
ScGRAS1	LISCL	ScWN1R01G028300.1	Chr1	HORVU1Hr1G004440.1	chr1H
ScGRAS2	HAM	ScWN1R01G287000.1	Chr1	HORVU4Hr1G087700.2	chr4H
ScGRAS8	SHR	ScWN2R01G192100.1	Chr2	HORVU2Hr1G035720.1	chr2H
ScGRAS12	PAT1	ScWN2R01G226300.1	Chr2	HORVU2Hr1G043780.1	chr2H
ScGRAS20	SCL3	ScWN2R01G597200.1	Chr2	HORVU2Hr1G113480.1	chr2H
ScGRAS7	SHR	ScWN2R01G188600.1	Chr2	HORVU2Hr1G035120.1	chr2H
ScGRAS18	PAT1	ScWN2R01G459100.1	Chr2	HORVU2Hr1G094040.2	chr2H
ScGRAS24	DELLA	ScWN3R01G317900.1	Chr3	HORVU1Hr1G090800.1	chr1H
ScGRAS26	OS4	ScWN3R01G479600.1	Chr3	HORVU3Hr1G088780.2	chr3H
ScGRAS24	DELLA	ScWN3R01G317900.1	Chr3	HORVU3Hr1G058100.1	chr3H
ScGRAS28	PAT1	ScWN3R01G495200.1	Chr3	HORVU3Hr1G091250.1	chr3H
ScGRAS23	LISCL	ScWN3R01G110400.1	Chr3	HORVU3Hr1G012520.1	chr3H
ScGRAS25	LISCL	ScWN3R01G447600.1	Chr3	HORVU3Hr1G086210.1	chr3H
ScGRAS32	SCR	ScWN4R01G157800.1	Chr4	HORVU1Hr1G069140.1	chr1H
ScGRAS30	SCL4/7	ScWN4R01G061200.1	Chr4	HORVU4Hr1G008930.3	chr4H
ScGRAS31	HAM	ScWN4R01G141000.1	Chr4	HORVU4Hr1G020490.26	chr4H
ScGRAS32	SCR	ScWN4R01G157800.1	Chr4	HORVU4Hr1G024020.1	chr4H
ScGRAS29	DELLA	ScWN4R01G050300.1	Chr4	HORVU4Hr1G006930.1	chr4H
ScGRAS36	LISCL	ScWN4R01G172500.1	Chr4	HORVU4Hr1G027520.2	chr4H
ScGRAS34	LISCL	ScWN4R01G172100.1	Chr4	HORVU4Hr1G027480.1	chr4H
ScGRAS41	LISCL	ScWN4R01G173400.1	Chr4	HORVU4Hr1G027520.2	chr4H
ScGRAS32	SCR	ScWN4R01G157800.1	Chr4	HORVU5Hr1G045920.2	chr5H
ScGRAS44	DLT	ScWN4R01G507600.1	Chr4	HORVU7Hr1G010620.1	chr7H
ScGRAS49	SCR	ScWN5R01G149200.2	Chr5	HORVU1Hr1G069140.1	chr1H
ScGRAS54	HAM	ScWN5R01G639200.1	Chr5	HORVU1Hr1G053510.1	chr1H
ScGRAS54	HAM	ScWN5R01G639200.1	Chr5	HORVU4Hr1G087700.2	chr4H
ScGRAS47	SCL3	ScWN5R01G140900.1	Chr5	HORVU4Hr1G026010.3	chr4H
ScGRAS48	LISCL	ScWN5R01G145000.3	Chr5	HORVU5Hr1G045020.29	chr5H
ScGRAS49	SCR	ScWN5R01G149200.2	Chr5	HORVU5Hr1G045920.2	chr5H
ScGRAS46	LISCL	ScWN5R01G081000.1	Chr5	HORVU5Hr1G020900.1	chr5H
ScGRAS47	SCL3	ScWN5R01G140900.1	Chr5	HORVU5Hr1G043310.1	chr5H
ScGRAS51	PAT1	ScWN5R01G470300.1	Chr5	HORVU5Hr1G099160.1	chr5H
ScGRAS60	DELLA	ScWN6R01G570400.1	Chr6	HORVU1Hr1G090800.1	chr1H
ScGRAS59	SCL3	ScWN6R01G425800.1	Chr6	HORVU3Hr1G106260.1	chr3H
ScGRAS57	LAS	ScWN6R01G092200.1	Chr6	HORVU6Hr1G033280.1	chr6H
ScGRAS58	HAM	ScWN6R01G187800.1	Chr6	HORVU6Hr1G063650.1	chr6H
ScGRAS57	LAS	ScWN6R01G092200.1	Chr6	HORVU7Hr1G091000.1	chr7H
ScGRAS63	PAT1	ScWN7R01G141100.1	Chr7	HORVU4Hr1G071670.1	chr4H
ScGRAS64	HAM	ScWN7R01G193300.1	Chr7	HORVU4Hr1G061310.1	chr4H

## Sheet: S. cereale-T. aestivu
Table S9. One-to-one orthologous relationships between Secale cereale and Triticum aestivum.
ScGRAS Gene Name	Group	ScGRAS Gene ID	Chromosome Position	TaGRAS Gene ID	Chromosome Position
ScGRAS3	SCR	ScWN1R01G411800.1	Chr1	TraesARI1A01G320100.1	1A
ScGRAS2	HAM	ScWN1R01G287000.1	Chr1	TraesARI1A01G226900.1	1A
ScGRAS1	LISCL	ScWN1R01G028300.1	Chr1	TraesARI1A01G030400.1	1A
ScGRAS3	SCR	ScWN1R01G411800.1	Chr1	TraesARI1B01G334000.1	1B
ScGRAS2	HAM	ScWN1R01G287000.1	Chr1	TraesARI1B01G236400.1	1B
ScGRAS3	SCR	ScWN1R01G411800.1	Chr1	TraesARI1D01G334300.1	1D
ScGRAS2	HAM	ScWN1R01G287000.1	Chr1	TraesARI1D01G236700.1	1D
ScGRAS1	LISCL	ScWN1R01G028300.1	Chr1	TraesARI1D01G035900.1	1D
ScGRAS2	HAM	ScWN1R01G287000.1	Chr1	TraesARI5A01G564400.1	5A
ScGRAS11	SCR	ScWN2R01G212900.1	Chr2	TraesARI2A01G220900.1	2A
ScGRAS19	SHR	ScWN2R01G528600.1	Chr2	TraesARI2A01G495200.1	2A
ScGRAS12	PAT1	ScWN2R01G226300.1	Chr2	TraesARI2A01G236200.1	2A
ScGRAS8	SHR	ScWN2R01G192100.1	Chr2	TraesARI2A01G212100.1	2A
ScGRAS9	PAT1	ScWN2R01G207200.1	Chr2	TraesARI2A01G208800.1	2A
ScGRAS5	OS43	ScWN2R01G067300.1	Chr2	TraesARI2A01G111200.1	2A
ScGRAS15	OS19	ScWN2R01G330200.1	Chr2	TraesARI2A01G330700.1	2A
ScGRAS18	PAT1	ScWN2R01G459100.1	Chr2	TraesARI2A01G426500.1	2A
ScGRAS16	OS19	ScWN2R01G334600.1	Chr2	TraesARI2A01G330700.1	2A
ScGRAS7	SHR	ScWN2R01G188600.1	Chr2	TraesARI2A01G214300.1	2A
ScGRAS7	SHR	ScWN2R01G188600.1	Chr2	TraesARI2B01G235300.1	2B
ScGRAS8	SHR	ScWN2R01G192100.1	Chr2	TraesARI2B01G237800.1	2B
ScGRAS11	SCR	ScWN2R01G212900.1	Chr2	TraesARI2B01G251100.1	2B
ScGRAS12	PAT1	ScWN2R01G226300.1	Chr2	TraesARI2B01G263700.1	2B
ScGRAS19	SHR	ScWN2R01G528600.1	Chr2	TraesARI2B01G522700.1	2B
ScGRAS5	OS43	ScWN2R01G067300.1	Chr2	TraesARI2B01G123800.1	2B
ScGRAS15	OS19	ScWN2R01G330200.1	Chr2	TraesARI2B01G349700.1	2B
ScGRAS18	PAT1	ScWN2R01G459100.1	Chr2	TraesARI2B01G447300.1	2B
ScGRAS16	OS19	ScWN2R01G334600.1	Chr2	TraesARI2B01G349700.1	2B
ScGRAS9	PAT1	ScWN2R01G207200.1	Chr2	TraesARI2B01G240500.1	2B
ScGRAS7	SHR	ScWN2R01G188600.1	Chr2	TraesARI2D01G213500.1	2D
ScGRAS12	PAT1	ScWN2R01G226300.1	Chr2	TraesARI2D01G242300.1	2D
ScGRAS11	SCR	ScWN2R01G212900.1	Chr2	TraesARI2D01G230200.1	2D
ScGRAS19	SHR	ScWN2R01G528600.1	Chr2	TraesARI2D01G496400.1	2D
ScGRAS15	OS19	ScWN2R01G330200.1	Chr2	TraesARI2D01G328700.1	2D
ScGRAS18	PAT1	ScWN2R01G459100.1	Chr2	TraesARI2D01G423100.1	2D
ScGRAS16	OS19	ScWN2R01G334600.1	Chr2	TraesARI2D01G328700.1	2D
ScGRAS9	PAT1	ScWN2R01G207200.1	Chr2	TraesARI2D01G219000.1	2D
ScGRAS8	SHR	ScWN2R01G192100.1	Chr2	TraesARI2D01G215300.1	2D
ScGRAS24	DELLA	ScWN3R01G317900.1	Chr3	TraesARI1A01G443100.1	1A
ScGRAS24	DELLA	ScWN3R01G317900.1	Chr3	TraesARI1D01G462700.1	1D
ScGRAS25	PAT1	ScWN3R01G447600.1	Chr3	TraesARI3A01G385900.1	3A
ScGRAS26	OS4	ScWN3R01G479600.1	Chr3	TraesARI3A01G418500.1	3A
ScGRAS28	PAT1	ScWN3R01G495200.1	Chr3	TraesARI3A01G435000.1	3A
ScGRAS24	DELLA	ScWN3R01G317900.1	Chr3	TraesARI3A01G259500.1	3A
ScGRAS23	LISCL	ScWN3R01G110400.1	Chr3	TraesARI3A01G074300.1	3A
ScGRAS25	LISCL	ScWN3R01G447600.1	Chr3	TraesARI3B01G434600.1	3B
ScGRAS26	OS4	ScWN3R01G479600.1	Chr3	TraesARI3B01G468300.1	3B
ScGRAS28	PAT1	ScWN3R01G495200.1	Chr3	TraesARI3B01G486600.1	3B
ScGRAS24	DELLA	ScWN3R01G317900.1	Chr3	TraesARI3B01G296900.1	3B
ScGRAS23	LISCL	ScWN3R01G110400.1	Chr3	TraesARI3B01G105500.1	3B
ScGRAS24	DELLA	ScWN3R01G317900.1	Chr3	TraesARI3D01G247400.1	3D
ScGRAS25	LISCL	ScWN3R01G447600.1	Chr3	TraesARI3D01G373500.1	3D
ScGRAS26	OS4	ScWN3R01G479600.1	Chr3	TraesARI3D01G407000.1	3D
ScGRAS27	OS4	ScWN3R01G479700.1	Chr3	TraesARI3D01G407100.1	3D
ScGRAS28	PAT1	ScWN3R01G495200.1	Chr3	TraesARI3D01G425900.1	3D
ScGRAS23	LISCL	ScWN3R01G110400.1	Chr3	TraesARI3D01G068900.1	3D
ScGRAS31	HAM	ScWN4R01G141000.1	Chr4	TraesARI4A01G220300.1	4A
ScGRAS44	DLT	ScWN4R01G507600.1	Chr4	TraesARI4A01G461300.1	4A
ScGRAS33	SCL3	ScWN4R01G163700.1	Chr4	TraesARI4A01G195100.1	4A
ScGRAS30	SCL4/7	ScWN4R01G061200.1	Chr4	TraesARI4A01G274200.1	4A
ScGRAS29	DELLA	ScWN4R01G050300.1	Chr4	TraesARI4A01G285400.1	4A
ScGRAS32	SCR	ScWN4R01G157800.1	Chr4	TraesARI4A01G200900.1	4A
ScGRAS41	LISCL	ScWN4R01G173400.1	Chr4	TraesARI4A01G185400.1	4A
ScGRAS40	LISCL	ScWN4R01G172900.1	Chr4	TraesARI4A01G185500.1	4A
ScGRAS39	LISCL	ScWN4R01G172800.1	Chr4	TraesARI4A01G185600.1	4A
ScGRAS37	LISCL	ScWN4R01G172600.1	Chr4	TraesARI4A01G185700.1	4A
ScGRAS36	LISCL	ScWN4R01G172500.1	Chr4	TraesARI4A01G185800.1	4A
ScGRAS29	DELLA	ScWN4R01G050300.1	Chr4	TraesARI4B01G047200.1	4B
ScGRAS30	SCL4/7	ScWN4R01G061200.1	Chr4	TraesARI4B01G058800.1	4B
ScGRAS33	SCL3	ScWN4R01G163700.1	Chr4	TraesARI4B01G142600.1	4B
ScGRAS34	LISCL	ScWN4R01G172100.1	Chr4	TraesARI4B01G150900.1	4B
ScGRAS35	LISCL	ScWN4R01G172400.1	Chr4	TraesARI4B01G151200.1	4B
ScGRAS36	LISCL	ScWN4R01G172500.1	Chr4	TraesARI4B01G151300.1	4B
ScGRAS37	LISCL	ScWN4R01G172600.1	Chr4	TraesARI4B01G151400.1	4B
ScGRAS39	LISCL	ScWN4R01G172800.1	Chr4	TraesARI4B01G151600.1	4B
ScGRAS41	LISCL	ScWN4R01G173400.1	Chr4	TraesARI4B01G151700.1	4B
ScGRAS32	SCR	ScWN4R01G157800.1	Chr4	TraesARI4B01G133800.1	4B
ScGRAS31	HAM	ScWN4R01G141000.1	Chr4	TraesARI4B01G122100.1	4B
ScGRAS29	DELLA	ScWN4R01G050300.1	Chr4	TraesARI4D01G043700.1	4D
ScGRAS30	SCL4/7	ScWN4R01G061200.1	Chr4	TraesARI4D01G057600.1	4D
ScGRAS32	SCR	ScWN4R01G157800.1	Chr4	TraesARI4D01G129000.1	4D
ScGRAS33	SCL3	ScWN4R01G163700.1	Chr4	TraesARI4D01G134900.1	4D
ScGRAS34	LISCL	ScWN4R01G172100.1	Chr4	TraesARI4D01G143000.1	4D
ScGRAS35	LISCL	ScWN4R01G172400.1	Chr4	TraesARI4D01G143500.1	4D
ScGRAS36	LISCL	ScWN4R01G172500.1	Chr4	TraesARI4D01G143600.1	4D
ScGRAS37	LISCL	ScWN4R01G172600.1	Chr4	TraesARI4D01G143700.1	4D
ScGRAS39	LISCL	ScWN4R01G172800.1	Chr4	TraesARI4D01G144000.1	4D
ScGRAS41	LISCL	ScWN4R01G173400.1	Chr4	TraesARI4D01G144100.1	4D
ScGRAS31	HAM	ScWN4R01G141000.1	Chr4	TraesARI4D01G117200.1	4D
ScGRAS32	SCR	ScWN4R01G157800.1	Chr4	TraesARI5D01G163100.1	5D
ScGRAS33	SCL3	ScWN4R01G163700.1	Chr4	TraesARI5D01G154300.1	5D
ScGRAS45	SCL3	ScWN4R01G562000.1	Chr4	TraesARI6D01G061700.1	6D
ScGRAS44	DLT	ScWN4R01G507600.1	Chr4	TraesARI7A01G063600.1	7A
ScGRAS42	LISCL	ScWN4R01G331800.1	Chr4	TraesARI7A01G196600.1	7A
ScGRAS32	SCR	ScWN4R01G157800.1	Chr4	TraesARI7B01G381500.1	7B
ScGRAS44	DLT	ScWN4R01G507600.1	Chr4	TraesARI7D01G061400.1	7D
ScGRAS42	LISCL	ScWN4R01G331800.1	Chr4	TraesARI7D01G192400.1	7D
ScGRAS54	HAM	ScWN5R01G639200.1	Chr5	TraesARI1B01G236400.1	1B
ScGRAS54	HAM	ScWN5R01G639200.1	Chr5	TraesARI1D01G236700.1	1D
ScGRAS49	SCR	ScWN5R01G149200.2	Chr5	TraesARI4B01G133800.1	4B
ScGRAS49	SCR	ScWN5R01G149200.2	Chr5	TraesARI4D01G129000.1	4D
ScGRAS47	SCL3	ScWN5R01G140900.1	Chr5	TraesARI5A01G143600.1	5A
ScGRAS49	SCR	ScWN5R01G149200.2	Chr5	TraesARI5A01G152900.1	5A
ScGRAS48	LISCL	ScWN5R01G145000.3	Chr5	TraesARI5A01G148000.1	5A
ScGRAS51	PAT1	ScWN5R01G470300.1	Chr5	TraesARI5A01G430200.1	5A
ScGRAS46	LISCL	ScWN5R01G081000.1	Chr5	TraesARI5B01G094000.1	5B
ScGRAS50	PAT1	ScWN5R01G359700.1	Chr5	TraesARI5D01G359900.1	5D
ScGRAS46	LISCL	ScWN5R01G081000.1	Chr5	TraesARI5D01G103300.1	5D
ScGRAS51	PAT1	ScWN5R01G470300.1	Chr5	TraesARI5D01G459500.1	5D
ScGRAS49	SCR	ScWN5R01G149200.2	Chr5	TraesARI5D01G163100.1	5D
ScGRAS48	LISCL	ScWN5R01G145000.3	Chr5	TraesARI5D01G168500.1	5D
ScGRAS47	SCL3	ScWN5R01G140900.1	Chr5	TraesARI5D01G154300.1	5D
ScGRAS51	PAT1	ScWN5R01G470300.1	Chr5	TraesARI5D01G456500.1	5D
ScGRAS50	PAT1	ScWN5R01G359700.1	Chr5	TraesARI7B01G575700.1	7B
ScGRAS47	SCL3	ScWN5R01G140900.1	Chr5	TraesARI7B01G371200.1	7B
ScGRAS48	LISCL	ScWN5R01G145000.3	Chr5	TraesARI7B01G375900.1	7B
ScGRAS49	SCR	ScWN5R01G149200.2	Chr5	TraesARI7B01G381500.1	7B
ScGRAS51	PAT1	ScWN5R01G470300.1	Chr5	TraesARI7B01G668400.1	7B
ScGRAS60	DELLA	ScWN6R01G570400.1	Chr6	TraesARI1A01G443100.1	1A
ScGRAS60	DELLA	ScWN6R01G570400.1	Chr6	TraesARI1B01G477100.1	1B
ScGRAS60	DELLA	ScWN6R01G570400.1	Chr6	TraesARI1D01G462700.1	1D
ScGRAS59	SCL3	ScWN6R01G425800.1	Chr6	TraesARI3A01G521600.1	3A
ScGRAS59	SCL3	ScWN6R01G425800.1	Chr6	TraesARI3B01G597600.1	3B
ScGRAS59	SCL3	ScWN6R01G425800.1	Chr6	TraesARI3D01G515200.1	3D
ScGRAS58	HAM	ScWN6R01G187800.1	Chr6	TraesARI6A01G265400.1	6A
ScGRAS57	LAS	ScWN6R01G092200.1	Chr6	TraesARI6A01G171200.1	6A
ScGRAS57	LAS	ScWN6R01G092200.1	Chr6	TraesARI6B01G216200.1	6B
ScGRAS58	HAM	ScWN6R01G187800.1	Chr6	TraesARI6B01G304100.1	6B
ScGRAS57	LAS	ScWN6R01G092200.1	Chr6	TraesARI6D01G178100.1	6D
ScGRAS58	HAM	ScWN6R01G187800.1	Chr6	TraesARI6D01G262200.1	6D
ScGRAS64	HAM	ScWN7R01G193300.1	Chr7	TraesARI4A01G093400.1	4A
ScGRAS63	PAT1	ScWN7R01G141100.1	Chr7	TraesARI4A01G041900.1	4A
ScGRAS64	HAM	ScWN7R01G193300.1	Chr7	TraesARI4B01G232800.1	4B
ScGRAS63	PAT1	ScWN7R01G141100.1	Chr7	TraesARI4B01G285700.1	4B
ScGRAS64	HAM	ScWN7R01G193300.1	Chr7	TraesARI4D01G231800.1	4D
ScGRAS63	PAT1	ScWN7R01G141100.1	Chr7	TraesARI4D01G284100.1	4D
ScGRAS65	LAS	ScWN7R01G378400.1	Chr7	TraesARI7B01G245200.1	7B
