# Supplementary material for: GRAS gene family in rye (Secale cereale L.): genome-wide identification, phylogeny, evolutionary expansion and expression analyses
Source: BMC Plant Biol. 2024 Jan 13;24:46. doi: 10.1186/s12870-023-04674-1 (PMC10787399; doi:10.1186/s12870-023-04674-1)
Supplement: Supplementary file 10 — Supplementary Material 10: Table S10. Results of Tajima’s D neutrality test [file 12870_2023_4674_MOESM10_ESM.xlsx]

## Sheet: Tajima's Neutrality Test.
Table S10. Results of Tajima's D neutrality test.
m	S	ps	Θ	π	D
67	139	0.992857	0.207953	0.657637	7.49356
NOTE.-- The analysis involved 67 amino acid sequences. All positions containing gaps and missing data were eliminated. There were a total of 140 positions in the final dataset. Evolutionary analyses were conducted in MEGA7 [2].
Abbreviations: m = number of sequences, n = total number of sites, S = Number of segregating sites, ps = S/n, Θ = ps/a1, π = nucleotide diversity, and D is the Tajima test statistic (see chapter 12 in ref. [3] for details).
1. Tajima F. (1989). Statistical methods to test for nucleotide mutation hypothesis by DNA polymorphism. Genetics 123:585-595.
2. Kumar S., Stecher G., and Tamura K. (2015). MEGA7: Molecular Evolutionary Genetics Analysis version 7.0 for bigger datasets.Molecular Biology and Evolution (submitted).
3. Nei M. and Kumar S. (2000). Molecular Evolution and Phylogenetics. Oxford University Press, New York.
Disclaimer: Although utmost care has been taken to ensure the correctness of the caption, the caption text is provided "as is" without any warranty of any kind. Authors advise the user to carefully check the caption prior to its use for any purpose and report any errors or problems to the authors immediately (www.megasoftware.net). In no event shall the authors and their employers be liable for a…
