# Supplementary material for: GRAS gene family in rye (Secale cereale L.): genome-wide identification, phylogeny, evolutionary expansion and expression analyses
Source: BMC Plant Biol. 2024 Jan 13;24:46. doi: 10.1186/s12870-023-04674-1 (PMC10787399; doi:10.1186/s12870-023-04674-1)
Supplement: Supplementary file 11 — Supplementary Material 11: Table S11. Ka/Ks ratio distribution of gene pairs in different subfamilies in Weininng [file 12870_2023_4674_MOESM11_ESM.xlsx]

## Sheet: weining
Table S11. Ka/Ks ratio distribution of gene pairs in different subfamilies in Weininng.
Subfamily	gene 1	gene 2	Ka	Ks	Ka/Ks	Mean of Ka/Ks values in different subfamilies
DELLA	ScGRAS24	ScGRAS29	0.42	0.65	0.65	0.481667
DELLA	ScGRAS24	ScGRAS60	0.38	0.91	0.42
DELLA	ScGRAS24	ScGRAS61	0.36	0.91	0.4
DELLA	ScGRAS29	ScGRAS60	0.54	1.04	0.52
DELLA	ScGRAS29	ScGRAS61	0.58	0.93	0.62
DELLA	ScGRAS60	ScGRAS61	0.08	0.28	0.28
HAM	ScGRAS2	ScGRAS6	0.47	0.71	0.66	0.546071
HAM	ScGRAS2	ScGRAS31	0.84	2.21	0.38
HAM	ScGRAS2	ScGRAS54	0.28	0.63	0.45
HAM	ScGRAS2	ScGRAS55	0.28	0.62	0.46
HAM	ScGRAS2	ScGRAS58	0.41	1.39	0.29
HAM	ScGRAS2	ScGRAS64	0.89	0.89	0.99
HAM	ScGRAS2	ScGRAS66	0.49	0.7	0.7
HAM	ScGRAS31	ScGRAS54	0.83	2.38	0.35
HAM	ScGRAS31	ScGRAS55	0.84	2.45	0.34
HAM	ScGRAS31	ScGRAS58	0.8	3.97	0.2
HAM	ScGRAS31	ScGRAS64	0.69	2.36	0.29
HAM	ScGRAS31	ScGRAS66	0.88	2.28	0.39
HAM	ScGRAS54	ScGRAS55	0	0.01	0.05
HAM	ScGRAS54	ScGRAS58	0.38	1.3	0.29
HAM	ScGRAS54	ScGRAS64	0.81	0.85	0.96
HAM	ScGRAS54	ScGRAS66	0.47	0.67	0.7
HAM	ScGRAS55	ScGRAS58	0.39	1.28	0.3
HAM	ScGRAS55	ScGRAS64	0.82	0.82	0.99
HAM	ScGRAS55	ScGRAS66	0.47	0.65	0.71
HAM	ScGRAS58	ScGRAS64	0.8	1.17	0.68
HAM	ScGRAS58	ScGRAS66	0.46	1.12	0.41
HAM	ScGRAS6	ScGRAS31	0.94	2.2	0.42
HAM	ScGRAS6	ScGRAS54	0.47	0.61	0.76
HAM	ScGRAS6	ScGRAS55	0.47	0.6	0.78
HAM	ScGRAS6	ScGRAS58	0.46	1.12	0.41
HAM	ScGRAS6	ScGRAS64	0.84	0.83	1.01
HAM	ScGRAS6	ScGRAS66	0.01	0.04	0.25
HAM	ScGRAS64	ScGRAS66	0.82	0.76	1.07
LAS	ScGRAS57	ScGRAS65	0.23	0.66	0.35	0.35
LISCL	ScGRAS17	ScGRAS34	0.52	1.67	0.31	0.3114
LISCL	ScGRAS17	ScGRAS35	0.51	1.6	0.32
LISCL	ScGRAS17	ScGRAS36	0.49	1.72	0.29
LISCL	ScGRAS17	ScGRAS37	0.52	1.85	0.28
LISCL	ScGRAS17	ScGRAS38	0.48	1.85	0.26
LISCL	ScGRAS17	ScGRAS39	0.48	1.39	0.35
LISCL	ScGRAS17	ScGRAS40	0.52	1.31	0.39
LISCL	ScGRAS17	ScGRAS41	0.43	1.6	0.27
LISCL	ScGRAS17	ScGRAS42	0.45	1.1	0.41
LISCL	ScGRAS17	ScGRAS46	0.42	1.41	0.3
LISCL	ScGRAS17	ScGRAS48	0.43	2.61	0.16
LISCL	ScGRAS17	ScGRAS52	0	0.03	0.15
LISCL	ScGRAS17	ScGRAS53	0	0.02	0.16
LISCL	ScGRAS17	ScGRAS62	0.55	1.61	0.34
LISCL	ScGRAS34	ScGRAS35	0.22	0.59	0.38
LISCL	ScGRAS34	ScGRAS36	0.37	1.36	0.27
LISCL	ScGRAS34	ScGRAS37	0.38	1.4	0.27
LISCL	ScGRAS34	ScGRAS38	0.37	1.12	0.33
LISCL	ScGRAS34	ScGRAS39	0.37	1.15	0.32
LISCL	ScGRAS34	ScGRAS40	0.38	1.08	0.35
LISCL	ScGRAS34	ScGRAS41	0.37	1.19	0.32
LISCL	ScGRAS34	ScGRAS42	0.36	1.01	0.36
LISCL	ScGRAS34	ScGRAS46	0.4	1.33	0.3
LISCL	ScGRAS34	ScGRAS48	0.51	/	/
LISCL	ScGRAS34	ScGRAS52	0.53	1.69	0.31
LISCL	ScGRAS34	ScGRAS53	0.52	1.57	0.33
LISCL	ScGRAS34	ScGRAS62	0.13	0.26	0.49
LISCL	ScGRAS35	ScGRAS36	0.37	1.21	0.3
LISCL	ScGRAS35	ScGRAS37	0.39	1.27	0.31
LISCL	ScGRAS35	ScGRAS38	0.41	1.37	0.3
LISCL	ScGRAS35	ScGRAS39	0.37	1.28	0.29
LISCL	ScGRAS35	ScGRAS40	0.39	0.95	0.41
LISCL	ScGRAS35	ScGRAS41	0.36	1.07	0.34
LISCL	ScGRAS35	ScGRAS42	0.36	0.77	0.47
LISCL	ScGRAS35	ScGRAS46	0.42	1.34	0.31
LISCL	ScGRAS35	ScGRAS48	0.51	3.4	0.15
LISCL	ScGRAS35	ScGRAS52	0.51	1.55	0.33
LISCL	ScGRAS35	ScGRAS53	0.51	1.55	0.33
LISCL	ScGRAS35	ScGRAS62	0.27	0.57	0.47
LISCL	ScGRAS36	ScGRAS37	0.32	1.18	0.27
LISCL	ScGRAS36	ScGRAS38	0.35	1.26	0.27
LISCL	ScGRAS36	ScGRAS39	0.34	1.06	0.32
LISCL	ScGRAS36	ScGRAS40	0.35	1.03	0.34
LISCL	ScGRAS36	ScGRAS41	0.32	1.41	0.23
LISCL	ScGRAS36	ScGRAS42	0.31	1.08	0.29
LISCL	ScGRAS36	ScGRAS46	0.37	1.24	0.29
LISCL	ScGRAS36	ScGRAS48	0.47	/	/
LISCL	ScGRAS36	ScGRAS52	0.52	1.71	0.3
LISCL	ScGRAS36	ScGRAS53	0.49	1.68	0.29
LISCL	ScGRAS36	ScGRAS62	0.4	1.06	0.37
LISCL	ScGRAS37	ScGRAS38	0.11	0.38	0.29
LISCL	ScGRAS37	ScGRAS39	0.37	1.06	0.35
LISCL	ScGRAS37	ScGRAS40	0.38	1.15	0.33
LISCL	ScGRAS37	ScGRAS41	0.36	1.49	0.24
LISCL	ScGRAS37	ScGRAS42	0.33	1.3	0.25
LISCL	ScGRAS37	ScGRAS46	0.36	1.28	0.28
LISCL	ScGRAS37	ScGRAS48	0.48	2.4	0.2
LISCL	ScGRAS37	ScGRAS52	0.48	1.65	0.29
LISCL	ScGRAS37	ScGRAS53	0.51	1.7	0.3
LISCL	ScGRAS37	ScGRAS62	0.43	1.21	0.36
LISCL	ScGRAS38	ScGRAS39	0.36	1.02	0.36
LISCL	ScGRAS38	ScGRAS40	0.37	1.09	0.34
LISCL	ScGRAS38	ScGRAS41	0.33	1.29	0.26
LISCL	ScGRAS38	ScGRAS42	0.32	1.24	0.26
LISCL	ScGRAS38	ScGRAS46	0.35	1.19	0.3
LISCL	ScGRAS38	ScGRAS48	0.5	/	/
LISCL	ScGRAS38	ScGRAS52	0.48	1.71	0.28
LISCL	ScGRAS38	ScGRAS53	0.48	1.7	0.28
LISCL	ScGRAS38	ScGRAS62	0.39	1.03	0.37
LISCL	ScGRAS39	ScGRAS40	0.1	0.35	0.3
LISCL	ScGRAS39	ScGRAS41	0.29	0.9	0.33
LISCL	ScGRAS39	ScGRAS42	0.28	0.85	0.33
LISCL	ScGRAS39	ScGRAS46	0.37	0.93	0.4
LISCL	ScGRAS39	ScGRAS48	0.53	2.22	0.24
LISCL	ScGRAS39	ScGRAS52	0.49	1.3	0.38
LISCL	ScGRAS39	ScGRAS53	0.49	1.29	0.38
LISCL	ScGRAS39	ScGRAS62	0.42	1.28	0.33
LISCL	ScGRAS40	ScGRAS41	0.33	0.91	0.36
LISCL	ScGRAS40	ScGRAS42	0.31	0.76	0.4
LISCL	ScGRAS40	ScGRAS46	0.41	0.97	0.42
LISCL	ScGRAS40	ScGRAS48	0.54	2	0.27
LISCL	ScGRAS40	ScGRAS52	0.52	1.25	0.42
LISCL	ScGRAS40	ScGRAS53	0.52	1.25	0.41
LISCL	ScGRAS40	ScGRAS62	0.41	1.11	0.37
LISCL	ScGRAS41	ScGRAS42	0.23	0.66	0.36
LISCL	ScGRAS41	ScGRAS46	0.34	1.18	0.29
LISCL	ScGRAS41	ScGRAS48	0.49	/	/
LISCL	ScGRAS41	ScGRAS52	0.43	1.5	0.29
LISCL	ScGRAS41	ScGRAS53	0.42	1.56	0.27
LISCL	ScGRAS41	ScGRAS62	0.4	1.32	0.3
LISCL	ScGRAS42	ScGRAS46	0.32	1.04	0.31
LISCL	ScGRAS42	ScGRAS48	0.48	/	/
LISCL	ScGRAS42	ScGRAS52	0.48	1.07	0.45
LISCL	ScGRAS42	ScGRAS53	0.48	1.07	0.45
LISCL	ScGRAS42	ScGRAS62	0.39	0.94	0.42
LISCL	ScGRAS46	ScGRAS48	0.43	5.86	0.07
LISCL	ScGRAS46	ScGRAS52	0.41	1.3	0.31
LISCL	ScGRAS46	ScGRAS53	0.41	1.31	0.31
LISCL	ScGRAS46	ScGRAS62	0.44	1.35	0.33
LISCL	ScGRAS48	ScGRAS52	0.42	2.82	0.15
LISCL	ScGRAS48	ScGRAS53	0.43	2.57	0.17
LISCL	ScGRAS48	ScGRAS62	0.55	4.05	0.14
LISCL	ScGRAS52	ScGRAS53	0	0.02	0.14
LISCL	ScGRAS52	ScGRAS62	0.55	1.58	0.35
LISCL	ScGRAS53	ScGRAS62	0.54	1.57	0.35
Os19	ScGRAS14	ScGRAS15	0.08	0.13	0.59	0.49
Os19	ScGRAS14	ScGRAS16	0.11	0.15	0.72
Os19	ScGRAS15	ScGRAS16	0.01	0.08	0.16
Os4	ScGRAS26	ScGRAS27	0.05	0.29	0.17	0.17
PAT1	ScGRAS1	ScGRAS9	0.82	/	/	0.284821
PAT1	ScGRAS1	ScGRAS10	0.82	/	/
PAT1	ScGRAS1	ScGRAS12	0.79	/	/
PAT1	ScGRAS1	ScGRAS13	0.79	/	/
PAT1	ScGRAS1	ScGRAS18	0.96	/	/
PAT1	ScGRAS1	ScGRAS23	0.5	1.56	0.32
PAT1	ScGRAS1	ScGRAS25	0.51	/	/
PAT1	ScGRAS1	ScGRAS28	0.79	/	/
PAT1	ScGRAS1	ScGRAS43	0.78	/	/
PAT1	ScGRAS1	ScGRAS50	0.89	/	/
PAT1	ScGRAS1	ScGRAS51	0.83	2.77	0.3
PAT1	ScGRAS1	ScGRAS56	0.83	2.77	0.3
PAT1	ScGRAS1	ScGRAS63	0.8	/	/
PAT1	ScGRAS1	ScGRAS67	0.76	2.5	0.3
PAT1	ScGRAS10	ScGRAS12	0.43	1.65	0.26
PAT1	ScGRAS10	ScGRAS13	0.43	1.65	0.26
PAT1	ScGRAS10	ScGRAS18	0.77	1.15	0.66
PAT1	ScGRAS10	ScGRAS23	0.81	/	/
PAT1	ScGRAS10	ScGRAS25	0.87	2.14	0.41
PAT1	ScGRAS10	ScGRAS28	0.5	2.9	0.17
PAT1	ScGRAS10	ScGRAS43	0.5	1.58	0.32
PAT1	ScGRAS10	ScGRAS50	0.31	0.77	0.4
PAT1	ScGRAS10	ScGRAS51	0.37	2.53	0.14
PAT1	ScGRAS10	ScGRAS56	0.37	2.53	0.14
PAT1	ScGRAS10	ScGRAS63	0.36	/	/
PAT1	ScGRAS10	ScGRAS67	0.34	1.86	0.18
PAT1	ScGRAS12	ScGRAS13	0	0	/
PAT1	ScGRAS12	ScGRAS18	0.84	3.71	0.23
PAT1	ScGRAS12	ScGRAS23	0.88	/	/
PAT1	ScGRAS12	ScGRAS25	0.93	/	/
PAT1	ScGRAS12	ScGRAS28	0.54	/	/
PAT1	ScGRAS12	ScGRAS43	0.03	0.05	0.51
PAT1	ScGRAS12	ScGRAS50	0.45	1.78	0.26
PAT1	ScGRAS12	ScGRAS51	0.44	/	/
PAT1	ScGRAS12	ScGRAS56	0.44	/	/
PAT1	ScGRAS12	ScGRAS63	0.44	/	/
PAT1	ScGRAS12	ScGRAS67	0.44	/	/
PAT1	ScGRAS13	ScGRAS18	0.84	3.71	0.23
PAT1	ScGRAS13	ScGRAS23	0.88	/	/
PAT1	ScGRAS13	ScGRAS25	0.93	/	/
PAT1	ScGRAS13	ScGRAS28	0.54	/	/
PAT1	ScGRAS13	ScGRAS43	0.03	0.05	0.51
PAT1	ScGRAS13	ScGRAS50	0.45	1.78	0.26
PAT1	ScGRAS13	ScGRAS51	0.44	/	/
PAT1	ScGRAS13	ScGRAS56	0.44	/	/
PAT1	ScGRAS13	ScGRAS63	0.44	/	/
PAT1	ScGRAS13	ScGRAS67	0.44	/	/
PAT1	ScGRAS18	ScGRAS23	0.97	/	/
PAT1	ScGRAS18	ScGRAS25	0.96	2.19	0.44
PAT1	ScGRAS18	ScGRAS28	0.7	/	/
PAT1	ScGRAS18	ScGRAS43	0.92	2.4	0.38
PAT1	ScGRAS18	ScGRAS50	0.82	2.27	0.36
PAT1	ScGRAS18	ScGRAS51	0.79	/	/
PAT1	ScGRAS18	ScGRAS56	0.79	/	/
PAT1	ScGRAS18	ScGRAS63	0.81	/	/
PAT1	ScGRAS18	ScGRAS67	0.84	/	/
PAT1	ScGRAS23	ScGRAS25	0.58	/	/
PAT1	ScGRAS23	ScGRAS28	0.81	/	/
PAT1	ScGRAS23	ScGRAS43	0.77	/	/
PAT1	ScGRAS23	ScGRAS50	0.88	/	/
PAT1	ScGRAS23	ScGRAS51	0.83	/	/
PAT1	ScGRAS23	ScGRAS56	0.83	/	/
PAT1	ScGRAS23	ScGRAS63	0.82	/	/
PAT1	ScGRAS23	ScGRAS67	0.79	/	/
PAT1	ScGRAS25	ScGRAS28	0.88	/	/
PAT1	ScGRAS25	ScGRAS43	0.87	4.12	0.21
PAT1	ScGRAS25	ScGRAS50	0.89	2.81	0.32
PAT1	ScGRAS25	ScGRAS51	0.84	2.71	0.31
PAT1	ScGRAS25	ScGRAS56	0.84	2.71	0.31
PAT1	ScGRAS25	ScGRAS63	0.83	2.52	0.33
PAT1	ScGRAS25	ScGRAS67	0.8	1.61	0.5
PAT1	ScGRAS28	ScGRAS43	0.58	/	/
PAT1	ScGRAS28	ScGRAS50	0.57	2.29	0.25
PAT1	ScGRAS28	ScGRAS51	0.58	1.92	0.3
PAT1	ScGRAS28	ScGRAS56	0.58	1.92	0.3
PAT1	ScGRAS28	ScGRAS63	0.55	2.76	0.2
PAT1	ScGRAS28	ScGRAS67	0.53	1.89	0.28
PAT1	ScGRAS43	ScGRAS50	0.51	1.69	0.3
PAT1	ScGRAS43	ScGRAS51	0.53	3.22	0.17
PAT1	ScGRAS43	ScGRAS56	0.53	3.22	0.17
PAT1	ScGRAS43	ScGRAS63	0.49	/	/
PAT1	ScGRAS43	ScGRAS67	0.49	/	/
PAT1	ScGRAS50	ScGRAS51	0.43	2.49	0.17
PAT1	ScGRAS50	ScGRAS56	0.43	2.49	0.17
PAT1	ScGRAS50	ScGRAS63	0.39	/	/
PAT1	ScGRAS50	ScGRAS67	0.42	2.23	0.19
PAT1	ScGRAS51	ScGRAS56	0	0	/
PAT1	ScGRAS51	ScGRAS63	0.19	0.95	0.2
PAT1	ScGRAS51	ScGRAS67	0.02	0.09	0.27
PAT1	ScGRAS56	ScGRAS63	0.19	0.95	0.2
PAT1	ScGRAS56	ScGRAS67	0.02	0.09	0.27
PAT1	ScGRAS63	ScGRAS67	0.19	1.08	0.17
PAT1	ScGRAS9	ScGRAS10	0	0.04	0.06
PAT1	ScGRAS9	ScGRAS12	0.44	1.62	0.27
PAT1	ScGRAS9	ScGRAS13	0.44	1.62	0.27
PAT1	ScGRAS9	ScGRAS18	0.77	1.14	0.67
PAT1	ScGRAS9	ScGRAS23	0.82	/	/
PAT1	ScGRAS9	ScGRAS25	0.88	2.19	0.4
PAT1	ScGRAS9	ScGRAS28	0.51	2.99	0.17
PAT1	ScGRAS9	ScGRAS43	0.51	1.54	0.33
PAT1	ScGRAS9	ScGRAS50	0.31	0.75	0.41
PAT1	ScGRAS9	ScGRAS51	0.36	2.86	0.13
PAT1	ScGRAS9	ScGRAS56	0.36	2.86	0.13
PAT1	ScGRAS9	ScGRAS63	0.36	/	/
PAT1	ScGRAS9	ScGRAS67	0.34	1.94	0.18
SCL3	ScGRAS20	ScGRAS21	0	0.03	0.16	0.414286
SCL3	ScGRAS20	ScGRAS22	0	0.04	0.12
SCL3	ScGRAS20	ScGRAS33	0.69	2.36	0.29
SCL3	ScGRAS20	ScGRAS45	0.15	0.32	0.46
SCL3	ScGRAS20	ScGRAS47	0.55	1.08	0.51
SCL3	ScGRAS20	ScGRAS59	0.45	0.92	0.49
SCL3	ScGRAS21	ScGRAS22	0	0.04	0.11
SCL3	ScGRAS21	ScGRAS33	0.69	2.14	0.32
SCL3	ScGRAS21	ScGRAS45	0.14	0.32	0.45
SCL3	ScGRAS21	ScGRAS47	0.6	1.12	0.54
SCL3	ScGRAS21	ScGRAS59	0.46	0.96	0.48
SCL3	ScGRAS22	ScGRAS33	0.7	2.2	0.32
SCL3	ScGRAS22	ScGRAS45	0.14	0.32	0.46
SCL3	ScGRAS22	ScGRAS47	0.57	1.07	0.53
SCL3	ScGRAS22	ScGRAS59	0.44	0.93	0.48
SCL3	ScGRAS33	ScGRAS45	0.71	2.02	0.35
SCL3	ScGRAS33	ScGRAS47	0.59	1.29	0.46
SCL3	ScGRAS33	ScGRAS59	0.62	1.48	0.42
SCL3	ScGRAS45	ScGRAS47	0.58	1.07	0.55
SCL3	ScGRAS45	ScGRAS59	0.44	0.89	0.49
SCL3	ScGRAS47	ScGRAS59	0.42	0.59	0.71
SCR	ScGRAS11	ScGRAS32	0.37	0.83	0.45	0.535
SCR	ScGRAS11	ScGRAS49	0.36	0.61	0.59
SCR	ScGRAS3	ScGRAS11	0.5	0.63	0.79
SCR	ScGRAS3	ScGRAS32	0.48	1	0.49
SCR	ScGRAS3	ScGRAS49	0.5	0.75	0.67
SCR	ScGRAS32	ScGRAS49	0.1	0.48	0.22
SHR	ScGRAS4	ScGRAS7	0.44	0.71	0.62	0.828333
SHR	ScGRAS4	ScGRAS8	0.68	0.89	0.76
SHR	ScGRAS4	ScGRAS19	0.73	0.81	0.91
SHR	ScGRAS7	ScGRAS8	0.75	0.87	0.86
SHR	ScGRAS7	ScGRAS19	0.74	0.8	0.92
SHR	ScGRAS8	ScGRAS19	0.82	0.91	0.9

## Sheet: Lo7
Table S11. Ka/Ks ratio distribution of gene pairs in different subfamilies in Lo7.
Subfamily	gene 1	gene 2	Ka	Ks	Ka/Ks	Mean of Ka/Ks values in different subfamilies
DELLA	ScGRAS27	ScGRAS36	0.80944	2.41111	0.335713	0.475787
DELLA	ScGRAS27	ScGRAS52	0.737239	0.789628	0.933653
DELLA	ScGRAS36	ScGRAS52	0.769868	2.27851	0.337883
DELLA	ScGRAS8	ScGRAS9	0.0786827	0.265909	0.295901
DELLA	ScGRAS8	ScGRAS27	0.699767	/	/
DELLA	ScGRAS8	ScGRAS36	0.844444	/	/
DELLA	ScGRAS8	ScGRAS52	0.834822	/	/
DELLA	ScGRAS9	ScGRAS27	0.780941	/	/
DELLA	ScGRAS9	ScGRAS36	0.788937	/	/
DELLA	ScGRAS9	ScGRAS52	0.825071	/	/
HAM	ScGRAS38	ScGRAS64	0.883936	/	/	0.474282
HAM	ScGRAS38	ScGRAS66	0.640597	0.860552	0.744403
HAM	ScGRAS38	ScGRAS69	0.821392	1.16938	0.702414
HAM	ScGRAS5	ScGRAS38	0.725103	1.0561	0.686582
HAM	ScGRAS5	ScGRAS64	0.917638	2.33489	0.393011
HAM	ScGRAS5	ScGRAS66	0.753886	1.00787	0.747997
HAM	ScGRAS5	ScGRAS69	0.949562	1.29457	0.733497
HAM	ScGRAS64	ScGRAS66	0.854938	/	/
HAM	ScGRAS64	ScGRAS69	0.864024	/	/
HAM	ScGRAS66	ScGRAS69	0.884339	1.20332	0.734914
LAS	ScGRAS65	ScGRAS70	0.760383	/	/	/
LISCL	ScGRAS1	ScGRAS2	0.866568	/	/	0.534181
LISCL	ScGRAS1	ScGRAS3	0.872051	/	/
LISCL	ScGRAS1	ScGRAS4	0.749452	0.888832	0.843187
LISCL	ScGRAS1	ScGRAS24	0.73946	0.647398	1.1422
LISCL	ScGRAS1	ScGRAS25	0.867786	/	/
LISCL	ScGRAS1	ScGRAS28	0.74378	0.699226	1.06372
LISCL	ScGRAS1	ScGRAS41	0.870186	1.11111	0.783165
LISCL	ScGRAS1	ScGRAS42	0.779023	1.4845	0.524773
LISCL	ScGRAS1	ScGRAS43	0.819677	1.43935	0.569478
LISCL	ScGRAS1	ScGRAS44	0.887493	1.25894	0.704953
LISCL	ScGRAS1	ScGRAS45	0.910061	1.25073	0.727625
LISCL	ScGRAS1	ScGRAS46	0.727331	0.681302	1.06756
LISCL	ScGRAS1	ScGRAS47	0.782932	1.18936	0.658281
LISCL	ScGRAS1	ScGRAS48	0.810698	0.969805	0.83594
LISCL	ScGRAS1	ScGRAS49	0.787021	0.76697	1.02614
LISCL	ScGRAS1	ScGRAS50	0.842896	1.07495	0.784128
LISCL	ScGRAS1	ScGRAS56	0.80672	3.95105	0.204179
LISCL	ScGRAS1	ScGRAS58	0.804476	0.691378	1.16358
LISCL	ScGRAS1	ScGRAS63	0.760529	1.75411	0.433571
LISCL	ScGRAS1	ScGRAS72	0.811789	1.287	0.630763
LISCL	ScGRAS2	ScGRAS3	0.0727677	0.204049	0.356619
LISCL	ScGRAS2	ScGRAS4	0.942848	/	/
LISCL	ScGRAS2	ScGRAS24	0.783616	/	/
LISCL	ScGRAS2	ScGRAS25	0.48872	1.84561	0.264801
LISCL	ScGRAS2	ScGRAS28	0.798479	/	/
LISCL	ScGRAS2	ScGRAS41	0.960485	/	/
LISCL	ScGRAS2	ScGRAS42	0.52827	/	/
LISCL	ScGRAS2	ScGRAS43	0.917962	/	/
LISCL	ScGRAS2	ScGRAS44	0.624198	/	/
LISCL	ScGRAS2	ScGRAS45	0.544548	3.56377	0.152801
LISCL	ScGRAS2	ScGRAS46	0.81672	/	/
LISCL	ScGRAS2	ScGRAS47	0.523657	/	/
LISCL	ScGRAS2	ScGRAS48	0.764915	/	/
LISCL	ScGRAS2	ScGRAS49	0.893044	/	/
LISCL	ScGRAS2	ScGRAS50	0.913132	/	/
LISCL	ScGRAS2	ScGRAS56	0.811175	3.55526	0.228162
LISCL	ScGRAS2	ScGRAS58	0.901002	/	/
LISCL	ScGRAS2	ScGRAS63	0.53205	/	/
LISCL	ScGRAS2	ScGRAS72	0.63595	/	/
LISCL	ScGRAS24	ScGRAS25	0.799964	/	/
LISCL	ScGRAS24	ScGRAS28	0.010364	0.0714016	0.145151
LISCL	ScGRAS24	ScGRAS41	0.713643	1.06526	0.669927
LISCL	ScGRAS24	ScGRAS42	0.769269	1.4086	0.546125
LISCL	ScGRAS24	ScGRAS43	0.693895	1.37879	0.503263
LISCL	ScGRAS24	ScGRAS44	0.80548	1.56158	0.515812
LISCL	ScGRAS24	ScGRAS45	0.754601	1.809	0.417137
LISCL	ScGRAS24	ScGRAS46	0.638143	0.759287	0.840451
LISCL	ScGRAS24	ScGRAS47	0.720365	1.80927	0.398153
LISCL	ScGRAS24	ScGRAS48	0.653558	1.25808	0.51949
LISCL	ScGRAS24	ScGRAS49	0.710897	0.765958	0.928116
LISCL	ScGRAS24	ScGRAS50	0.718558	1.04176	0.689755
LISCL	ScGRAS24	ScGRAS56	0.804504	/	/
LISCL	ScGRAS24	ScGRAS58	0.726643	0.817008	0.889395
LISCL	ScGRAS24	ScGRAS63	0.749612	1.75106	0.428092
LISCL	ScGRAS24	ScGRAS72	0.727642	1.67009	0.435692
LISCL	ScGRAS25	ScGRAS28	0.798501	/	/
LISCL	ScGRAS25	ScGRAS41	1.03283	/	/
LISCL	ScGRAS25	ScGRAS42	0.602117	/	/
LISCL	ScGRAS25	ScGRAS43	0.846209	/	/
LISCL	ScGRAS25	ScGRAS44	0.605255	/	/
LISCL	ScGRAS25	ScGRAS45	0.590782	/	/
LISCL	ScGRAS25	ScGRAS46	0.898862	/	/
LISCL	ScGRAS25	ScGRAS47	0.586498	/	/
LISCL	ScGRAS25	ScGRAS48	0.881963	/	/
LISCL	ScGRAS25	ScGRAS49	0.989285	/	/
LISCL	ScGRAS25	ScGRAS50	0.990754	/	/
LISCL	ScGRAS25	ScGRAS56	0.86678	/	/
LISCL	ScGRAS25	ScGRAS58	0.882618	/	/
LISCL	ScGRAS25	ScGRAS63	0.575726	/	/
LISCL	ScGRAS25	ScGRAS72	0.618132	/	/
LISCL	ScGRAS28	ScGRAS41	0.692122	1.16651	0.593329
LISCL	ScGRAS28	ScGRAS42	0.783446	1.27463	0.614648
LISCL	ScGRAS28	ScGRAS43	0.717136	1.30168	0.550929
LISCL	ScGRAS28	ScGRAS44	0.822958	1.4988	0.549078
LISCL	ScGRAS28	ScGRAS45	0.741605	1.60891	0.460936
LISCL	ScGRAS28	ScGRAS46	0.636221	0.823266	0.7728
LISCL	ScGRAS28	ScGRAS47	0.715937	1.90478	0.375863
LISCL	ScGRAS28	ScGRAS48	0.642899	1.3586	0.473206
LISCL	ScGRAS28	ScGRAS49	0.699581	0.884234	0.791172
LISCL	ScGRAS28	ScGRAS50	0.695499	1.14688	0.606426
LISCL	ScGRAS28	ScGRAS56	0.79657	/	/
LISCL	ScGRAS28	ScGRAS58	0.712225	0.754789	0.943607
LISCL	ScGRAS28	ScGRAS63	0.657681	1.68749	0.38974
LISCL	ScGRAS28	ScGRAS72	0.752242	1.44782	0.519569
LISCL	ScGRAS3	ScGRAS4	0.944222	/	/
LISCL	ScGRAS3	ScGRAS24	0.732277	/	/
LISCL	ScGRAS3	ScGRAS25	0.341763	1.75223	0.195044
LISCL	ScGRAS3	ScGRAS28	0.76006	/	/
LISCL	ScGRAS3	ScGRAS41	0.938047	/	/
LISCL	ScGRAS3	ScGRAS42	0.426541	/	/
LISCL	ScGRAS3	ScGRAS43	0.865844	/	/
LISCL	ScGRAS3	ScGRAS44	0.496762	/	/
LISCL	ScGRAS3	ScGRAS45	0.458597	2.95345	0.155275
LISCL	ScGRAS3	ScGRAS46	0.708766	/	/
LISCL	ScGRAS3	ScGRAS47	0.486427	/	/
LISCL	ScGRAS3	ScGRAS48	0.777273	/	/
LISCL	ScGRAS3	ScGRAS49	0.839391	/	/
LISCL	ScGRAS3	ScGRAS50	0.908911	/	/
LISCL	ScGRAS3	ScGRAS56	0.75801	3.56253	0.212773
LISCL	ScGRAS3	ScGRAS58	0.801847	/	/
LISCL	ScGRAS3	ScGRAS63	0.413544	/	/
LISCL	ScGRAS3	ScGRAS72	0.531125	/	/
LISCL	ScGRAS4	ScGRAS24	0.722181	0.946869	0.762704
LISCL	ScGRAS4	ScGRAS25	0.884402	/	/
LISCL	ScGRAS4	ScGRAS28	0.677598	1.01509	0.667526
LISCL	ScGRAS4	ScGRAS41	0.738071	1.43582	0.514041
LISCL	ScGRAS4	ScGRAS42	0.912263	1.38409	0.659106
LISCL	ScGRAS4	ScGRAS43	0.779787	2.04924	0.380525
LISCL	ScGRAS4	ScGRAS44	0.849159	2.14267	0.396308
LISCL	ScGRAS4	ScGRAS45	0.90298	2.03345	0.444062
LISCL	ScGRAS4	ScGRAS46	0.559771	0.95769	0.584501
LISCL	ScGRAS4	ScGRAS47	0.893069	2.67801	0.333482
LISCL	ScGRAS4	ScGRAS48	0.54421	1.58171	0.344064
LISCL	ScGRAS4	ScGRAS49	0.681969	0.974379	0.699901
LISCL	ScGRAS4	ScGRAS50	0.728542	1.42886	0.509878
LISCL	ScGRAS4	ScGRAS56	0.822149	/	/
LISCL	ScGRAS4	ScGRAS58	0.769418	0.969616	0.793529
LISCL	ScGRAS4	ScGRAS63	0.9393	2.3396	0.401479
LISCL	ScGRAS4	ScGRAS72	0.937962	1.64025	0.571842
LISCL	ScGRAS41	ScGRAS42	0.93096	1.86613	0.498872
LISCL	ScGRAS41	ScGRAS43	0.704816	1.80196	0.39114
LISCL	ScGRAS41	ScGRAS44	0.94969	1.66508	0.570359
LISCL	ScGRAS41	ScGRAS45	0.924988	/	/
LISCL	ScGRAS41	ScGRAS46	0.756708	0.977781	0.773903
LISCL	ScGRAS41	ScGRAS47	0.889334	2.3808	0.373545
LISCL	ScGRAS41	ScGRAS48	0.705937	1.29643	0.544524
LISCL	ScGRAS41	ScGRAS49	0.807741	1.06171	0.760792
LISCL	ScGRAS41	ScGRAS50	0.0219377	0.0365755	0.599792
LISCL	ScGRAS41	ScGRAS56	0.79707	2.7408	0.290816
LISCL	ScGRAS41	ScGRAS58	0.601715	1.12202	0.536279
LISCL	ScGRAS41	ScGRAS63	0.896804	1.68999	0.530656
LISCL	ScGRAS41	ScGRAS72	0.897308	1.62255	0.553022
LISCL	ScGRAS42	ScGRAS43	0.857635	3.5576	0.241071
LISCL	ScGRAS42	ScGRAS44	0.368183	1.21536	0.302942
LISCL	ScGRAS42	ScGRAS45	0.359765	1.48575	0.242144
LISCL	ScGRAS42	ScGRAS46	0.733101	1.25709	0.583174
LISCL	ScGRAS42	ScGRAS47	0.333948	1.28592	0.259696
LISCL	ScGRAS42	ScGRAS48	0.797625	1.88289	0.423617
LISCL	ScGRAS42	ScGRAS49	0.837532	1.38098	0.606477
LISCL	ScGRAS42	ScGRAS50	0.94828	1.7569	0.539745
LISCL	ScGRAS42	ScGRAS56	0.849086	/	/
LISCL	ScGRAS42	ScGRAS58	0.90937	1.40155	0.648832
LISCL	ScGRAS42	ScGRAS63	0.341088	1.18248	0.288452
LISCL	ScGRAS42	ScGRAS72	0.378054	1.29813	0.29123
LISCL	ScGRAS43	ScGRAS44	0.906308	2.22395	0.407521
LISCL	ScGRAS43	ScGRAS45	0.912107	/	/
LISCL	ScGRAS43	ScGRAS46	0.721708	1.12364	0.642293
LISCL	ScGRAS43	ScGRAS47	0.850059	3.67107	0.231556
LISCL	ScGRAS43	ScGRAS48	0.715569	1.95142	0.366692
LISCL	ScGRAS43	ScGRAS49	0.815943	1.13706	0.717592
LISCL	ScGRAS43	ScGRAS50	0.714446	1.96936	0.362781
LISCL	ScGRAS43	ScGRAS56	0.829378	2.40922	0.344251
LISCL	ScGRAS43	ScGRAS58	0.587048	1.22113	0.480743
LISCL	ScGRAS43	ScGRAS63	0.872956	4.98771	0.175021
LISCL	ScGRAS43	ScGRAS72	0.846214	2.58686	0.32712
LISCL	ScGRAS44	ScGRAS45	0.378951	1.44553	0.262154
LISCL	ScGRAS44	ScGRAS46	0.864662	1.30804	0.661035
LISCL	ScGRAS44	ScGRAS47	0.370902	1.11889	0.33149
LISCL	ScGRAS44	ScGRAS48	0.861757	2.29667	0.375221
LISCL	ScGRAS44	ScGRAS49	0.84268	1.18109	0.713478
LISCL	ScGRAS44	ScGRAS50	0.97516	1.78561	0.546122
LISCL	ScGRAS44	ScGRAS56	0.822293	/	/
LISCL	ScGRAS44	ScGRAS58	0.911426	1.32799	0.686318
LISCL	ScGRAS44	ScGRAS63	0.406225	1.32897	0.305668
LISCL	ScGRAS44	ScGRAS72	0.133929	0.25991	0.515291
LISCL	ScGRAS45	ScGRAS46	0.817054	1.36293	0.599486
LISCL	ScGRAS45	ScGRAS47	0.112021	0.3843	0.291492
LISCL	ScGRAS45	ScGRAS48	0.834625	1.85697	0.449455
LISCL	ScGRAS45	ScGRAS49	0.804388	1.56759	0.513136
LISCL	ScGRAS45	ScGRAS50	0.961312	2.89124	0.332491
LISCL	ScGRAS45	ScGRAS56	0.790658	/	/
LISCL	ScGRAS45	ScGRAS58	0.900093	1.57362	0.571988
LISCL	ScGRAS45	ScGRAS63	0.364266	1.27895	0.284817
LISCL	ScGRAS45	ScGRAS72	0.419636	1.24902	0.335972
LISCL	ScGRAS46	ScGRAS47	0.757521	1.62215	0.466986
LISCL	ScGRAS46	ScGRAS48	0.0681349	0.491311	0.13868
LISCL	ScGRAS46	ScGRAS49	0.751351	0.71729	1.04749
LISCL	ScGRAS46	ScGRAS50	0.777374	1.03699	0.749648
LISCL	ScGRAS46	ScGRAS56	0.724149	/	/
LISCL	ScGRAS46	ScGRAS58	0.676795	0.742799	0.911141
LISCL	ScGRAS46	ScGRAS63	0.836028	1.06417	0.785617
LISCL	ScGRAS46	ScGRAS72	0.869399	1.22703	0.708539
LISCL	ScGRAS47	ScGRAS48	0.823814	2.04345	0.403148
LISCL	ScGRAS47	ScGRAS49	0.781716	1.95443	0.399971
LISCL	ScGRAS47	ScGRAS50	0.899144	2.03709	0.441387
LISCL	ScGRAS47	ScGRAS56	0.811384	/	/
LISCL	ScGRAS47	ScGRAS58	0.787393	1.58058	0.498166
LISCL	ScGRAS47	ScGRAS63	0.351454	1.19082	0.295135
LISCL	ScGRAS47	ScGRAS72	0.395464	1.03647	0.381548
LISCL	ScGRAS48	ScGRAS49	0.700187	1.10984	0.630891
LISCL	ScGRAS48	ScGRAS50	0.753139	1.30056	0.579088
LISCL	ScGRAS48	ScGRAS56	0.678183	2.45895	0.275802
LISCL	ScGRAS48	ScGRAS58	0.702152	0.970756	0.723304
LISCL	ScGRAS48	ScGRAS63	0.792902	/	/
LISCL	ScGRAS48	ScGRAS72	0.909485	1.76272	0.515955
LISCL	ScGRAS49	ScGRAS50	0.802016	1.1107	0.722079
LISCL	ScGRAS49	ScGRAS56	0.914776	/	/
LISCL	ScGRAS49	ScGRAS58	0.729774	0.672541	1.0851
LISCL	ScGRAS49	ScGRAS63	0.890398	1.40753	0.632594
LISCL	ScGRAS49	ScGRAS72	0.827424	1.09631	0.754738
LISCL	ScGRAS50	ScGRAS56	0.823144	2.45452	0.335358
LISCL	ScGRAS50	ScGRAS58	0.577831	1.09229	0.529008
LISCL	ScGRAS50	ScGRAS63	0.881464	1.94293	0.453679
LISCL	ScGRAS50	ScGRAS72	0.905727	1.47746	0.61303
LISCL	ScGRAS56	ScGRAS58	0.80042	/	/
LISCL	ScGRAS56	ScGRAS63	0.841042	3.1667	0.26559
LISCL	ScGRAS56	ScGRAS72	0.875425	/	/
LISCL	ScGRAS58	ScGRAS63	0.867243	2.00716	0.432074
LISCL	ScGRAS58	ScGRAS72	0.893273	1.08883	0.820395
LISCL	ScGRAS63	ScGRAS72	0.427133	1.21168	0.352512
Os4	ScGRAS29	ScGRAS30	0.622124	0.845861	0.735491	0.536566
Os4	ScGRAS29	ScGRAS31	0.024766	0.124897	0.198291
Os4	ScGRAS29	ScGRAS32	0.742625	1.28499	0.577923
Os4	ScGRAS29	ScGRAS33	0	0	/
Os4	ScGRAS29	ScGRAS34	0.770683	/	/
Os4	ScGRAS30	ScGRAS31	0.596114	1.03362	0.576723
Os4	ScGRAS30	ScGRAS32	0.84859	1.2252	0.692612
Os4	ScGRAS30	ScGRAS33	0.622124	0.845861	0.735491
Os4	ScGRAS30	ScGRAS34	0.758636	/	/
Os4	ScGRAS31	ScGRAS32	0.769838	1.43532	0.536351
Os4	ScGRAS31	ScGRAS33	0.024766	0.124897	0.198291
Os4	ScGRAS31	ScGRAS34	0.777494	/	/
Os4	ScGRAS32	ScGRAS33	0.742625	1.28499	0.577923
Os4	ScGRAS32	ScGRAS34	0.909854	/	/
Os4	ScGRAS33	ScGRAS34	0.770683	/	/
PAT1	ScGRAS13	ScGRAS15	0.837944	1.07794	0.777354	0.68019
PAT1	ScGRAS13	ScGRAS17	0.845805	0.850702	0.994244
PAT1	ScGRAS13	ScGRAS35	0.767642	/	/
PAT1	ScGRAS13	ScGRAS60	0.819973	1.02387	0.800855
PAT1	ScGRAS13	ScGRAS62	0.820378	1.62088	0.506131
PAT1	ScGRAS13	ScGRAS68	0.716917	0.895871	0.800246
PAT1	ScGRAS15	ScGRAS17	0.838515	0.923067	0.908401
PAT1	ScGRAS15	ScGRAS35	0.697234	/	/
PAT1	ScGRAS15	ScGRAS60	0.593221	1.09964	0.539467
PAT1	ScGRAS15	ScGRAS62	0.926291	1.29263	0.716592
PAT1	ScGRAS15	ScGRAS68	0.879836	1.15729	0.760257
PAT1	ScGRAS17	ScGRAS35	0.752181	/	/
PAT1	ScGRAS17	ScGRAS60	0.835678	1.02702	0.813691
PAT1	ScGRAS17	ScGRAS62	0.827727	1.44406	0.573194
PAT1	ScGRAS17	ScGRAS68	0.705694	0.76718	0.919855
PAT1	ScGRAS35	ScGRAS60	0.41583	1.61232	0.257908
PAT1	ScGRAS35	ScGRAS62	0.872589	/	/
PAT1	ScGRAS35	ScGRAS68	0.669504	/	/
PAT1	ScGRAS60	ScGRAS62	0.718899	1.36907	0.525099
PAT1	ScGRAS60	ScGRAS68	0.733714	1.32371	0.554287
PAT1	ScGRAS62	ScGRAS68	0.81888	1.88045	0.435469
SCL3	ScGRAS19	ScGRAS20	0.705583	0.855543	0.82472	0.595282
SCL3	ScGRAS19	ScGRAS21	0.800177	1.25701	0.636572
SCL3	ScGRAS19	ScGRAS22	0.78154	1.19069	0.656376
SCL3	ScGRAS19	ScGRAS23	0.711722	0.918275	0.775065
SCL3	ScGRAS19	ScGRAS40	0.841302	1.93969	0.433729
SCL3	ScGRAS19	ScGRAS53	0.765257	0.979837	0.781004
SCL3	ScGRAS19	ScGRAS54	0.83616	1.60984	0.519405
SCL3	ScGRAS19	ScGRAS55	0.829453	1.29827	0.63889
SCL3	ScGRAS19	ScGRAS57	0.900216	1.09733	0.820369
SCL3	ScGRAS19	ScGRAS67	0.836154	1.57635	0.530437
SCL3	ScGRAS19	ScGRAS71	0.769155	1.0981	0.700439
SCL3	ScGRAS20	ScGRAS21	0.00738316	0.0164842	0.447894
SCL3	ScGRAS20	ScGRAS22	0.537637	1.43058	0.375817
SCL3	ScGRAS20	ScGRAS23	0.00245299	0.0081968	0.299261
SCL3	ScGRAS20	ScGRAS40	0.918723	2.03218	0.452088
SCL3	ScGRAS20	ScGRAS53	0.856636	0.856969	0.999611
SCL3	ScGRAS20	ScGRAS54	0.879744	1.28546	0.684383
SCL3	ScGRAS20	ScGRAS55	0.164189	0.413123	0.397434
SCL3	ScGRAS20	ScGRAS57	0.810548	1.2719	0.637273
SCL3	ScGRAS20	ScGRAS67	0.854148	/	/
SCL3	ScGRAS20	ScGRAS71	0.809344	0.967681	0.836375
SCL3	ScGRAS21	ScGRAS22	0.64984	1.49958	0.433347
SCL3	ScGRAS21	ScGRAS23	0.00491	0.024933	0.196927
SCL3	ScGRAS21	ScGRAS40	0.919005	2.0025	0.458928
SCL3	ScGRAS21	ScGRAS53	0.893138	1.30556	0.684105
SCL3	ScGRAS21	ScGRAS54	0.904285	1.69	0.535079
SCL3	ScGRAS21	ScGRAS55	0.146795	0.388773	0.377585
SCL3	ScGRAS21	ScGRAS57	0.801609	1.31211	0.610931
SCL3	ScGRAS21	ScGRAS67	0.850102	2.99423	0.283913
SCL3	ScGRAS21	ScGRAS71	0.869898	1.1244	0.773655
SCL3	ScGRAS22	ScGRAS23	0.531425	1.56806	0.338907
SCL3	ScGRAS22	ScGRAS40	0.754779	1.53692	0.4911
SCL3	ScGRAS22	ScGRAS53	0.798789	0.837439	0.953847
SCL3	ScGRAS22	ScGRAS54	0.760482	1.32828	0.572532
SCL3	ScGRAS22	ScGRAS55	0.740688	1.37059	0.540416
SCL3	ScGRAS22	ScGRAS57	0.788082	0.943551	0.835229
SCL3	ScGRAS22	ScGRAS67	0.817183	1.30586	0.625781
SCL3	ScGRAS22	ScGRAS71	0.688388	0.993279	0.693046
SCL3	ScGRAS23	ScGRAS40	0.910608	2.02761	0.449105
SCL3	ScGRAS23	ScGRAS53	0.858072	0.852415	1.00664
SCL3	ScGRAS23	ScGRAS54	0.889761	1.32875	0.66962
SCL3	ScGRAS23	ScGRAS55	0.160962	0.401025	0.401377
SCL3	ScGRAS23	ScGRAS57	0.813289	1.25817	0.646406
SCL3	ScGRAS23	ScGRAS67	0.855569	/	/
SCL3	ScGRAS23	ScGRAS71	0.810673	0.963163	0.841677
SCL3	ScGRAS40	ScGRAS53	0.317031	1.02232	0.310109
SCL3	ScGRAS40	ScGRAS54	0.349292	1.02883	0.339504
SCL3	ScGRAS40	ScGRAS55	0.948793	1.9016	0.498943
SCL3	ScGRAS40	ScGRAS57	0.960257	1.51013	0.635876
SCL3	ScGRAS40	ScGRAS67	0.96106	2.17609	0.441646
SCL3	ScGRAS40	ScGRAS71	0.813938	1.39638	0.582891
SCL3	ScGRAS53	ScGRAS54	0.308825	0.739266	0.417745
SCL3	ScGRAS53	ScGRAS55	0.913622	1.11354	0.820466
SCL3	ScGRAS53	ScGRAS57	0.819562	1.04182	0.786665
SCL3	ScGRAS53	ScGRAS67	0.940172	1.50492	0.624734
SCL3	ScGRAS53	ScGRAS71	0.800559	0.936019	0.855281
SCL3	ScGRAS54	ScGRAS55	0.962199	1.69397	0.568013
SCL3	ScGRAS54	ScGRAS57	0.918997	1.15485	0.795769
SCL3	ScGRAS54	ScGRAS67	0.85604	1.69945	0.503716
SCL3	ScGRAS54	ScGRAS71	0.786955	1.38454	0.568389
SCL3	ScGRAS55	ScGRAS57	0.841232	1.56892	0.536185
SCL3	ScGRAS55	ScGRAS67	0.862013	2.54304	0.338969
SCL3	ScGRAS55	ScGRAS71	0.881048	1.37812	0.639312
SCL3	ScGRAS57	ScGRAS67	0.394841	1.24522	0.317085
SCL3	ScGRAS57	ScGRAS71	0.797157	0.825824	0.965287
SCL3	ScGRAS67	ScGRAS71	0.797645	1.16591	0.68414
SCR	ScGRAS14	ScGRAS26	0.863046	1.82856	0.471982	0.580477
SCR	ScGRAS14	ScGRAS39	0.932157	1.36829	0.681256
SCR	ScGRAS14	ScGRAS59	0.808935	0.883393	0.915713
SCR	ScGRAS26	ScGRAS39	0.419602	2.43686	0.17219
SCR	ScGRAS26	ScGRAS59	0.85814	2.3498	0.365198
SCR	ScGRAS39	ScGRAS59	0.843915	1.15782	0.728884
SCR	ScGRAS6	ScGRAS14	0.894371	0.964998	0.926811
SCR	ScGRAS6	ScGRAS26	0.843194	2.89205	0.291556
SCR	ScGRAS6	ScGRAS39	0.813088	1.29258	0.629042
SCR	ScGRAS6	ScGRAS59	0.490736	0.788786	0.622141
SHR	ScGRAS11	ScGRAS12	0.817039	3.17394	0.257421	0.425441
SHR	ScGRAS11	ScGRAS18	0.86082	2.87148	0.299782
SHR	ScGRAS12	ScGRAS18	0.774523	1.28231	0.604008
SHR	ScGRAS7	ScGRAS11	0.74285	3.98638	0.186347
SHR	ScGRAS7	ScGRAS12	0.783216	1.63574	0.478816
SHR	ScGRAS7	ScGRAS18	0.81273	1.11905	0.72627

## Sheet: Sheet1
Table S11. Mean of Ka/Ks values in different subfamilies
	weining	lo7
DELLA	0.481667	0.475787
DLT	/	/
HAM	0.546071	0.474282
LAS	0.35	/
LISCL	0.3114	0.534181
Os19	0.49	/
Os4	0.17	0.536566
OS43	/	/
PAT1	0.284821	0.68019
SCL3	0.414286	0.595282
SCL4/7	/	/
SCR	0.535	0.580477
SHR	0.828333	0.425441
