# Supplementary material for: GRAS gene family in rye (Secale cereale L.): genome-wide identification, phylogeny, evolutionary expansion and expression analyses
Source: BMC Plant Biol. 2024 Jan 13;24:46. doi: 10.1186/s12870-023-04674-1 (PMC10787399; doi:10.1186/s12870-023-04674-1)
Supplement: Supplementary file 12 — Supplementary Material 12: Table S12. The relative expression levels of GRAS genes were detected at different stages of grain development under gibberellin treatment [file 12870_2023_4674_MOESM12_ESM.xlsx]

## Sheet: GA
Table S12. The relative expression levels of GRAS genes were detected at different stages of grain development under gibberellin treatment.
	ScGRAS24	ScGRAS29	ScGRAS60	ScGRAS61	ScGRAS44	ScGRAS64	ScGRAS65	ScGRAS46	ScGRAS48	ScGRAS18	ScGRAS25	ScGRAS47	ScGRAS30	ScGRAS32	ScGRAS8
7D	1.04493	2.55123	105.502	1.21419	1.90098	1.06437	1	5.63505	1	2.10894	1.04247	1.40966	1.14076	1.08573	3.87001
	1.21706	2.95098	89.3329	1	2.32421	1	1.23114	6.25248	1.1487	2.50797	1	1.60809	1	1.01302	3.27692
	1	2.57455	92.9427	1.24362	1.94871	1.04763	1.09188	5.28976	1.13504	2.56463	1.00022	1.60214	1.02742	1	3.63675
14D	1.10601	1.20581	1	2.0607	1.6254	3.22968	1.65469	1.15669	1.58232	1.02811	1.29295	1	1.31093	1.58514	1.08673
	1.04635	1	1.68179	2.53702	1.98728	2.69707	2.00912	1	1.33982	1	1.24028	1.15669	1.59173	1.55251	1
	1.02484	1.02694	1.17917	2.33169	1.664	2.82598	1.79484	1.04906	1.32426	1.09481	1.40344	1.12197	1.41692	1.42783	1.11489
21D	9.38342	2.52326	16.27	1.56882	1	1.44879	3.04147	15.5645	6.63575	2.12566	1.11978	3.0922	1.794	5.98731	1.89466
	8.45681	2.18145	17.1976	1.47394	1.1487	1.3148	3.56715	18.2545	6.09768	1.75068	1.13542	3.78065	1.73289	5.28502	2.00269
	8.52348	2.50233	18.1518	1.64684	1.20639	1.44427	3.39455	16.4882	6.36103	1.92908	1.15103	3.41914	1.83154	5.14763	1.82515
28D	3.8606	3.62164	47.4819	5.03126	4.5041	3.70747	3.51513	67.2607	8.67448	7.01135	24.0225	2.31913	2.06006	6.67475	7.24902
	4.37361	3.85477	47.8122	6.02483	5.20984	3.63118	3.92741	81.6676	7.65699	8.45434	21.6503	2.2872	2.16248	5.61277	7.50465
	3.82703	3.73639	43.9467	5.09231	4.66278	3.4036	3.89645	66.5673	8.29848	7.16711	24.1033	2.56078	1.95086	6.55697	7.22066
35D	1.78067	4.45874	72.363	2.21633	4.65219	3.84172	3.7896	46.3466	3.54783	6.18958	6.23569	1.3239	2.71995	2.69087	4.57046
	1.75615	4.10287	61.273	1.87667	3.70099	3.18602	3.05685	42.6476	2.63342	5.2048	4.66071	1.03154	2.03296	2.31029	3.48785
	1.60091	3.91517	65.5162	2.2629	4.40007	3.3406	3.24168	45.4608	3.05662	5.36804	4.97229	1.06913	2.54661	2.55434	3.90503

## Sheet: IAA
Table S12. The relative expression levels of GRAS genes were detected at different stages of grain development under auxin treatment.
	ScGRAS60	ScGRAS61	ScGRAS6	ScGRAS64	ScGRAS65	ScGRAS48	ScGRAS15	ScGRAS27	ScGRAS30	ScGRAS32
7D	34.2049	1	1.18099	1.02682	4.50975	1.12506	1.26671	1.12877	1.22368	1.39545
	31.2575	1.09429	1	1.09291	5.03868	1	1.17372	1.06788	1.12601	1.28408
	31.3866	1.09908	1.02004	1	5.28216	1.15136	1.21933	1	1.17383	1.30687
14D	1.22264	57.6956	2.7385	1.24582	1.15669	37.9474	1.20581	1.95087	1.11729	1.05702
	1	67.2	3.08098	1.17048	1	38.2113	1	1.93739	1	1
	1.12548	60.9519	3.02845	1.20756	1.11779	38.0791	1.12204	1.90785	1.19494	1.0541
21D	6.22952	366.418	8.74595	7.06342	4.80023	1.34472	6.13499	12.2455	13.1048	50.341
	7.66943	366.418	7.99232	7.78322	4.32621	1.21193	7.55305	14.9719	15.0535	52.8438
	7.41229	351.292	9.50262	7.30608	4.83032	1.14015	6.38528	13.5402	13.5114	56.4633
28D	5.01716	133.309	2.54662	2.26076	5.53967	18.5441	2.32046	5.34916	5.25406	11.1708
	5.34011	160.745	2.37608	2.10936	6.77302	20.2927	1.99227	5.77296	4.41812	12.1397
	5.61757	165.696	2.5665	2.15215	6.57659	20.8901	2.38975	5.36085	4.818	10.8763
35D	2.81018	65.546	1.72341	4.82299	3.20727	1.62073	14.4329	9.10079	8.11363	11.0664
	5.03035	64.6436	1.99345	5.93779	3.65874	1.66629	14.3332	11.2044	7.57029	13.1602
	3.56601	59.5239	2.12013	5.51013	3.5598	1.53887	13.5408	9.55934	7.10876	12.6515

## Sheet: ABA
Table S12. The relative expression levels of GRAS genes were detected at different stages of grain development under abscisic acid treatment.
	ScGRAS24	ScGRAS29	ScGRAS60	ScGRAS61	ScGRAS44	ScGRAS64	ScGRAS65	ScGRAS46	ScGRAS48	ScGRAS15	ScGRAS27	ScGRAS5	ScGRAS18	ScGRAS25	ScGRAS47	ScGRAS30	ScGRAS8
7D	1.39235	2.37119	1.69586	2.05622	2.33992	1.60714	1.28171	1.12355	1.10547	2.04096	1.22855	6.37637	1.87026	1.17407	1.15567	1.82304	1.36851
	1.57737	2.02176	1.79255	1.85317	2.18322	1.64091	1.53482	1.38325	1.06782	2.09834	1.4917	5.39916	1.52969	1.04356	1.1637	1.68921	1.47693
	1.65757	2.18951	1.67742	1.99246	2.30488	1.57596	1.52037	1.19157	1.10811	2.11131	1.40184	6.70685	1.62903	1.02139	1.10958	1.86271	1.58857
14D	1.92229	1.02101	1	1.92739	1.19748	1.13288	1.0687	1.96597	5.10359	1.04972	1	1	1.09845	1	1.19748	1	1.04775
	1.62769	1	1.03526	1.67789	1	1	1.06132	2.12173	4.44294	1	1.12506	1.10191	1.01781	1.05702	1	1.06437	1.18698
	1.8872	1.10003	1.0986	1.6604	1.09429	1.03331	1	1.95663	5.02051	1.11045	1.0078	1.17993	1	1.09023	1.14236	1.13885	1
21D	1.01579	1.03912	1.50991	1.43902	1.19271	1.4974	1.1712	1.01047	1.52626	2.00365	1.23943	1.32684	1.47672	1.33086	2.05139	2.82143	1.14088
	1.12709	1.23573	1.4088	1.32417	1.11284	1.31263	1.35472	1.18511	1.30134	2.22319	1.17257	1.54541	1.34948	1.27664	1.86167	2.49048	1.14882
	1	1.15788	1.43982	1.56279	1.08477	1.51108	1.28004	1	1.30461	2.02828	1.16425	1.43196	1.55044	1.43924	2.08383	2.91921	1.11964
28D	16.1586	3.07742	1.83069	3.54213	2.96091	2.23109	3.55226	115.163	2.245	3.6554	2.1216	4.18804	3.85803	2.18051	1.56647	12.9124	23.1823
	16.3842	2.64216	1.51823	3.66705	3.12974	2.7468	3.04985	98.875	2.45669	3.05258	1.95227	4.51985	3.42918	1.82092	1.56647	15.3555	24.3348
	15.6264	3.16756	1.78011	3.82796	2.98538	2.47555	3.61134	108.685	2.63461	3.2751	1.86717	4.65852	4.05644	1.95374	1.49908	13.1019	23.2904
35D	1.87582	1.22496	1.26783	1.00696	5.23085	1.22458	3.19438	3.13857	1.08673	1.7779	1.27629	6.09507	1.85355	3.52329	3.47401	190.588	5.74621
	1.95547	1.3312	1.11911	1	4.36822	1.48687	3.4	3.22681	1	2.18885	1.40635	6.76291	1.8154	2.98333	3.99058	156.967	5.25106
	2.13749	1.3618	1.20689	1.11452	4.5196	1.30947	3.24613	3.11477	1.14981	2.13662	1.3869	6.01018	1.80068	3.18154	3.42665	183.775	5.60788

## Sheet: PA
Table S12. The relative expression levels of GRAS genes were detected at different stages of grain development under paclobutrazol treatment.
	ScGRAS24	ScGRAS29	ScGRAS60	ScGRAS61	ScGRAS44	ScGRAS6	ScGRAS64	ScGRAS65	ScGRAS46	ScGRAS48	ScGRAS15	ScGRAS27	ScGRAS5	ScGRAS18	ScGRAS25	ScGRAS47	ScGRAS30	ScGRAS32	ScGRAS8
7D	1.20761	41.2914	1.29768	260.871	5.98063	5.30166	2.16075	13.1504	8.85499	8.78192	5.37839	2.52564	7.89552	8.48511	2.2257	28.78	3.87698	2.08106	5.24684
	1.22532	46.8432	1.41023	241.035	5.50331	5.05056	2.3975	14.1923	7.19248	8.08102	4.74752	2.06573	7.84099	9.15737	2.36896	34.9445	4.36183	2.56208	5.2106
	1.20402	51.0649	1.37013	300.685	5.85759	4.7327	2.37732	12.8393	8.136	9.56508	5.16395	2.50616	7.5109	9.16569	2.39577	34.6229	3.75135	2.26062	4.81731
14D	8.2984	32.3576	4.53502	758.809	19.8736	16.782	7.02505	9.62316	51.9273	9.90737	22.7954	6.97286	2.95878	14.2919	2.25915	8.30538	21.5116	9.18468	12.7023
	12.1395	32.3061	4.59833	706.523	18.5427	13.8215	5.7458	7.98067	42.4715	11.3806	22.638	8.46641	2.61172	12.6155	1.93963	8.13446	19.3873	10.7721	14.5911
	10.3388	30.1346	4.2901	768.123	18.4228	16.6467	6.73131	9.6993	46.1004	10.6185	20.4368	8.57651	2.57714	14.5498	2.18859	7.94549	19.7091	9.74286	15.3974
21D	16.3531	21.898	1	47.9882	1.10404	1.42154	1	1.17283	1.07177	1	1.19719	1.0517	1.95341	1.10957	9.21013	1	1.06437	1.08695	1
	17.5128	18.4139	1.06807	39.9634	1.0301	1.22897	1.1487	1	1	1.19748	1.04221	1.02294	1.93991	1	11.1056	1.03526	1	1.00019	1.06437
	18.0321	21.7857	1.06598	45.7079	1	1.51358	1.16716	1.15889	1.12272	1.22234	1	1	2.04061	1.0753	10.8972	1.01748	1.11193	1	1.05363
28D	2.14176	5.07654	1.03622	1.6358	2.92878	1.18921	1.36096	11.8944	1.14354	1.19716	1.92702	1.46876	1.01396	1.8357	1	3.33394	2.64471	3.66079	2.93505
	2.29389	4.90362	1.02977	1	3.1173	1	1.52058	9.72846	1.20874	1.22231	1.82307	1.41873	1	1.66594	1.12506	3.64831	2.70028	3.46332	2.51994
	2.28929	4.60074	1.04055	1.75234	3.02157	1.01659	1.56926	11.4335	1.33136	1.38522	1.79297	1.44353	1.16847	1.57722	1.15593	3.60355	2.4384	3.21776	2.77646
35D	1.07923	1	1.02645	1.67719	3.40636	1.77733	2.49086	8.22409	5.72034	18.1073	2.44712	2.58096	2.86857	8.5197	3.30921	40.3941	2.65027	1.5153	20.175
	1	1.03526	1.01021	2.57585	3.62563	1.8273	2.74469	9.31694	6.89763	17.7347	2.67787	2.70928	2.92885	8.57896	3.5714	40.6751	2.47278	1.5579	21.0317
	1.01725	1.13055	1.02355	2.65128	3.91119	1.60232	2.50349	9.33375	5.92242	18.6705	2.86435	2.50114	2.76072	8.71916	3.66066	42.3379	2.8691	1.4085	23.1207
