# Supplementary material for: GRAS gene family in rye (Secale cereale L.): genome-wide identification, phylogeny, evolutionary expansion and expression analyses
Source: BMC Plant Biol. 2024 Jan 13;24:46. doi: 10.1186/s12870-023-04674-1 (PMC10787399; doi:10.1186/s12870-023-04674-1)
Supplement: Supplementary file 13 — Supplementary Material 13: Table S13. List of the 72 ScGRAS genes identified in Lo7 [file 12870_2023_4674_MOESM13_ESM.xlsx]

## Sheet: GRAS gene information in Lo7
Table S13. List of the 72 ScGRAS genes identified in Lo7.
Group	Gene	Gene ID	Protein length	Location	Domain identified in CDD			Domain identified in SMART
					From	To	Domain	From	To	Domain
LISCL	ScGRAS1-Lo	SECCE1Rv1G0003980.1	720	1R	343	711	GRAS	340	711	Pfam:GRAS
LISCL	ScGRAS2-Lo	SECCE1Rv1G0003990.1	713	1R	333	704	GRAS	333	704	Pfam:GRAS
LISCL	ScGRAS3-Lo	SECCE1Rv1G0004000.1	123	1R	3	114	GRAS superfamily	1	114	Pfam:GRAS
LISCL	ScGRAS4-Lo	SECCE1Rv1G0004010.1	414	1R	33	405	GRAS	33	405	Pfam:GRAS
HAM	ScGRAS5-Lo	SECCE1Rv1G0031750.1	622	1R	262	620	GRAS superfamily	261	620	Pfam:GRAS
SCR	ScGRAS6-Lo	SECCE1Rv1G0043300.1	493	1R	114	481	GRAS superfamily	114	481	Pfam:GRAS
SHR	ScGRAS7-Lo	SECCE1Rv1G0045490.1	416	1R	31	412	GRAS superfamily	29	413	Pfam:GRAS
DELLA	ScGRAS8-Lo	SECCE1Rv1G0059610.1	493	1R	82	452	GRAS	82	453	Pfam:GRAS
DELLA	ScGRAS9-Lo	SECCE1Rv1G0059620.1	489	1R	78	448	GRAS	78	449	Pfam:GRAS
OS43	ScGRAS10-Lo	SECCE2Rv1G0071310.1	708	2R	341	706	GRAS	341	706	Pfam:GRAS
SHR	ScGRAS11-Lo	SECCE2Rv1G0085060.1	460	2R	65	456	GRAS superfamily	65	457	Pfam:GRAS
SHR	ScGRAS12-Lo	SECCE2Rv1G0085360.1	599	2R	194	597	GRAS superfamily	192	597	Pfam:GRAS
PAT1	ScGRAS13-Lo	SECCE2Rv1G0085810.1	556	2R	185	554	GRAS	185	555	Pfam:GRAS
SCR	ScGRAS14-Lo	SECCE2Rv1G0087540.1	456	2R	75	433	GRAS	68	434	Pfam:GRAS
PAT1	ScGRAS15-Lo	SECCE2Rv1G0089020.1	571	2R	201	569	GRAS	200	570	Pfam:GRAS
OS19	ScGRAS16-Lo	SECCE2Rv1G0103520.1	488	2R	72	475	GRAS superfamily	72	475	Pfam:GRAS
PAT1	ScGRAS17-Lo	SECCE2Rv1G0114900.1	631	2R	263	630	GRAS superfamily	262	630	Pfam:GRAS
SHR	ScGRAS18-Lo	SECCE2Rv1G0122110.1	518	2R	140	515	GRAS superfamily	140	515	Pfam:GRAS
SCL3	ScGRAS19-Lo	SECCE2Rv1G0130180.1	178	2R	19	175	GRAS superfamily	6	175	Pfam:GRAS
SCL3	ScGRAS20-Lo	SECCE2Rv1G0130190.1	178	2R	19	175	GRAS superfamily	6	175	Pfam:GRAS
SCL3	ScGRAS21-Lo	SECCE2Rv1G0130200.1	444	2R	72	441	GRAS superfamily	72	237	Pfam:GRAS
SCL3	ScGRAS22-Lo	SECCE2Rv1G0130210.1	471	2R	72	468	GRAS superfamily	72	468	Pfam:GRAS
SCL3	ScGRAS23-Lo	SECCE2Rv1G0130220.1	426	2R	28	423	GRAS superfamily	28	423	Pfam:GRAS
LISCL	ScGRAS24-Lo	SECCE3Rv1G0154640.1	723	3R	339	710	GRAS	339	710	Pfam:GRAS
LISCL	ScGRAS25-Lo	SECCE3Rv1G0154650.1	716	3R	335	706	GRAS	335	706	Pfam:GRAS
SCR	ScGRAS26-Lo	SECCE3Rv1G0182230.1	327	3R	68	207	GRAS superfamily	123	235	Pfam:GRAS
DELLA	ScGRAS27-Lo	SECCE3Rv1G0182270.1	497	3R	87	449	GRAS	87	449	Pfam:GRAS
LISCL	ScGRAS28-Lo	SECCE3Rv1G0197980.1	818	3R	441	811	GRAS	441	811	Pfam:GRAS
OS4	ScGRAS29-Lo	SECCE3Rv1G0202310.1	519	3R	144	517	GRAS superfamily	144	517	Pfam:GRAS
OS4	ScGRAS30-Lo	SECCE3Rv1G0202330.1	518	3R	144	516	GRAS	144	516	Pfam:GRAS
OS4	ScGRAS31-Lo	SECCE3Rv1G0202340.1	510	3R	139	508	GRAS	139	508	Pfam:GRAS
OS4	ScGRAS32-Lo	SECCE3Rv1G0202350.1	510	3R	136	508	GRAS	136	508	Pfam:GRAS
OS4	ScGRAS33-Lo	SECCE3Rv1G0202370.1	510	3R	136	508	GRAS	136	508	Pfam:GRAS
OS4	ScGRAS34-Lo	SECCE3Rv1G0202390.1	512	3R	138	510	GRAS	138	510	Pfam:GRAS
PAT1	ScGRAS35-Lo	SECCE3Rv1G0204620.1	553	3R	183	551	GRAS	182	552	Pfam:GRAS
DELLA	ScGRAS36-Lo	SECCE4Rv1G0219050.1	619	4R	229	614	GRAS	229	614	Pfam:GRAS
SCL4/7	ScGRAS37-Lo	SECCE4Rv1G0220570.1	554	4R	204	553	GRAS	182	553	Pfam:GRAS
HAM	ScGRAS38-Lo	SECCE4Rv1G0228790.1	475	4R	102	465	GRAS superfamily	102	466	Pfam:GRAS
SCR	ScGRAS39-Lo	SECCE4Rv1G0230190.1	681	4R	314	673	GRAS	308	673	Pfam:GRAS
SCL3	ScGRAS40-Lo	SECCE4Rv1G0230950.1	447	4R	15	433	GRAS superfamily	18	433	Pfam:GRAS
LISCL	ScGRAS41-Lo	SECCE4Rv1G0231960.1	564	4R	180	552	GRAS	180	553	Pfam:GRAS
LISCL	ScGRAS42-Lo	SECCE4Rv1G0231970.1	646	4R	261	634	GRAS	261	635	Pfam:GRAS
LISCL	ScGRAS43-Lo	SECCE4Rv1G0232000.1	653	4R	274	646	GRAS	274	647	Pfam:GRAS
LISCL	ScGRAS44-Lo	SECCE4Rv1G0232010.1	637	4R	256	627	GRAS	256	628	Pfam:GRAS
LISCL	ScGRAS45-Lo	SECCE4Rv1G0232020.1	590	4R	208	580	GRAS	208	581	Pfam:GRAS
LISCL	ScGRAS46-Lo	SECCE4Rv1G0232030.1	588	4R	209	578	GRAS	209	579	Pfam:GRAS
LISCL	ScGRAS47-Lo	SECCE4Rv1G0232040.1	672	4R	293	665	GRAS	293	666	Pfam:GRAS
LISCL	ScGRAS48-Lo	SECCE4Rv1G0232050.1	678	4R	302	671	GRAS	299	672	Pfam:GRAS
LISCL	ScGRAS49-Lo	SECCE4Rv1G0232200.1	803	4R	417	792	GRAS	417	793	Pfam:GRAS
LISCL	ScGRAS50-Lo	SECCE4Rv1G0253730.1	729	4R	348	723	GRAS	348	724	Pfam:GRAS
DLT	ScGRAS51-Lo	SECCE4Rv1G0278930.1	627	4R	233	606	GRAS	233	606	Pfam:GRAS
DELLA	ScGRAS52-Lo	SECCE4Rv1G0281900.1	418	4R	52	413	GRAS	44	413	Pfam:GRAS
SCL3	ScGRAS53-Lo	SECCE4Rv1G0287660.1	477	4R	79	474	GRAS superfamily	79	474	Pfam:GRAS
SCL3	ScGRAS54-Lo	SECCE4Rv1G0287670.1	477	4R	79	474	GRAS superfamily	79	474	Pfam:GRAS
SCL3	ScGRAS55-Lo	SECCE4Rv1G0287710.1	477	4R	79	474	GRAS superfamily	79	474	Pfam:GRAS
LISCL	ScGRAS56-Lo	SECCE5Rv1G0308240.1	742	5R	363	735	GRAS	363	735	Pfam:GRAS
SCL3	ScGRAS57-Lo	SECCE5Rv1G0317700.1	552	5R	97	538	GRAS superfamily	97	538	Pfam:GRAS
LISCL	ScGRAS58-Lo	SECCE5Rv1G0318220.1	774	5R	398	769	GRAS	398	769	Pfam:GRAS
SCR	ScGRAS59-Lo	SECCE5Rv1G0318720.1	648	5R	284	640	GRAS	278	640	Pfam:GRAS
PAT1	ScGRAS60-Lo	SECCE5Rv1G0342490.1	167	5R	3	165	GRAS superfamily	1	166	Pfam:GRAS
PAT1	ScGRAS61-Lo	SECCE5Rv1G0342500.1	1153	5R	1081	1137	GRAS superfamily	1081	1151	Pfam:GRAS
PAT1	ScGRAS62-Lo	SECCE5Rv1G0355460.1	552	5R	181	550	GRAS	181	551	Pfam:GRAS
LISCL	ScGRAS63-Lo	SECCE5Rv1G0365450.1	658	5R	284	655	GRAS	284	655	Pfam:GRAS
HAM	ScGRAS64-Lo	SECCE5Rv1G0373020.1	645	5R	284	643	GRAS superfamily	281	643	Pfam:GRAS
LAS	ScGRAS65-Lo	SECCE6Rv1G0387880.1	394	6R	25	392	GRAS superfamily	24	393	Pfam:GRAS
HAM	ScGRAS66-Lo	SECCE6Rv1G0401520.1	705	6R	358	703	GRAS superfamily	344	703	Pfam:GRAS
SCL3	ScGRAS67-Lo	SECCE6Rv1G0430270.1	455	6R	75	449	GRAS	55	449	Pfam:GRAS
PAT1	ScGRAS68-Lo	SECCE7Rv1G0469800.1	538	7R	166	536	GRAS	166	537	Pfam:GRAS
HAM	ScGRAS69-Lo	SECCE7Rv1G0476640.1	561	7R	122	512	GRAS superfamily	122	512	Pfam:GRAS
LAS	ScGRAS70-Lo	SECCE7Rv1G0502620.1	427	7R	50	425	GRAS	49	426	Pfam:GRAS
SCL3	ScGRAS71-Lo	SECCE7Rv1G0518340.1	367	7R	61	365	GRAS superfamily	40	366	Pfam:GRAS
LISCL	ScGRAS72-Lo	SECCEUnv1G0529830.1	628	Un	255	621	GRAS superfamily	255	622	Pfam:GRAS

## Sheet: GRAS gene sequences in Lo7
Table S13. List of the 72 ScGRAS genes identified in Lo7.
Gene	Gene ID	Sequence Type	Sequences
ScGRAS1-Lo	SECCE1Rv1G0003980.1	CDS	ATGGAGCAGGAGCTGCGGAGCGGCGGAGCGGTCAGGGCGCAGAGCACGCTGTGCTTCTCCGGCGCGCTGGTGGACGGGCCCCGGATCCAGCAGCTGCTCCTCCACTGCGCCGCCGCGCTCGAGTCCAACGACGTGACGCTGGCGCAGCAGGCCATGTGGGTGCTCAACAACATCGCCTCCGCGCAGGGCGACCCCAACCAGCGCCTCACCTCGTCGCTGCTCCGCGGCCTCGTCGCGCGCGCCTGCCGGACCTGCGGCTCCCCGCGCGCCGACAGCATGGGGCCGCCCCCGGCGCTGGGATCGCAGCGCGCCATGTCCGTCACGGAGCTCGCCGACTACGTCGACCTCACCCCGTGGCACCGCTTCGGCTTCACCGCCTCCAACGGCGCCATCCTCCGC…
ScGRAS1-Lo	SECCE1Rv1G0003980.1	Protein	MEQELRSGGAVRAQSTLCFSGALVDGPRIQQLLLHCAAALESNDVTLAQQAMWVLNNIASAQGDPNQRLTSSLLRGLVARACRTCGSPRADSMGPPPALGSQRAMSVTELADYVDLTPWHRFGFTASNGAILRAVAGRDAVHVVDLGVTRCMQWPTLIDALSKRPGGPPALRITVPSVRPAGPPLLGVPDEEIGLRLANFAKSKGVQLEFNVVNKRVATSSPSPAKLQTLCQELASVLSDPPALRLRDGEALVVNCQSWLRHVAPGSRDGFVDAVRALDPCLVTVTDEDADLDSPSLATRIAGCFNFHWILFDALDTSAPRDSLRRLEHEAAVGQKIESVVGADGTERSESGARLAERMRRKWFAGVGFSEDEVAEVRHLLSEHATGWGVKREEDMLVL…
ScGRAS2-Lo	SECCE1Rv1G0003990.1	CDS	ATGGCGATTGAACCTCTCCGTGACAATCTGGACATCGCCGCAGCAACTGACCAACCATACGACACGGTGTACAACTATGAGCTGAGTGGTCCAAGCTCCACGGTTCTTTCCCAAGCCAACCAAGCAAGCACATATCTGCTTGGTGGAGTCACTAGCCCTGGGTTGTGCAGTGTCAACAGCAGCCTTGGACAAAACCAATTTCAGAGTGCTGCAGGGGTAAGCCCTGAGCACCGCTGGATCAGATCAAACGACACTCTTCACTACATAAGCCAGATGTTGATGGAAGATGTCGATGAGAGGGTCGACATATGCCAAGGAGAGGCTGCTCTCCAGGCTGCCGAGAAGCCGTTCCTTGACATTCTTGGGGAGGTAGACACGCCGGCTACTAACTGTCCGCCA…
ScGRAS2-Lo	SECCE1Rv1G0003990.1	Protein	MAIEPLRDNLDIAAATDQPYDTVYNYELSGPSSTVLSQANQASTYLLGGVTSPGLCSVNSSLGQNQFQSAAGVSPEHRWIRSNDTLHYISQMLMEDVDERVDICQGEAALQAAEKPFLDILGEVDTPATNCPPLHSNNKPDNSDKSGTSRYKRLWSTTFSNDCSSYSLLQPLATPLSPYTCNRSLFLPNQPLISAGWTSGSGFPALHYQRDVEDEEMFAPSIDKLVIYLEKGTLYISQLTTKAKVGERSENAIFEVTDQRDWDIFHGRSNKHHAVTTCAIIRNENFDRVLLCYGPKSFDRITRRQERVAGEGNNNSLKGRSKGRQKLWARKQQRKDLVDLSALLIHCAQAVAEGNHLFASELLKKIRQHSSADGDSTQRLAFYLVDGLEARLAGIGSQV…
ScGRAS3-Lo	SECCE1Rv1G0004000.1	CDS	ATGGCGGGGGAAGGAAACAAGAACTCACTGAAAGGCCGGAGCAAAGGACGTCGGAAGCTCTGGGCTAGGAAGCAACCGAGGAAAGAATTGGTTGATCTCAGGACTCTCCTTGTCCATTGCGCACAAGCAGTGGCCCAAGACAACCACCTGTTGGCCAGTGAACTCCTAAAGAAGATAAGACAACACTCCTCAGCAGATGGTGATTGTACTCAGAGAGTGGCATTTTACTTGGCAGATGGCCTTGAGGCACGCTTGGGTGGGATCGGGAGTCATGTTTATGGCAATCTCATGGAAAGACGAACAAGTGCAGCAGATTGGTTAGAGGCTTACAGGCTTTATATTGCAGCTTGCCCTTTCATAAGGGCGTCATACTACTTTGCCAATGAAACTATTATTGAT…
ScGRAS3-Lo	SECCE1Rv1G0004000.1	Protein	MAGEGNKNSLKGRSKGRRKLWARKQPRKELVDLRTLLVHCAQAVAQDNHLLASELLKKIRQHSSADGDCTQRVAFYLADGLEARLGGIGSHVYGNLMERRTSAADWLEAYRLYIAACPFIRASYYFANETIIDVSQRQPRVHIVDFGIDFGFQWPLLIQKFALREEGVPNLRITGIEVPQPGFHPCEMIEETGKRLADYANMFKVPFQYQGIVASRWETIKIEDLNIDEDEVLIINCIFRMKNLGHETEAINSARDKVLKTMRRMNPKVVISGTVNGLHSSPFFIQRFKEVMLHYSSMFNMLDAIVPRDNEARKMIERIPFGRDALNIIACEDAERTQRPESYRQWKARFLKAGFQQLPVDPAILKKIVHMKNSHHHEDFFAVEDCGWLLQGWKGRVLY…
ScGRAS4-Lo	SECCE1Rv1G0004010.1	CDS	ATGGGCCATTTCGCCTTAGCCTGGCAGGGCATGGAACCCGCCCCCGCCGCATCGCTGTCCGAAGCGGGTGCTACGCTTCCTCTCCACTCCGTCCAGGGCGCCGCCGCCGCGACGAACGGCGCCGACACCGTGTACTGGCTCCACCAGGCCACGTACGCGCCCGCAGTCCTGCCCACGGTCCCGCCGGCCGTTGCGGAGGCGGTGGCGAAGAGGCAAAAGGAAGCGGAGAACATCGCGGTCTATCTCATCCAAATCCTCCACAAGTGCGCCGGATCCATCGAGGCGGGCGATTATGCGCCCGCGGCTGCCAAGCTCGCAGAGGCGCGCACGATGCTGGCGACGTCTGTCTCGACGACCACTGGAATCGGGCGCGTCGCCAGCCACTTCGCCGCCGCGCTG…
ScGRAS4-Lo	SECCE1Rv1G0004010.1	Protein	MGHFALAWQGMEPAPAASLSEAGATLPLHSVQGAAAATNGADTVYWLHQATYAPAVLPTVPPAVAEAVAKRQKEAENIAVYLIQILHKCAGSIEAGDYAPAAAKLAEARTMLATSVSTTTGIGRVASHFAAALAHRLFPASPHSSFALDTSPERAGELYRQFYDAGPYLKFAHFTANQAILEAFEGCDRVHVVDLAIKQGLQWPALIHAFSIRPGGPPSVRLTGVGSAPTADEVGLRLAELARSMNVPFSFQRVTDDSLDQLQPWMFQVLPGEAVAVNSICQLHRLLVDPDAASTSLPTPIDVVLGWIASMQPRVFTVVEQEADHNKPGLVTRFDNAMFYYGCVLDSMESMSVSHGGAIGNGAGADAYLQREIFNIVCGEGSARTERHEPLACWWDRLS…
ScGRAS5-Lo	SECCE1Rv1G0031750.1	CDS	ATGAGAGGAATGCCCTTTGCTGGAGAGGCTCACGCGGGGACACTGCAGCAGCAGCAGCCCAAGCTCAGCGCCGGCTTCTGGGCGGAGCCCACGTCCGTGCTCGACCGCCGCCACAGCCCCAGCCCCAGCCCGCCCTCCTCGGCTTCCGAGGTGGCGAGCCTCGCGGCCGGCGGCGACGCCAAGAACGCCTCCCCGCCGCCGCAGCAGGCATGGCCGCCCGGGGAGGATGCTACTGCTGCTGCGGCGGGGGTCAAGGAGGAGTGGGCGCACCAGCTGGCGCCGCTCGACATGGGCATGGGCCTCGGCGCCGGCGAGGGCTGGGACGGCACGGCGCCCTCCGGGCTCGCCGGCCCTGACAGCACCTTCCTCCGCTGGATCATTGGCGGCGGGGAGGACGCG…
ScGRAS5-Lo	SECCE1Rv1G0031750.1	Protein	MRGMPFAGEAHAGTLQQQQPKLSAGFWAEPTSVLDRRHSPSPSPPSSASEVASLAAGGDAKNASPPPQQAWPPGEDATAAAAGVKEEWAHQLAPLDMGMGLGAGEGWDGTAPSGLAGPDSTFLRWIIGGGEDASAGMAGVMDPPALELDHATSMMSPPAASLGPSLSPFAPAMEDAKGGPFGHAPSFLLHQHQHHPQPHAAFFGAHPSFESAPPPPKRHHPMAGAPAPKLPAFQGHLAPAGGFFPALKPKAGTANDEAAATVDQLAEAAKFAEAGDAFGAREILARLNYRLPAAPAAGTPLLRSAFYFKEALRLALSPNGETPAPPASTPYDVVVKLGAYKAFSEVSPVLQFAHLTCVQAVLDGLRGAGCIHVLDFDIGMGEQWASLMQELAQRRPATA…
ScGRAS6-Lo	SECCE1Rv1G0043300.1	CDS	ATGATCAATCACCTCATGTCAGGAAGAGGCTCCTCAGTCGACATGCATGATTCCTCGTTAGGCTTGATGCAGTTCCATGATCACCATCAGTACATGTACGGCAGTAGCACCGGCCCTTTCTTGCCTCAACACCACGGCTTCATCCACGCCGAGGAAGATCGCTGCACCGGCAAGGTCGTGCCGGAGTTGGTCGAGCCGGCTACGGCCGGGGTCGCCGAGGAGGTGGAGTTCCATGCATGCAAGGAGGGAGGAGAAGAAGTCGTGCTGGTGGGTCAAGAAAGGCAGCAGGAGGACGCGCCGAAGCAGGGCGAGGAGGAAAAGGAGGCCCACGGCGTGCGGATGATCGCGCTGCTCATGGAGTGCGCCGTGGCCATGTCGGTGGGCAACCTCGCCGACGCC…
ScGRAS6-Lo	SECCE1Rv1G0043300.1	Protein	MINHLMSGRGSSVDMHDSSLGLMQFHDHHQYMYGSSTGPFLPQHHGFIHAEEDRCTGKVVPELVEPATAGVAEEVEFHACKEGGEEVVLVGQERQQEDAPKQGEEEKEAHGVRMIALLMECAVAMSVGNLADANGTLLELSQMASPYAPSCGERLVAYFARAMAARLMSSWVGVCAPVHPSSASSWSGVHAAFRAFHNVAPFARCAYLACNQAILEAFRGKRQVHVVDLDVVPGGALQWLSLLSALAARPGGPPVFRVTGFGVSASALHDAGTQLAGLATKLGMPFEFYAVAKRPGDVVDAVADLPSRRPGEVVAVHWLRHALYDAAGDDVVTMRLMRWLEPKVVTLVEQERGPAGGDGGQFLDRFVAALHHYSAVFDALGAARPADGDASRHLVENGI…
ScGRAS7-Lo	SECCE1Rv1G0045490.1	CDS	ATGGGCCATTTCGCCTTAGGCTGGCAGGGCATGGAACCCGCCCCCGCTGCCTCCCTGTCCAGCGCGGGTGCTACGCTGCCTCTCCGCTCCAGCCGGGGCGCAACCACAGCGACGAACGGAGCGCACTGCCTCGACCCGGCCACATACGCACCCGCAGTCCTTCCCATAGCCCCGCCGGCTGTAGAGGCGGCGGTGAGGAGGGAAAAGGAAGCGGAGAACATCGCCCTCTATCTCATCCACATCCTCCACACGTGCGCTGAAGCCATCGAGGCGGGCGACTATGCGGGCGCGGCCGGCAACCTCACCGAGGCGCGCATGATACTCGCAACGTCCGTCTCAACGACCACTGGGATCGGCCGCGTCGCCAGCCACTTCACCGCCGCGCTGGCCCATCGCCTC…
ScGRAS7-Lo	SECCE1Rv1G0045490.1	Protein	MGHFALGWQGMEPAPAASLSSAGATLPLRSSRGATTATNGAHCLDPATYAPAVLPIAPPAVEAAVRREKEAENIALYLIHILHTCAEAIEAGDYAGAAGNLTEARMILATSVSTTTGIGRVASHFTAALAHRLFPVSPHPSFELDASPERAGELYCKFYDAGPYLKFAHFTANQAILEAFEGCDRVHVVDLAIKQGVQWPALIHALSIRPGGPPSFRITGVGSAPATDEVGLRLAELARAMNVPFSFQRVNDDSLDQLQPWMFQVLPGEAVAVNSICQLHRLLVDPDAASTSLPAPIDVVLGLIASMQPRVFTVVEQEADHNKPGLLTRFDNAMLYYGSVLDSMEAMSVSRGTAIGNGAGADAYVQREIFDIVCGEGNARTERHEPLACWCARLWRMGL…
ScGRAS8-Lo	SECCE1Rv1G0059610.1	CDS	ATGCTCCATTACTCTCCAATGTTTGATATGCTTGATGCAAATGTTCCACGGGATAATAAGGCAAGACAGATGCTTGAGAGGATCCGATTTGGGACGGATGCACTTAACATCATAGCATGTGAGGGCGCAGATAGAACTGTGAGGCCAGAAAGTTACAGGCAGTGGCAAGCAAGATTTCTCAAGGCTGGATTCCAGCAGCTTCCTGTCGATCTTGCCGTCTTAAAGAAAATAGTACACATGAAGAACTCACTTTATCATGAGGAATTCTTTGCTGTTGAAGATCGCGGTTGGCTGCTACAAGGATGGAAAGGGAGAGTACTTTATGCTATATCTAAATGGAAACCTGATGAAACATATGATGATCAGTAA
ScGRAS8-Lo	SECCE1Rv1G0059610.1	Protein	MLHYSPMFDMLDANVPRDNKARQMLERIRFGTDALNIIACEGADRTVRPESYRQWQARFLKAGFQQLPVDLAVLKKIVHMKNSLYHEEFFAVEDRGWLLQGWKGRVLYAISKWKPDETYDDQ*
ScGRAS9-Lo	SECCE1Rv1G0059620.1	CDS	ATGGCGATTGAATCTCTCCGTGATAATCTGGACGCCGTCCCAGCAACCGACCAACCATACCATGGCGATTCCTCTTCCCAGCAGGAACTCACCGTGTACAACTACGACCTGAGTGGTCCACACTCCACAGTTCTCTCCCCAGCCAACCAAGCAAGTGTCAACAACAGCCATGGACAAAACCAATTTCAGATTGCTGCAAGGGGTAGCCCCGAGCACCATCGGATCAGATCAAACGATGCTCTTCACCACATAAGCCAGATGCTGATGGAAGACGTCGACGAGAGGGTCGACATAAGCCAAGGGGAGGATGCTCTCCAAGCTGCTGAGAAGCCATTCCGTGACATTCTTGGGGAGGTATACGTGTCGGCTACTAACTGGCCGCCATTGCATAGCAACAGC…
ScGRAS9-Lo	SECCE1Rv1G0059620.1	Protein	MAIESLRDNLDAVPATDQPYHGDSSSQQELTVYNYDLSGPHSTVLSPANQASVNNSHGQNQFQIAARGSPEHHRIRSNDALHHISQMLMEDVDERVDISQGEDALQAAEKPFRDILGEVYVSATNWPPLHSNSKPDNADKSGTSCSKRLWSTSFSNECSSYSLLQPLATQLSPYICNSGFSLQKRPLTSVGPTSGFGFPALRCHGGVEEEKMFAPSIDKLVMYLENGILYISQLTMKAKVGQRSKNAIFEVADQRDIFQARSNKHHAITTCAIVRSENFDRVLLCYGRKSFDLITRLQERMAVEGNKNSLKGWSKGRRKLWARKQPRKELIDLRTLLVHCAQAVAADNHLLASELLKKIRQHSSADGDCTQRVAFYLADGLEARLGGIGSHVYGNLMER…
ScGRAS10-Lo	SECCE2Rv1G0071310.1	CDS	ATGGGATTACTGCTGCCAGCGGTGCCTACTACACCATCCCCGACGGCACCGCAGGATCAGTACGTGCAGAGCGCGGTAGACCTTATCACGCTTCTATATTCCTGCGCCACCGCGGTCGCCAAAGGGGACACGGAGCTGGTAAACAAGGTGTTGGAGAGGATATGCAGCAGTCTGGCATCGGACAACGTCCGCGGCCCCCTGCACCGCCTCGCGTCTTCGTTCGCCGACGCTCTGGCGCTGCGCGTGGTCCAGCCATGGCAGGGCGTGTGCCGCGCCCTCCAGCTGCAGAAGACTACCCCCGCATCGGCGGCCGCCGCGGCGCGCCGCCAATTCGCCGAGATATGCCCGTTCCTCCGCCTCGCCGGTACCACAACGAACTACGCCATCATTGATGCAGCT…
ScGRAS10-Lo	SECCE2Rv1G0071310.1	Protein	MGLLLPAVPTTPSPTAPQDQYVQSAVDLITLLYSCATAVAKGDTELVNKVLERICSSLASDNVRGPLHRLASSFADALALRVVQPWQGVCRALQLQKTTPASAAAAARRQFAEICPFLRLAGTTTNYAIIDAARTERNAVLHVVDLGGADHDQWLLLLHLFAKRPGAGAHDQILRLTIVNEEDEFLSVTGALLAREAESLHIGFQFHPVKLHINELLSIEPLGVRNGEALVIVSTLQLHRLLADEFAEMVARPHDKKGKAQANATMSRADALLRDLAELSPKLMVVTEQEANHNGEFMARFENALKYYGALFDALEESVPARGSTIERADMEQCLLLQEIRDIVACEGAQRRERHERMEKWAERMKAAGFASVAMSADAVAQTVMLGQMVTGCSRAYRV…
ScGRAS11-Lo	SECCE2Rv1G0085060.1	CDS	ATGGATTTGCACCAGCTATTCAAGTACAGATTGACTGGTGCTAACGTCTTCTGCGAAATTCCCACAGAGAACAATTTAGCGAACTCTTCCTGGCAAACTAGTCCACTGAAGTTAGAGTTCAGCAACTCTCCATACACCCCTCTTTCTACCCAGCTTGAGTGTGATAATTTGTCTGCTCTTAGCAACACTCCAGATAACCAGAGCTCTACTGAAACCATTTCAGCCCAACCAATCTCCCCGCTTGAAGCAGACAGCTCATACATAAAGGCAGGTAGCATCCGTGAGAACATCCAAGTGAGATCTGATCCATTGTATGCAACATCAAGACATAATATGCAACAGACTTTGCGGGACATTGAGAACGTTCTGATGGCACCTGATGCTGATGATGCAACGACG…
ScGRAS11-Lo	SECCE2Rv1G0085060.1	Protein	MDLHQLFKYRLTGANVFCEIPTENNLANSSWQTSPLKLEFSNSPYTPLSTQLECDNLSALSNTPDNQSSTETISAQPISPLEADSSYIKAGSIRENIQVRSDPLYATSRHNMQQTLRDIENVLMAPDADDATTSTKHEFEDTKPAQLMRQRSRTWSHESRQPLPGVVRPHFASGGYPTASYEFRPEKRQRELRDDRQHIVKDLLTKCAEALSEDRTEEFLKLVQEARGTVSINGEPIQRLGAYLLEGLVARHGNSGTNIYRALKCREPESKELLSYMKILYNICPYFKFGYMAANGAIAEALRSEDNIHIIDFQIAQGTQWITLIQALAARPGGPPHVRITGIDDPVSEYARGEGLEIVGNMLKSMSKEFNIPLEFTPLSVYATQVTKEMLEIRPGEAV…
ScGRAS12-Lo	SECCE2Rv1G0085360.1	CDS	ATGAATCCGGAGAACAGAGATCAAGAAACAGCCGGGCCAGTGTATGCGCCCACACCTCTAACGACAGCGTGGTCGGTGGATCTGGGAAACAGACTGAACGGGACACTCGTACACACCAACATCAACGGTACTATAGGATTACTGCTGCCAGCGGCGCCTACTACACCATCCCCGACGGCCCCGCAGAATCAGTACGTGCAGAGCGCGGTAGACCTTATCACGCTTCTATATTCCTGCGCCACCGCGGTCGCCAAAGGGGACAAGGAGCTGGTAAACAAGGTGTTGGAGAGGATATGCAGCAGTCTGGCATCGGACGACGTCCGCGGCCCCCTGCACCGCCTCGCGTCTTCGTTTGCCGACGCTCTGGCGCTGCGCGTGGTCCAGCCATGGCAGGGCGTG…
ScGRAS12-Lo	SECCE2Rv1G0085360.1	Protein	MNPENRDQETAGPVYAPTPLTTAWSVDLGNRLNGTLVHTNINGTIGLLLPAAPTTPSPTAPQNQYVQSAVDLITLLYSCATAVAKGDKELVNKVLERICSSLASDDVRGPLHRLASSFADALALRVVQPWQGVCRALQLQKTTPASAAAAARRQFAEICPFLRLAGTTTNYAIIDAARTERNAVLHVVDLGGADHDQWLLLLHLFAKRPGAGAHDQILRLTIVNEEDEFLSVTGALLAREAESLHIGFQFHPVKLHINELLSSIEPLGVRNGEALVIVSTLQLHRLLAEEFAEMVARPHDKKGKAQANATMSRADALLRDLAELSPKLMVVTEQEANHNDEFMARFENALKYYGALFDALEESVPARGSTIERANMEQCLLLQEIRDIVACEGAQRRER…
ScGRAS13-Lo	SECCE2Rv1G0085810.1	CDS	ATGAACCTGACGTTGAGTCTAGGCGTCAATGGTGGTGGCGCCGCGGCCAAGAAGCGCAAGGTGATGGACGGCGTCGGCGACGTGGGCGTCCTCGGCGCGGCTGACGGCGGTGATCGCGCCACTGTCATGAGGCTCCTCCAGGCCAGAGATCGCATGGTGAAGGTTGAGCTTGTTCACGACGACGGGGATGTGAGTGACCGCGGAGCCTCGCCGCTGATGCGCTTGCTCCTCTCGTCGGCGGTCGCCGGGGAGGTCGGTGACACGCACGCGGCGGCCGTGGCCCTGCAGGAGGTCTACCGGCACGCGTCCTTCCGCGGCGGCGACCCCGCCCAGCGGGTCGCATCCTACTTCGCGGACGCGCTGGCGTCGAGGCTCCTGCCGCCGCCGCCGGCGAAGGCG…
ScGRAS13-Lo	SECCE2Rv1G0085810.1	Protein	MNLTLSLGVNGGGAAAKKRKVMDGVGDVGVLGAADGGDRATVMRLLQARDRMVKVELVHDDGDVSDRGASPLMRLLLSSAVAGEVGDTHAAAVALQEVYRHASFRGGDPAQRVASYFADALASRLLPPPPAKAKTRTATTTTREEQFLAFTMFYQASPFYQFAHFTANQAIVEAFEAGGRRRLHVVDFDVSFGFQWPSLIQSLSDAATTSSSQSSQDDSGDCCDEPVSLRITGFGASADELRDTEARLARFADGCPNLRFEFEGVVNNAPEDGRHEGITTDPAATVVVNLVFPAAENVRPSSWDPRGALAHIRSLNPSLVFLIDKVDEGNGGVKGAGRCGSASLLPRFAANLRYYAAVFESLHECLPADSAERIAIERDHLGVEISDAMASLDRRRHGG…
ScGRAS14-Lo	SECCE2Rv1G0087540.1	CDS	ATGGATACGCTGTTTAGGTTGGTTAGCCTCCAAGCCTCCGAGCAGCAGCAGCAGCAGCAGCAATCGGCGTCGTACAACTCCAGGAGCACCACCTCCAGCGGCTCCAGGTCGTCCTCCCACCAGACCAACGCCTCCTACAACTACTACCACCACAGCTCCAGCAGCGGCGGCGGGGGCGCCGGCGGCGGGCAGTACTACTATAGCCAGCAGCAGCAGCAGCCGCAGCAGCAGTCCTACTACCTGGAGCCGTACCAAGAAGAATGCGGTGGCAACGCCCACCAGCACCACCTCTACATGGATGAAGACTTCTCCTCCTCCTCCTCGTCGAGGCAGCACTTCCACTCGCACGGCGGGGCGGCCCATCCGCCCACGTCGTCCGCCACGCCCACTGCGCCCACG…
ScGRAS14-Lo	SECCE2Rv1G0087540.1	Protein	MDTLFRLVSLQASEQQQQQQQSASYNSRSTTSSGSRSSSHQTNASYNYYHHSSSSGGGGAGGGQYYYSQQQQQPQQQSYYLEPYQEECGGNAHQHHLYMDEDFSSSSSSRQHFHSHGGAAHPPTSSATPTAPTPPLSTSSTAGGAGHALFEAADLSFPPDLNLDFSSPASSSGAGGTASSAAVGGGGGGRWASQLLMECARAVATRESQRVQQLMWMLNELASPYGDVEQKLASYFLQGLFARLTASGPRTLRTLAAATDRNTSFDSTRRTALRFQELSPWSSFGHVAANGAILESFLEAAAASSEPQRFHILDLSNTFCTQWPTLLEALATRSPDDTPHLSITTVVSAAPSAPTSAVQRVMREIGQRMEKFARLMGVPFRFRAVHHSGDLAELDLDSL…
ScGRAS15-Lo	SECCE2Rv1G0089020.1	CDS	ATGGAGCCGGGCGGGCCGTGGCGCGATCCGCGCCAGGCGTACGTGTACGGGCTCGGATCGCCGATGCAGATGCCGGCGCAGCAGCGCTCCGACCCGGCCGCCGCTGGCGGGGTTCTCAAGCGGAGCCTCGGCGAGTTGGAGAGGTGGCAGAACCAGCGCCAGTTCGCCATGCAGCAGGAGCTCTACCTGCGCGCCGTCAGGCAGCGCACGGCCGCCACGTCGCCGGCCGTCTCGCCGCTTACCTCGGCGGACATCGCCGCGGTGCTCGGCGGGGTCCCGGCCCAGCCCTTCTTCTCCGGGTCCAGCCTCGGCGCTGGCCTCGCGTCGCCGTCGTCCACGCTGTCGTCCCTCACGACCGCGTCCAGGGCGGCCATGCCGCTGATTCAGCAGCATGTGCAT…
ScGRAS15-Lo	SECCE2Rv1G0089020.1	Protein	MEPGGPWRDPRQAYVYGLGSPMQMPAQQRSDPAAAGGVLKRSLGELERWQNQRQFAMQQELYLRAVRQRTAATSPAVSPLTSADIAAVLGGVPAQPFFSGSSLGAGLASPSSTLSSLTTASRAAMPLIQQHVHRQAPFVPSSAHAQPQAHALAVARVPAPSAAGSELSILQDLEKQLLDDDDDEAEPAMSGTGSTVTSSEWEETIQRLNSITAAPSPPLYAEATPNNKNNYSAAMTGSPSNSSTSTASSSASCSPPISATTSRQLLNEAAAAIADGNLETAAANLATLKRAANPRGDAEQRLVAVMVAALSSRIVPTASASSQHLADLCGAEHHTGSQLLHDITPCFRLALDAANIAIVEAVAGHRAMHLVDFDINAPQHAALIQRLADRRVPGTSLQV…
ScGRAS16-Lo	SECCE2Rv1G0103520.1	CDS	ATGATCCAGGGCGTCCTGTCGCGCGCGCCCGCCACCGACGCGATGAAGGCCAAGCGGTCGGCGTCGATGCCCGATGACGAGGAGAAGGCGCGCGGGAAGCGGCTGCAGCTGCATGGCTCTGCCTCCGAGCAGGGGCTGGCGGTGGCCACGGGGGAGGAAGGGGAGCGGGTGGCGGAGGCGCCGGAGACGCGCGGGCTGCGGCTGCTGAGACTGCTCCTCAGGTGCGCGGAGGCGGTGGCCATGGACCAGCTCCCGGAGGCGCGGGACATGCTGCAGGAGGTCGCCGAGCTGGCGTCCCCGTTCGGGTCCTCCCCGGAGCGCGTCGCGGCCTACTTCGGCGACGCGCTGTGCGCGCGCGTGCTCAGCTCGTACCTGGGCGCCTACTCGCCGCTCGCGCTC…
ScGRAS16-Lo	SECCE2Rv1G0103520.1	Protein	MIQGVLSRAPATDAMKAKRSASMPDDEEKARGKRLQLHGSASEQGLAVATGEEGERVAEAPETRGLRLLRLLLRCAEAVAMDQLPEARDMLQEVAELASPFGSSPERVAAYFGDALCARVLSSYLGAYSPLALRPLAAAQSRRISSAFQAYNALSPLVKFSHFTANKAILQALDGEDHVHVIDLDIMQGLQWPGLFHMLASRPRRPLSLRVTGLGASLDVLEATGRRLADFAASLGLPFEFQPIEGKIGHVADTTALLGPRYHHHHREATVVHWMHHCLYDVTGSDVGTVRLLKSLRPKLITIVEQDLGHSGDFLGRFVEALHYYSALFDALRDGAGTAEEERHAVERQLLGAEIRNIVAVGGPKRTGEVRVERWGDELRRAGFRPVSLAGSPAAQARL…
ScGRAS17-Lo	SECCE2Rv1G0114900.1	CDS	ATGATGCAGTTCACCCATGCTGCAGTGACTGCACCGCCTCTCTACCCTAATGGACACCACGGGCTAGGGCTAGGGCTCTTCCTTGACGTCGGCGCGCCGAGGGCACGCCCCTGGCCCGCTGCTGGGAGCTTGTTCCCGACGCTGCCGCCCTCCTCCAAGATCTCCCTCGGGAACCTCAACAGCGCCGGCTGCATGGAGCAGCTGCTGGTGCACTGCGCCAACGCCATCGAGGCCAACGACGCCACGCTCACGCAGCAGATCCTCTGGGTGCTCAACAACATCGCCCCCGCCGACGGCGACTCCAACCAGCGGCTCACGGCGGCGTTCCTCTGCGCGCTCGTCGCGCGCGCTTCCAGGACGGGGGCGTGCAAGGCGGTGACCGCGGCCGTGGCCGCCGCG…
ScGRAS17-Lo	SECCE2Rv1G0114900.1	Protein	MMQFTHAAVTAPPLYPNGHHGLGLGLFLDVGAPRARPWPAAGSLFPTLPPSSKISLGNLNSAGCMEQLLVHCANAIEANDATLTQQILWVLNNIAPADGDSNQRLTAAFLCALVARASRTGACKAVTAAVAAAVESAALHVHRFTAVELASFVDLTPWHRFGYMAANHAILEAVEGFPVVHVVDLSTTHCMQIPTLIDMLASRAEGPPILRLTVADVGCSGPPPALDMSYDELGAKLVNFARSRNVTMDFRMVPTSPADAFTSLVDQLRVQQLVSDGTEALVVNCHMLLHTVPDETAGSVSLTQSVSLRTMLLKSIRTLDPTLVVVAEEDADFTAGDVVGRLRAAFNFLWIPYDAVDTFLPKGSEQRRWYEAEVGWKVENVLAQEGVDRVERQEDRARW…
ScGRAS18-Lo	SECCE2Rv1G0122110.1	CDS	ATGAATTACCATGAGCAGGACGATCAAGGGCTCGCCGTCTTCGCCGCTACGAGCAACGACGGCTTGGACTGGCTCGAGGACTCCGTCTCCTTGCTCGCCGGCGACATCGACCTCGGCGGCAGCTACGGTTGGTGGTGCGACATCTTGCCGGCGCAGAGAGATGACATTGGGAGCGTCGTCGCGCAGACGCTGTCGCCTCCAGCGCCACCCGCGACAGGTTCGCCCCTGGCCCACCCCTCGCCAAGCATTGCGTCGCCCGCCGTGTCTTCGCCGTCGCCCAAGAAGCGCAAGTCTCCGGCGCACATGGTGTCCGGCCATAGCAGCAGCAGCAGCAACCAGCGTCGCCGAACCGAGCAGGACAGGCCGGGCGGCGGCAAGAAGGGCGGCGGAGCGGGTTCG…
ScGRAS18-Lo	SECCE2Rv1G0122110.1	Protein	MNYHEQDDQGLAVFAATSNDGLDWLEDSVSLLAGDIDLGGSYGWWCDILPAQRDDIGSVVAQTLSPPAPPATGSPLAHPSPSIASPAVSSPSPKKRKSPAHMVSGHSSSSSNQRRRTEQDRPGGGKKGGGAGSDRDARWAEQLLSPCAVAVEARNLSRVQHLFYVLGELAAFSGDANHRLAAYGLRALWLRLPAAVGPAAAAVVRVPAACECPTPSFAGAEPRLFRASLIKFHEVSPWFTLPNTLANAAISQLASAAPRPLHLVDIGVSHGVQWPTLLESLTRMAAGRAPPSVRLTVVATPPVPFSASPPGYDFSPHLLRYAKSIKLDLEISRATSLDPAHGFCTSPDEALVVCLQFRLGHVTAEERTDIIRRVKDLKPQLVVLSELDVGGNGSAAGEF…
ScGRAS19-Lo	SECCE2Rv1G0130180.1	CDS	ATGGCCGATACTCCAACTTCCCGGATGATCCACCCCTTCAGCAACATGCAGAGGCAGAACCCGAAGCAGTTCCAGTTCCAGTACTCCGACAGCCCACAGCGCCCCTGCCGCCCTTACCAGTCATCTCCAGACACCCATGTCGTGCCGCAGCATCACTACAGCCTCAAGTCCCACTCATCAGATGCTAGCTATGAGAACCAGGTTGCTCAGATGAAGTACACTTTGGACTCCTCGGCCGCAGCCGGCTGCATGAGGCATGACTCGCCCTCCAGCCATAGTTTCACTCCTCCGTCCATCAGGAGCGGCAGTGGCAGCCCGTCGTCTCACGACGACAGCCACTCCGACTCCACGAATGGATCTCCTGTGAGTGCTTCATGTGTCACTGTGACGACCGAGGAT…
ScGRAS19-Lo	SECCE2Rv1G0130180.1	Protein	MADTPTSRMIHPFSNMQRQNPKQFQFQYSDSPQRPCRPYQSSPDTHVVPQHHYSLKSHSSDASYENQVAQMKYTLDSSAAAGCMRHDSPSSHSFTPPSIRSGSGSPSSHDDSHSDSTNGSPVSASCVTVTTEDPNDLKQKLKDLEAEMLGPDTEIVNSLESSVAKQLSLEPEKWAQMMDFPRGNLKELLLACARAVEEKNMYAVDMMVPELRKMVSVSGTPLERLGAYMVEGLVARLASSGHSIYKALRCKEPKSSDLLSYMHFLYEACPYFKFGYMSANGAIAEAVKGEDRIHIIDFHIAQGAQWISLLQALAARPGGPPSVRITGLDDSVSAYARGGGLDLVGRRLSHIAGLCKVPFEFHSVAMAGEEVEEGHLGVIPGEALAVNFTLELHHIPDET…
ScGRAS20-Lo	SECCE2Rv1G0130190.1	CDS	ATGGTTGCTCGTCCTCACGACAAGAAAGGAAAAGCGCAGGCCAATGCTACCATGTCGAGGGCCGACGCGCTCCTCCGCGACCTAGCGGAGCTATCACCGAAGCTCATGGTGGTGACGGAGCAGGAGGCCAACCACAACGACGAGTTCATGGCCCGGTTTGAGAACGCGCTCAAGTACTACGGCGCCCTGTTTGATGCCCTGGAGGAGAGCGTGCCTGCACGCGGGTCGACAATTGAGCGTGCGGACATGGAACAGTGCCTGCTCCTGCAAGAGATCAGGGATATCGTTGCCTGTGAAGGCGCGCAGCGTCGGGAGCGCCACGAGCGGATGGAGAAGTGGGCGGAGCGGATGAAGGCCGCCGGATTCGCGTCTGTGGCGATGAGCGCAGACGCAGTGGCG…
ScGRAS20-Lo	SECCE2Rv1G0130190.1	Protein	MVARPHDKKGKAQANATMSRADALLRDLAELSPKLMVVTEQEANHNDEFMARFENALKYYGALFDALEESVPARGSTIERADMEQCLLLQEIRDIVACEGAQRRERHERMEKWAERMKAAGFASVAMSADAVAQTVMLGQMVTGCSRAYRVSTENDVCFFIRWRDIPMFSVSTWRAV*
ScGRAS21-Lo	SECCE2Rv1G0130200.1	CDS	ATGAATCCGGAGAACAGAGGTCAAGAAACAGCCGGGCCAGTGTATGCGCCCACACCTCTAACGACAGCGTGGTCGGTGGATCTGGGAAACAGACTGAACGGGACATTCGTACACACCAACATCAACGGTACTATGGGATTACTTCTGCCAGCGGCGCCTACTACACCATCCCCGACGGCACCGCAGAATCAGTACGTCCAGAGCGCGGTAGACCTTATCACGCTTCTATATTCCTGCGCCACCGCGGTCGCCAAAGGGGACAAGGAGCTGGTAAACAAGGTGTTGGAGAGGATATGCAGCAGTCTGGCATCGGACCACGTCGGCGGCTCCCTGCACCGCCTCGCGTCTTCGTTCGCCGACGCTCTCGCGCTGCGCGTGGTCCAGCCATGGCAGGGCGTG…
ScGRAS21-Lo	SECCE2Rv1G0130200.1	Protein	MNPENRGQETAGPVYAPTPLTTAWSVDLGNRLNGTFVHTNINGTMGLLLPAAPTTPSPTAPQNQYVQSAVDLITLLYSCATAVAKGDKELVNKVLERICSSLASDHVGGSLHRLASSFADALALRVVQPWQGVCRALQLQKTTPASAAAAARRQFAEICPFLRLAGTTTNYAIIDAARTERNAVLHVVDLGGADHDQWLLLLHLFAKRPGAGAHDQILRLTIVNEEDEFLSVSRHRIEPLGVRNGEALVIVSTLQLHRLLADEFAEMVARPHDKKGKAQANATMSRADALLRDLAELSPKLMVVTEQEANHNDEFMARFENALKYYGALFDALEESVPARGSTIERADMERCLLLQEIRDIVACEGAQRRERHEQMEKWAERMKAAGFASVAMSADAVA…
ScGRAS22-Lo	SECCE2Rv1G0130210.1	CDS	ATGGGGACGTTAAACTGCGCCGTTGACATGAGCTCCGGCACGAAGCAGCTACAACACCAGCCAGCAGCGCCGACTTCACCCACCGCCTCCTTCTCGGAGTCCAACATCGTCGCCTCGTCAGCCGACCCCGACGCCATCGACGCCCTAGCGGGCCTGCAAGCGCTAAGGTTCGATGGAGACATCGACGGCGAGATCCAGTCGCCTGACCTCGCCATGTGGGAGTCGCTCTTCGCCGACCAGATCGGCGCCGGCGCCGCCTCCGGTGCCGACTTCTTGATGTCCTCCCCAAGGAGGGACTTCAGCCCTCTGAGGGACTTCATGGCATCTTCTCCCAAGCGGGACTACATGATGTCTTCACCCAAGCGGGACTACATGGTGTCCTCCCCAAAGAGAGAGATG…
ScGRAS22-Lo	SECCE2Rv1G0130210.1	Protein	MGTLNCAVDMSSGTKQLQHQPAAPTSPTASFSESNIVASSADPDAIDALAGLQALRFDGDIDGEIQSPDLAMWESLFADQIGAGAASGADFLMSSPRRDFSPLRDFMASSPKRDYMMSSPKRDYMVSSPKREMVASPRRTFSNLYNNSTSQQSYMHGTLHGMDTGSPSNLVGYGKGKSSQHSPLHKAFLNNAHSNSSKSNLSCSSSYVNSSDNLPLPSLNSSFLDEGYLAYQLPPDKDGGGGSSAGTSAAQLPTLSECLAMPEPVYGARDEAAVGRGIPVGGLQPDHLYYASQFGAADGLPLQHQMAKPDQWADSSSLHSMLGSVIQSDQVEQEQDSGLQLVHLLLACADFVSKGDQPSAVRHLHLLRRVASPLGDSMQRVASYFADALATRLSVSSGT…
ScGRAS23-Lo	SECCE2Rv1G0130220.1	CDS	ATGGTTGCTCGTCCTCACGACAAGAAAGGAAAAGCGCAGGCCAATGCTACCATGTCGAGGGCCGACGCGCTCCTCCGCGACCTAGCGGAGCTATCACCGAAGCTCATGGTGGTGACGGAGCAGGAGGCCAACCACAACGACGAGTTCATGGCCCGGTTTGAGAACGCGCTCAAGTACTACGGCGCCCTGTTTGATGCCCTGGAGGAGAGCGTGCCTGCACGCGGGTCGACAATTGAGCGTGCGGACATGGAACAGTGCCTGCTCCTGCAAGAGATCAGGGATATCGTTGCCTGTGAAGGCGCGCAGCGTCGGGAGCGCCACGAGCGGATGGAGAAGTGGGCGGAGCGGATGAAGGCCGCCGGATTCGCGTCTGTGGCGATGAGCGCAGACGCAGTGGCG…
ScGRAS23-Lo	SECCE2Rv1G0130220.1	Protein	MVARPHDKKGKAQANATMSRADALLRDLAELSPKLMVVTEQEANHNDEFMARFENALKYYGALFDALEESVPARGSTIERADMEQCLLLQEIRDIVACEGAQRRERHERMEKWAERMKAAGFASVAMSADAVAQTVMLGQMVTGCSRAYRVSSENDVCFFIRWRDIPMFSVSTWRAV*
ScGRAS24-Lo	SECCE3Rv1G0154640.1	CDS	ATGCCGATGTTGCCCAACTCCTTCACCACCTCCTCATGGCAATCACACCAAGATGCCTCGATTTGCACTAACCAAGAACCAGACTACGACCATCCTTACTACTTCGGCATTGAGGAGGTAGCGGTGGACGCCGACGAACCGGAGCTCGGCCTCCGGGCTCACAAGGCGACCAGGGTCGACTACCTCAGCTCGCCGTACCACGCCTCGTGGCCACCGGCGCAGGCCGACCTCGAGTCGTCGCGCGTCAGGAAGACGAAGCAGTTCCGGGACGTTCTTGAGACCTGCAAGCAGAAGGTGGAAGCCATGGAGGCCATGGAACAGTCGTCATCGCCGGTCGGCAGTGGCGGGTTCGAGGAACAAGGTGAGGCGGTGGTTGCCGTGGACGACGTCCGGGCCGGT…
ScGRAS24-Lo	SECCE3Rv1G0154640.1	Protein	MPMLPNSFTTSSWQSHQDASICTNQEPDYDHPYYFGIEEVAVDADEPELGLRAHKATRVDYLSSPYHASWPPAQADLESSRVRKTKQFRDVLETCKQKVEAMEAMEQSSSPVGSGGFEEQGEAVVAVDDVRAGGGGGGADGMRLVQLLVACAEAVACRDRAQAAALLRELQVGAPVHGTAFQRVASCFVQGLADRLALAHPPSLGPASMAFCVPRSSCLDGARGEALAVAYELCPYLRFAHFVANTSILEAFEGESNVHVVDLGMTMGLNRGHQWRALLDSLATRATGKPARVRVTGVGAHVDTMRAAGRELEAYAEELGMTLEFMAVDRTLESLHVDDLGVEVDEAVAINSVLELHCVVKESRGALNSVLQTIRKLSPKAFVLVEQDAGHNGPFFLGR…
ScGRAS25-Lo	SECCE3Rv1G0154650.1	CDS	ATGGGCACCAGTGACAAGCCCAGCTCGGCTGATTTTCACGGCACCATGGCAAACACGGCTTGCGGCGGCGCCTATTGTTCTCAGGACTTCATCAAGTCAAGTACCGCCAAGTACAATGATTCGGTGTTTATTTTGCATCCACCAACTCCTATGAGTAACTATCCTGCACCATCAATTACTTCCAACAAGATTGGTCCCCAATTCTGCAATGTCAGCTGTAATGACACATCAGCTGGTTGGCGCCTAACCAGTGTGGCGGAGCACCCAAGGACTGACTGTGATGTAACTCTCAGCTACATAGAAGAGATGTTGATGCAGGACATTGATGAGAAGGTCAGAGCACCTCATGGCGAGACTGCAATTAGAAGCATGGAGGAACCCTTCTATGAACTTCTTGGA…
ScGRAS25-Lo	SECCE3Rv1G0154650.1	Protein	MGTSDKPSSADFHGTMANTACGGAYCSQDFIKSSTAKYNDSVFILHPPTPMSNYPAPSITSNKIGPQFCNVSCNDTSAGWRLTSVAEHPRTDCDVTLSYIEEMLMQDIDEKVRAPHGETAIRSMEEPFYELLGQKYPVLPDLLPLCGCGRLTNLIGNVSRLNGQLCRNCSAYISSDDYHPNGNSQASQAPWTLSAITGEAKQIPLVAERMEIGLNINGISNAKKPSRDYHSPHMNDRDTMKDASIEVRGRKVYPGIEELDLLEGRRNKQIAVFSDEPTRNEAFDKVLLCSEQKPIDEGIISQRTMADTSTKYAHKDQGRKPARQTTRGKAQKKKEVVDLRTLLIHCAQAVSMNNHSLASDILKSIRHHSSPSGDDTQRIAFYLADCLEIRLSGNGSQIN…
ScGRAS26-Lo	SECCE3Rv1G0182230.1	CDS	ATGCTCTGCGGCGGCGGCGGCGGCGGCGGCGTATCGATGGTCATGGACGCCGCGCTGTACGACTGGTGCGGGCCGCTGCCCGGCGGATCCAAGCTGCCCATCTACCCCCAAATCGCCGACGCGTTCACCGCGGAGGAGCTCGAGTCGCTGCTGCTCCTCCCGTCCGACGCCGCCGACGCGGCCGCCTACCTGAATGCCGTCGCCGCGCCGCCCCTGCCCGCCTCCGCCGACAGCGCGTCGCCGTCGTCGCTGCCGCAGAGAGACGCCTCGGCCTCTTCGCCGGCTGCGGCGGCGGCGGCGGGCCAGGCGCATCCGCAGCCGGATGACTCGGAGGTGTTCTCGGACATCGTGCTGGGCTACATCAACCGCATGCTCATGGCCGAGGACATCGACGAGAAG…
ScGRAS26-Lo	SECCE3Rv1G0182230.1	Protein	MLCGGGGGGGVSMVMDAALYDWCGPLPGGSKLPIYPQIADAFTAEELESLLLLPSDAADAAAYLNAVAAPPLPASADSASPSSLPQRDASASSPAAAAAAGQAHPQPDDSEVFSDIVLGYINRMLMAEDIDEKFDHYPAHPALLAAEKPFLEILADQPPCSGGSTVESPDGSSVTTNSFNSLASCNCSAPSGGLGATQAPPALEFPTAEFLQPAQFYRDLSPESCVVEAGGAWPYDAMEFNPLPDALLSQSSSFASSNGSSVAFSEGFEPWLSTAGAVPDAALSDFVLQSQQAAQFSRGFEEASRFLPQESKLVIDVDSLPSVDVKQDKKVVEVKKEKADPEVAVHRGKKHFYGDDLDADEVRCCKHSAPVVDADHLVREMMDKVLLCDGETCSRGVKE…
ScGRAS27-Lo	SECCE3Rv1G0182270.1	CDS	ATGCCGATGTTGCCCAACTCCTTCACCACCTCCTCATGGCAAGATGCCTCGATTTGCACCAACCAAGAACTAGACTACGACCATCCTTACCACTTCGGCATTGAGGAGGTAGCGGTGGACGCCGACGAACCGGAGCTCGGCCTCCGGGCTCACAAGGCGACCAGGGTCGACTACCTCAGCTCGCCGTACCACGCCTCGTGGCCACCGGCGCAGGCCGACCTCGAGTCGTCGCGCGTCAGGAAGACGAAGCAGTTCCGGGACGTTCTTGAGACCTGCAAGCAGAAGGTGGAAGCCATGGAACAGTCGTCATCGCCGGTTGGCGGTGGCCGGTTCGAGGAACAAGGCGAGGCAGTGGTCGCCGTGGACGACGTCCGGGCCGGTGGTGGTGGCAGCGGAGCG…
ScGRAS27-Lo	SECCE3Rv1G0182270.1	Protein	MPMLPNSFTTSSWQDASICTNQELDYDHPYHFGIEEVAVDADEPELGLRAHKATRVDYLSSPYHASWPPAQADLESSRVRKTKQFRDVLETCKQKVEAMEQSSSPVGGGRFEEQGEAVVAVDDVRAGGGGSGADGMRLVQLLVACAEAVACRDRAQAAALLRELQVGAPVHGTAFQRVASCFVQGLADRLALAHPPSLGPASMAFCVPRSSCLDGARGEALAVAYELCPYLRFAHFVANASILEAFEGESNVHVVDLGMTMGLNRGHQWRALLDSLATRACGKPARVRVTGVGARVDTMRSVGRELEAYAEELGMTLEFMPVDRTLESLHVDDLGVEADEAVAINSVLELHCVVKESRGALNSVLQTIRKLSPKAFVLVEQDAGHNGPFFLGRFMEALH…
ScGRAS28-Lo	SECCE3Rv1G0197980.1	CDS	ATGCCGATGTTGCCCAACTCCTTCACCACCTCCTCATCATGGCAAGATGCCTCGATTTGCACCAACCAAGAACTAGACTACGACCATCCTTACCACTTCGGCATTGAGGAGGTAGCGGTGGACGCCGACGAACCGGAGCTCGGCCTCCGGGCTCACAAGGCGACCAGGGTCGACTACCTCAGCTCGCCGTACCACGCCTCGTGGCCGCCGGCGCAGGCTGACCTCGAGTCTTCGCGCGTCAGGAAGACGAAGCAGTTCCGGGACGTTCTTGAGACCTGCAAGCAGAAGGTGGAAGCCATGGAGGCCATGGAACAGTCGTCATCGCCGGTTGGCGGTGGCGGGTTCGAGGAACAAGGCGAGGCCGTGGACGACGTCCGGGCCGGTGGTGGTGGCAGCGGA…
ScGRAS28-Lo	SECCE3Rv1G0197980.1	Protein	MPMLPNSFTTSSSWQDASICTNQELDYDHPYHFGIEEVAVDADEPELGLRAHKATRVDYLSSPYHASWPPAQADLESSRVRKTKQFRDVLETCKQKVEAMEAMEQSSSPVGGGGFEEQGEAVDDVRAGGGGSGADGMRLVQLLVACAEAVACRDRAQAAALLRELQVGAPVHGTAFQRVASCFVQGLADRLALAHPPSLGPASMAFCVPRSSCLDGARGEALAVAYELCPYLRFAHFVANASILEAFEGESNVHVVDLGMTMGLNRGHQWRALLDSLATRATGKPARVRVTGVGARVDTMRAVGRELEAYAEELGMTLEFMAVDRTLESLHVDDLGVEAVAINSVLELHCVVKESRGALNSVLQTIRKLSPKAFVLVEQDAGHNGPFFLGRFMEALHYY…
ScGRAS29-Lo	SECCE3Rv1G0202310.1	CDS	ATGGGCATGACACCCAACCAGTTCCCTAGCTCTTCATGGCAAACACATCAAGATGCTTCAATTTGCACTAATCAAGAACTAGACTACGGTCATCCTCACTACCTCGGCATTGAGGACGTAGCGCTCGACGCCGTCGAGCTGGAGCTCGGCCCCCGGGCTGCCAAGGCGACCAAAGTTGACTACCTCAGCTCGCCGTACCACGCCTCGTGGCCGCCGGCGCACGCCGACTTCGAGTCGTCGCGCGTCAGGAAGACGAAGCAGTTCCGTGACGTTCTTGAGACCTGCAAGCAGAAGGTGGAGGCCATGGAGGCTTTGGAGCACTCGCCGCCGGTGGCCAGTGGTGGGTTTGAGGAACAAGCAGGTGAGGCTGTGGTCGCTGGTGGTAGCGGGGCTGACGGC…
ScGRAS29-Lo	SECCE3Rv1G0202310.1	Protein	MGMTPNQFPSSSWQTHQDASICTNQELDYGHPHYLGIEDVALDAVELELGPRAAKATKVDYLSSPYHASWPPAHADFESSRVRKTKQFRDVLETCKQKVEAMEALEHSPPVASGGFEEQAGEAVVAGGSGADGMRLVQLLVACAEAVACRDRAQAAALLRELQVGAPVHGTAFQRVASCFVQGLADRLALAHPPSLGPASMAFSVPRSSCLDGARGEALTVAYELCPYLRFAHFVANASILESFDGESNVHVVDLGMTMGLNRGHQWRALLDGLATRAGGKPARVRVTGVGARVDTMRAVGREIESYAEELGMCLEFRAVDRTLESLHVDDLCIDAHEAVAINSVLELHCVVKESRGALNSVLQTIRKLSSKAFVLVEQDAGHNGPFFLGRFMEALHYY…
ScGRAS30-Lo	SECCE3Rv1G0202330.1	CDS	ATGGCAATGGGCACGTTCCCCTTCCAGTGGCCCATGGACCCCGCGCCCGCGCTGCCCTCCGGCCTCGACGGCAGCCTATTGCCCTCACTGCTCCCGCCTCCGCCCACGCCGGTGCCCGACGATGGCGCGGCGTACTACGCGGCAGCGGACATGCAGGCCTCCTCTATGCCCGAGCTGGCAGCGCCATTCCCGTCACGGGACGCGGTCGCCGCCGAGCTGGCCATGCGGCGCGCGGAGGAGGAGGTCGCCGGCATCCGCTTGGTCCACCTCCTCATGAGCTGCGCAGGCGCCGTCGAGGCGGGCGACCACGCGCTCGCGGCCGCGCACCTGGCCGACGCCAACGCCTCGCTCGCGGCCGTCTCCACCGCCTCCGGCATCGGCCGCGTCGCCGTTCACTTC…
ScGRAS30-Lo	SECCE3Rv1G0202330.1	Protein	MAMGTFPFQWPMDPAPALPSGLDGSLLPSLLPPPPTPVPDDGAAYYAAADMQASSMPELAAPFPSRDAVAAELAMRRAEEEVAGIRLVHLLMSCAGAVEAGDHALAAAHLADANASLAAVSTASGIGRVAVHFTDALSRRLFRSPAAPPATDAEHAFLYHHFYEACPYLKFAHFTANQAILEAFHGCDTVHVIDFSLMQGLQWPALIQALALRPGGPPFLRITGIGPPSLPGRDELRDVGLRLADLARSVRVRFSFRGVAANSLDEVHPWMLQIAPGEAVAVNSVLQLHRLLADSADQAPIDAVLDCVASLQPKIFTVVEQEAEHNKPGFLDRFTEALFYYSAVFDSLDAASANGTGNAMAEAYLQREICDIVCNEGAARMERHEPLSQWRDRLGRAGL…
ScGRAS31-Lo	SECCE3Rv1G0202340.1	CDS	ATGGGCATGACACCCGACCAGTTCCCTAGCTCGTCATGGCAAACACATCAAGATGCTTCAATTTGCACTAGTCAAGAACTAGACTACGACCATCCTCAATACCTCGGCATTGAGGACGTAGCGCTCGACGCCGTCGAGCTGGAGCTCGGCCCCCGGGCTCCCAAGGCGACCAGAGTCGACTACCTCAGCTCGCCGTACCACGCCTCGTGGCCGCCGGCGCAGGCCGACTTCGAGTCGTCGCGCGTCAGGAAGACGAAGCAGTTCCGGGACGTTCTTGAGACCTGCAAGCAGAAAGTGGACGCCATGGAGGCTTTGGAGCACTCCCCGCCGGTCGCCGGTGGTGGGTTTGAGGAACAAGCAGGTGAGGCTGTGGTCGCTTTGGGTGACGTCGGGGGTGGT…
ScGRAS31-Lo	SECCE3Rv1G0202340.1	Protein	MGMTPDQFPSSSWQTHQDASICTSQELDYDHPQYLGIEDVALDAVELELGPRAPKATRVDYLSSPYHASWPPAQADFESSRVRKTKQFRDVLETCKQKVDAMEALEHSPPVAGGGFEEQAGEAVVALGDVGGGGGGSGADGMRLVQLLVACAEAVACRDRAQAAALLRELQVGAPVHGTAFQRVASCFVQGLADRLALAHPPALGPASMAFSVPRSSCLDGARGEALAVAYELCPYLRFAHFVANASILEAFDGESNVHVVDLGMTMGLKALNRGHQWRALLDGLATRAGGKPARVRVTGVGARLDTMRAVGREIEAYAEELGMCLEFRVVDRTLESLHVDDLCIDAHEAVAINSVLELHCVVKESRGALNSVLQTIRKLSPKAFVLVEQDAGHNGPFF…
ScGRAS32-Lo	SECCE3Rv1G0202350.1	CDS	ATGGTGCGCAAGGGCCTGCTTCCCGACGTCGACCTGCCCACACCTCGGCAGCCCGTCATGGGGGTTTTCTCCGCCATGACCCCCGCCACGGGAGGATCAGCGCCGCAGGTAGGGATGCTGTTGTCGCCGGTACCAGGGACCGCGCAGCAACGGCGGAAACAGCGCGACGAGGGGGCTCTTCTCATGCTGACGCTCTCTCCTCTACCGTGTGCCGAGTCGGTGTACTTCGACGACCCCGACGAGGCGGAAAGCGTGCTGCTGGCGATCGCCGAGCTGTCCATTCCCTTGGGCACCTCCACGCAGCCAGTCGCATCCTACCTCGCCGAGCCCATGTCGGCCTGCATCTTCAGCTCCCGCCTCAGCCTCTACGTGCCGCTCCTCTACGCCCCCAGCCATGGC…
ScGRAS32-Lo	SECCE3Rv1G0202350.1	Protein	MVRKGLLPDVDLPTPRQPVMGVFSAMTPATGGSAPQVGMLLSPVPGTAQQRRKQRDEGALLMLTLSPLPCAESVYFDDPDEAESVLLAIAELSIPLGTSTQPVASYLAEPMSACIFSSRLSLYVPLLYAPSHGGLPSIRLTGLSASMESLEITGKRLSNLALDRSFELEFSCLVANKVWDLDPEKLVVDTRRRQAIAVNWLHFSLYDSNILCIIRRYMFDDEPVKEDETKQVLAKQHGGEEEVISFRPEENTEKGKYEPPKVWLTKENMENKKRKPEAHFFSALKVTEIQKSTRYLLLLVLFCTLITVVDSSSKEWCAANITGIIA*
ScGRAS33-Lo	SECCE3Rv1G0202370.1	CDS	ATGGGCATGACACCcaACCAGTTCCCTAGCTCTTCATGGCAAACACATCAAGATGCTTCAATTTGCACTAATCAAGAACTAGACTACGGTCATCCTCACTACCTCGGCATTGAGGACGTAGCGCTCGACGCCGTCGAGCTGGAGCTCGGCCCCCGGGCTGCCAAGGCGACCAAAGTTGACTACCTCAGCTCGCCGTACCACGCCTCGTGGCCGCCGGCGCACGCCGACTTCGAGTCGTCGCGCGTCAGGAAGACGAAGCAGTTCCGTGACGTTCTTGAGACCTGCAAGCAGAAGGTGGAGGCCATGGAGGCTTTGGAGCACTCGCCGCCGGTGGCCAGTGGTGGGTTTGAGGAACAAGCAGGTGAGGCTGTGGTCGCTGGTGGTAGCGGGGCTGACGGC…
ScGRAS33-Lo	SECCE3Rv1G0202370.1	Protein	MGMTPNQFPSSSWQTHQDASICTNQELDYGHPHYLGIEDVALDAVELELGPRAAKATKVDYLSSPYHASWPPAHADFESSRVRKTKQFRDVLETCKQKVEAMEALEHSPPVASGGFEEQAGEAVVAGGSGADGMRLVQLLVACAEAVACRDRAQAAALLRELQVGAPVHGTAFQRVASCFVQGLADRLALAHPPSLGPASMAFSVPRSSCLDGARGEALTVAYELCPYLRFAHFVANASILESFDGESNVHVVDLGMTMGLNRGHQWRALLDGLATRAGGKPARVRVTGVGARVDTMRAVGREIESYAEELGMCLEFRAVDRTLESLHVDDLCIDAHEAVAINSVLELHCVVKESRGALNSVLQTIRKLSSKAFVLVEQDAGHNGPFFLGRFMEALHYY…
ScGRAS34-Lo	SECCE3Rv1G0202390.1	CDS	ATGGCGAACACGGCTGGCTGTGGCGCCTATTGTTCTCAAGAGTTCATGGAGTCAAGTACTGCCAAGTACAATGACTCAGAGTTTATTTTGCATCCACCAGCCCCTATGAGCTACTATCCTCAACTATCAATTGTTTCCAACAAGGTTGGTCACGTTTCATGGAGCACATCTTCTTCTTGTAAGATCTACAGCCCCCAACTCTACAGTGTCAACAGCGATGAAACATCAGCTGGTTGGCGCCTAATCAGTGTGGCGGAGCACCCAAAAACTGACTCTGATGTAACTCTCAGCCACATAGAACAGATGTTGATGCAGGACACCGATGACAAGGTCAGAGCACCTCATGGAGAGACTGCCATTAGAACTATGGAGGAGCCCTTCTATGAACTTCTTGGACAG…
ScGRAS34-Lo	SECCE3Rv1G0202390.1	Protein	MANTAGCGAYCSQEFMESSTAKYNDSEFILHPPAPMSYYPQLSIVSNKVGHVSWSTSSSCKIYSPQLYSVNSDETSAGWRLISVAEHPKTDSDVTLSHIEQMLMQDTDDKVRAPHGETAIRTMEEPFYELLGQKYPVLPGLLPLCGCDRLKNLNGSVSRLNNGQLCNNCSVTISSDNYHSNGSSQASQAPWTLSAIVGVAIQFPLGVEKMGIGLNINGLSISPESHSPHINDKDTIRNAPFHDRSRKVFPGIEELDLLEGRRNKQIAIFSDEPVRNEAFDKVLLCSENRPVDEDIILQRAMADISTKYAQKEQGRKPARQTKRGKTRKKKEVVDLRSLLIHCAEAVSVNNRTIASDILKSIRQHCSPSGDDTQRLAFYLADCLEIRLSGSGSRINQKVI…
ScGRAS35-Lo	SECCE3Rv1G0204620.1	CDS	ATGTCTTTTGTCGGGCGAGTAGACCCGTCAACGACGTACGCAGATAATATTTATGTGCATAAATTCGGTGCACCCAACTCAAACTTTGCTGCAAGAAGATTTGGCTCTGATACACAGTTGTTCCGTTATGGCCCTGAACCATTCAATTCCGAGGACTATGGACATATGGGTTTCCCTGAAGCACCATCTGCTGCATTCCAGAATTCCTTCTACAATCAGCAGGCCTCACTAACGCCCTGCTCTGATGCGGCAAAAGACTCACCGGTGTTCTCCAATGTGTCTCAGCAGAACTCCCAGTCTATATCAGATAATCAGAGTTCTGGACTTGAAGTAGAGTTTGATGATGAGATCAGACTGAAGCTTCAAGAGCTGGAGCATGCTTTACTTGATGATGGAGAT…
ScGRAS35-Lo	SECCE3Rv1G0204620.1	Protein	MSFVGRVDPSTTYADNIYVHKFGAPNSNFAARRFGSDTQLFRYGPEPFNSEDYGHMGFPEAPSAAFQNSFYNQQASLTPCSDAAKDSPVFSNVSQQNSQSISDNQSSGLEVEFDDEIRLKLQELEHALLDDGDDILFEISQAGCISDEWADPMKDVLLATSPKESESSISCAGSNSGEARTPKQLLFECATALAEYNVDEAQAIITDLRQMVSIQGDPSHRIAAYLVEGLAARIVASGTGIYKALTCKDPPTLYQLSAMQILFEICPCYRFGFMAANYAILEACKGEERMHIIDFDINQGSQYITLMQFMKDDANKPRHLRITGVDDHETVQRTVGGLKVIGQRLEKLAEDCGISFEFRAVGADIGDVTPAMLDCRPGEALVVNFAFQLHHLPDESVSI…
ScGRAS36-Lo	SECCE4Rv1G0219050.1	CDS	ATGGAGACTATGTCATATCCTTGTTCCCCTCTTCTCTCCCTCCCCACACATGATGAGAGTAACCTTTTCATGTGGTCTCCTCAAGTAGCTCTCCACGAGAATGCCACCATCCATGTTGATCATTCCACTGATCAGCAACCTGATAATGTGTTCTTGGACACTGCAGCTCAAGGTTATGCTAATGATTGGCATCAACAAGATCCTTCTGATGTTGGTGTGTTCACCTATTGTGATGACAGGATTCTGGGCCAAGAGAGTGGCAACTTGGTCGCGATCCAGGAAGAGCTCATGGAGGAGAATAGTTTAACTGATCTCCTTCTCACTGGTGCAGAGGCGGTCGAGGCGGGGGATCCAAGGTTTGCCTTGGCAGTGTTCTCGAGGCTTGATGGCCTCCTCCTT…
ScGRAS36-Lo	SECCE4Rv1G0219050.1	Protein	METMSYPCSPLLSLPTHDESNLFMWSPQVALHENATIHVDHSTDQQPDNVFLDTAAQGYANDWHQQDPSDVGVFTYCDDRILGQESGNLVAIQEELMEENSLTDLLLTGAEAVEAGDPRFALAVFSRLDGLLLGTPENAAAGSFDRLAYHFAQGLRSRISSVSTSCSLPEPLASDRMSVQQIIQELSPFAKFAHFTANQAILDATKGDAHVHVVDLNIGEGIQWPSLMSDLASHGGMSFHLTAVTADADYSDGVHHASARRLSEFADSLNLPFQYSSLCLHSDEDLHEFSKNCKGSVIFSCDTTSMPYKLLSKLPALLPACVKLLQPKLMVIVEEELVRIGKEASLCKASFVDFFFEALHHFTTVFESLASCFVGGNQGACLRLVEREMVGPRIQDFVG…
ScGRAS37-Lo	SECCE4Rv1G0220570.1	CDS	ATGCACTCCACTATGGCTGCCACACCGGAGGAGTTGTTGGGCCTCGCCGAGCCTGCACCACTGCCCCCCTCCGTCCTCCTCGACCTTCCTCCGTCCCCGACGACCCATGGTGACTCACAGCAGCCGCAGAACGACCTGGCCCTGGAATACATTTCACGCATGCTCACGGAGGAGGACATCGTCGACAAGTTCTTCTACCAGTACCCTGACCACCCGGAGCTCCTGCAAGCCGAGCAGCCCTTCGCGGAGATCCTTGCCGACACCTCACCCGACGCCCACGAGTCCTTTGCCTCCTCCACCTCCATCTTGATGCCCAGCCAAGGTAACGGCACGGACTTGATGGTTTCCAGTTGCCAGGTACAGTATCCAGCCTTCTTCTTGAACGGCACAGGCATTGTG…
ScGRAS37-Lo	SECCE4Rv1G0220570.1	Protein	MHSTMAATPEELLGLAEPAPLPPSVLLDLPPSPTTHGDSQQPQNDLALEYISRMLTEEDIVDKFFYQYPDHPELLQAEQPFAEILADTSPDAHESFASSTSILMPSQGNGTDLMVSSCQVQYPAFFLNGTGIVEPSSLVFPIPSESSPRTDMLSSMAFFKGMEEANRFLPAENVMVGGRGRKKRSGMDGKTEEGLGRSSKQITALPCSVQEEEEEEEATALEMLDRLVLNGYDTHPGEMQEVVRVTWDWEEKENKAGLGRRGRRGARHTVVTDLETLLIRCAEAVSSNDVRGASKLLERIKWHSSPTGDARQRLAHYFAQGLEARLAGTGSRLYRALMGKRTLAVELIKAFHLHMAACCSLKVGLLFAINTIYKAVAGRTKLHIVHYGITTGFQWPDLL…
ScGRAS38-Lo	SECCE4Rv1G0228790.1	CDS	ATGGGCTCCTCCTCCCTCCTCCTCTTCCCCTCGTCCTCCTCCTCCGCCCCCAACCACTCCTCTTATTCCCATGCTGCCGCCTCCGCTCCCCACTCCGCCTTGCTCCCACCGCTCCCCTCCCCGCCCCCCTCCGACCTCTTCCTCTACCTCGACCAGCTAGACCACCCAGTCCCAGAGGGCGCCGCCGCCATGGTACGCAAGCGCCCGGCTCCGGACGTCGACCTGCCCCCGCCGCGGCGCCACGTCACCGGGGACCTCTCCGACGTCACCGCCGCTACGGGCGGAGCAGCGCCCCCGCAGCACCTCCCGTCCGCGGTAGCAGGGAGCGCGCAGCTGCCCGCGCTGCCGATGCAGCTGCCGGCGTTCGGCGCCCACCTGCAGGCGCCAGTGCCGGCGATG…
ScGRAS38-Lo	SECCE4Rv1G0228790.1	Protein	MGSSSLLLFPSSSSSAPNHSSYSHAAASAPHSALLPPLPSPPPSDLFLYLDQLDHPVPEGAAAMVRKRPAPDVDLPPPRRHVTGDLSDVTAATGGAAPPQHLPSAVAGSAQLPALPMQLPAFGAHLQAPVPAMDVVVAPQVATEVNANNNSTAWVDGIIRDIIGSSGAAVSVAQLIHNVREIIHPCNPGLASLLELRLRSLLASDLVHHPPPPPPPPPHHPPSLLPGASGNTILSAPPVPALPPPPPPDKRRREEEQPNPPPQSPKPPPSAEETAAAAAAAAAAASAALKERKEEQRRRQRDEEGLHLLTLLLQCAESVNSDDLDEAQRALLEIAELATPFGTSTQRVAAYFAEAMSARLVSSCLGLYAPLPNASSPAASRLVNSRVAAAFQVFNGISP…
ScGRAS39-Lo	SECCE4Rv1G0230190.1	CDS	ATGGAGGAGGACATCGTTGACAAGTTCATATACCAGTACCCTGACCCCGCCGCGCTGCTGCAGGCCCAGCATCCCTTTGCACAGATCCTCATTACCTCCGACACCACCACCTCATCCGACATGCTCACCTCAGCCTTGCCAATCAGACATATCCAGAACCCAGCCTTCTTTTTGAATGGCAAGGGCGTGGCAGATCCCAACAACAGCATGGACGTGATCTCGAGCATGGCATTCTTCAGAGGAATGGAGGAAGCCAACAGATTATTGCCCAGATGCAGCCGGACGGTGGAGGGTAGTAACATGCCTCACGGCGGCGGTGGCAACGGGGCAGAAGCTGGAAGGAGCAGCAAGCAAATGGCTATGCAGGTGCACCCTGAATCCAAGGAGGAGAGCGAGATG…
ScGRAS39-Lo	SECCE4Rv1G0230190.1	Protein	MEEDIVDKFIYQYPDPAALLQAQHPFAQILITSDTTTSSDMLTSALPIRHIQNPAFFLNGKGVADPNNSMDVISSMAFFRGMEEANRLLPRCSRTVEGSNMPHGGGGNGAEAGRSSKQMAMQVHPESKEESEMLDKFMLNSYDMCTTEARERGDEAGQQSISTKAPRGRRGARLAVVDDLETLLIRCAEAVATNDRRSSCELLWRVRRHSSPTGDATQRLAHYFAEGLEARLAGRGSQLYRSLMAKRTPVVEVLKAYKLFMSACCFMKVCFLFSNKTIYNAVMGGHKLHIVHYGVNDGFQWPDLLRWLAEREGGPPEVRITSITSLWPGFRPAEQTQDTGQRLHRCARQFGVPFEFRVIAAKAEDVRVEDLDINPDEVLVVNSLIHFRSLMDESVVIDR…
ScGRAS40-Lo	SECCE4Rv1G0230950.1	CDS	ATGCCCATCACCCCCGAGGAGTTGCTGGGGCTGAAGGAACACATGGAGGCCCGGCCGCCATCTCCATCCATCTACCTCGACATTCCTCCGTCGCCGCTCTATGGTGGCAGTGTCGGGGACCTGGTGCTCCCATACATCACTCGCATTCTGATGGAGGAGGACATCGACGACAGGTTCTTCTACCAGTACCCAGATCATCTTCACCTCCTCCCGGCACAGCAGCAATTTGCCCAAATTCTTGATGATGCAAAGAGCTTACTGTCCGGCGAAGGCGGTGACATGGAGAAGATGCGTTCGGATGCGTCTTTGCAGGGTATTCGCGGAGGCAGCATGTGCTCGGATGGTGCTGAGGTGGACAATAATGGTGATGAGAGCAAACTCAACCCCTCCAATGAAGAC…
ScGRAS40-Lo	SECCE4Rv1G0230950.1	Protein	MPITPEELLGLKEHMEARPPSPSIYLDIPPSPLYGGSVGDLVLPYITRILMEEDIDDRFFYQYPDHLHLLPAQQQFAQILDDAKSLLSGEGGDMEKMRSDASLQGIRGGSMCSDGAEVDNNGDESKLNPSNEDMLNFAFLKGMEDANKFLPRDNQLPASVDHAKEIFGRSISGGERKGRCDVDKLEEVVGRASKLMMPELEEDGAREMIDKIMLNGYELCGETMEELQITMENIRADRKNKKAVRGKQGKKEVVDLRGLLLCCAQEVATGNRHGAFNLLKQIRQHASVRGDAAQRLAHCFAKGLEARLAGTGSQVYMSLMAKHTSTMEFLKGYELFMAACSFKRVAFTFSSMTIFDAVEGKSKLHIVDYGLHYGCQWPGLLAWLATREGGPPEVRITGI…
ScGRAS41-Lo	SECCE4Rv1G0231960.1	CDS	ATGAATCCTGACAATAGAGGTCAAGAACCGACCGGGCCAGTGTATGCACCGGTACCTCTAAGGACAGCGTTGTCGCTGGACCTTGGAAACGGACAGAACGGGACATTCGTGCACTCAAACATCGACGGTTCTACCACATTCTTGCTGCCAGATGTGAGGTCGGCAGCGGCGCCTACTCACCCAACGGCACCTGCAACTGCAACGCAGAATCAGAACCATGAGCGCGCGATACACCTTATCAAGCTTCTGTATTCATGCGTCGCCGCTCTGGACGAAGGGGAGAAGGAGCTGGCAAACAAGGGGCTGGAGATGATATGCAGTCTGGCAACGGACAACGGCGATCCGGTGCACCGCCTCGTGTCTTCGTTTGCCGAGGCTCTGGCGCTGCGCATTGTTCAG…
ScGRAS41-Lo	SECCE4Rv1G0231960.1	Protein	MNPDNRGQEPTGPVYAPVPLRTALSLDLGNGQNGTFVHSNIDGSTTFLLPDVRSAAAPTHPTAPATATQNQNHERAIHLIKLLYSCVAALDEGEKELANKGLEMICSLATDNGDPVHRLVSSFAEALALRIVQPWQGVCRALQLPKTTPAPAAAAARRHFAVMCPFLRLAGTAANYAIIDAVQTESNAVLHVVDLGGADPSQWLLLLRFFAKLPGASAHHQILRLTIVNEDDELLSSTAALLAMEAKHLHVGFQFHPVKVHINQLVSVEPLGVRSGESLVIVSTLHLHRLLADEFAEVATRPLDKKGKAPVHATMTRADALLRDLAELSPKLMVVTEQEAKHNGVEFRVRFGNALKYYGALFDALEESVPARGSAMEREGVERCLLLDEIRDIIACDGA…
ScGRAS42-Lo	SECCE4Rv1G0231970.1	CDS	ATGGCCGCCACGCCGGCGGGAGACTTCCTCGCCGACGCGGAGCCCTTCTCCCCGTCGCTCTTCCTCGACCTGCCGCCAACGCCGTCGCCCCCACGCGCCCCCTTCGCCTCCGCCTCCGACGACCTCGACCTCGACTTCATCTCGCGCATGCTCATGGAGGAGGACATCGACGACAAGTTCTTCTACCAGTACCCCGACCACCCCGCCATCCTCTCCGCGCAGCACCGCTTCGCCCAGATCATCTCCGACTCCAACACCGCCCCATCCACCGACGACTCCGCCAACACCACCGTCGCCAGCTCCACCTTCTCCTCCGACTCCGCCACCGCCAGATCGACCTCCTCCTGCTCCGACTCTGCCACAAACACCGCCAGATCGACCTCCTCCTCCCACTCCGCC…
ScGRAS42-Lo	SECCE4Rv1G0231970.1	Protein	MAATPAGDFLADAEPFSPSLFLDLPPTPSPPRAPFASASDDLDLDFISRMLMEEDIDDKFFYQYPDHPAILSAQHRFAQIISDSNTAPSTDDSANTTVASSTFSSDSATARSTSSCSDSATNTARSTSSSHSATNTANSTSCSSSHGGLAPANPTWPYERIYLSQPLQSPPYIGLGFPVDDVSNLLFSGVPTAGYFGHTPALSKGYNDDFVAPAAQNGRSTGIQSFAAFSYSSAAKEANTSWNNGAAKAATQPACRGGPGTPASAFFNGQTDGDVDMLNMAFRKGMEEANKFLPTNNTLDAISNKPVLRDFTGDQLKKEEVDRLRMLMFSNGRGRKNRHGVEDLEAEAGRRSKLMMPEQEETGVGEMVEEIMLRGHEIIMKGIEDLHIAMGTEAEKNHR…
ScGRAS43-Lo	SECCE4Rv1G0232000.1	CDS	ATGGACGGGCCATGCGCACACGAGCAGGTCACTGCAGATGACCTGGTGCAGCTTGGACCGGCCTTATATGAGTGCATGGCGCATCTAATCGAAGGATCTGTTGAGAAGACTGACCACAGCCTTATGAAGATCAGCAAGCTCGCCTCCGTAGTGGACGGGCCACTGCAGCGTCTGTCCAGGATGATCGCCGACAGCTTAGCCCGCCGCCTTATGTGCCCCGCCCAGGGCATTGCTGCTGCCCTCATCGATCCATCGCGCTACTTCGAGCAGTCCTGCCTCCGGGCTGCCTACGAGAACTTCGCTGATATCAGCCCCTACCTTAGCACTGGCTTTGTCACTATTAACCAGGCTATGCTGGAGCAAGTCCAGGATCAAAAGGTTGTCCGCATTGTTGACTTG…
ScGRAS43-Lo	SECCE4Rv1G0232000.1	Protein	MDGPCAHEQVTADDLVQLGPALYECMAHLIEGSVEKTDHSLMKISKLASVVDGPLQRLSRMIADSLARRLMCPAQGIAAALIDPSRYFEQSCLRAAYENFADISPYLSTGFVTINQAMLEQVQDQKVVRIVDLSCSTTHPWQWLKILHDFHGRPGGPPELRLTVVHEDSEFLNKMQAFLCKEAAKLKILFHFDKVIGKLETLDFSNLREILKINFGEAVVISCALQMHRLLAVDDSISRDCIAQLQQMANMAWLKQMACSACSPASTLNYPQTPSPQRQIPSLLVSFLYAIRALEPKIIVMMEQDADHNSPLLHDRFTETVHYYAALFDSLDAVGAAIPQRVRVETMLLGEEIKNILVCEGVHRHERHERLSQWEMHMQRCEVDHVPLSFEAIREGKER…
ScGRAS44-Lo	SECCE4Rv1G0232010.1	CDS	ATGCACCCTACAATGGCTGCCGCCCAGGAAGAGCTCTTGGGACGCGTCGGGCCTGCGCCACCGCCCCCTTCCATCTTCCTCGACCATCCCTCGATGACCAGCGGTGACTCACAGTCACAGCAGCCGCAAGATGACCTGTCCTTGGCCTACATCTCGCGCATGCTCATGGAGGAGGACATCATCGACAAGTTCTTCTACCAATACCCTGAGCATCCGACGCTCCTGCAGGCCGAGCAGCCCTTCGCCGAGATCCTCTCAGCCTCCGGCATCACCACAGCTGGTGCCCATGGGACCTCCGCTTTACTTCCAAGTCAAGGCAACAACACGGGCATCATGGTTTCTGAGTTCTTGTCCAGCGAGGTACATAGTCCACCCTTGTTCTTGAATGGCAGAGTCACA…
ScGRAS44-Lo	SECCE4Rv1G0232010.1	Protein	MHPTMAAAQEELLGRVGPAPPPPSIFLDHPSMTSGDSQSQQPQDDLSLAYISRMLMEEDIIDKFFYQYPEHPTLLQAEQPFAEILSASGITTAGAHGTSALLPSQGNNTGIMVSEFLSSEVHSPPLFLNGRVTVEEPSSGVTMGDLSSMAFFKGMEEANSFLPTVNMMVDARGRKKRSGMDSETEACMGRSSKQIAVRVLAHNDSAEEDTALELDLLILNGYDMHSNETMKEMGDQAAHQSICRKAPCVRHSVRQMVVADLETLLIRCAEAVATNDRSNAGNLLKKIKQHSLSTGDARQRLAHYFAEGLEARLAGTGRQMYHSITMANHTSTVELFKSYHLCIAACCFLKASLNFSNKNIYNAVVGRKKLHIVHYGVNDGFQWPDLLRWLAHREGGPPE…
ScGRAS45-Lo	SECCE4Rv1G0232020.1	CDS	ATGGCTGTCCCTCATATCTTCCCCGACCTTCCTTTAGTGGCACACAATGACAGAAACCACCCTGCCGTGCAGGATCACTTGGCACTCCCCAATATTGCACGTATCCTCATGGAGGAGGAGAATGACATTGACGAAGACAACCCTGCGCTCCTCAAAGCCCAGCAGCCCTTTGCTCAAATCCTCTCTTCCAGCATGCATGCCTCCACCTTAATGGCGGACCAAGGTGGCGCCTTGGCCAGCGACATGCACTCTCCCAGCTCGGGCATCTTGAAGTTCAAGGGTGTTGATGAGACCCACAGCTTGCCGTTGCTCACCAATGGAGAGTACAGCACTGACATCTTTAGCACTGCTTTCCTCAAGGGCATGGAAGAGGCGAAGAAGTTCTTGCCCACAAATAGT…
ScGRAS45-Lo	SECCE4Rv1G0232020.1	Protein	MAVPHIFPDLPLVAHNDRNHPAVQDHLALPNIARILMEEENDIDEDNPALLKAQQPFAQILSSSMHASTLMADQGGALASDMHSPSSGILKFKGVDETHSLPLLTNGEYSTDIFSTAFLKGMEEAKKFLPTNSELTTTGEQDQLKEKSGRGRKDLSDEVEADVSRTYRFVEAGACEVLYLNQMCSSMDNETGKSNKKGRKSKARVIDLHTLLIHCAKAVMDDRRRAGELLKEIQQHASPTGDAAQRLAYWFAEGLEARLTGTGSHVYGTLTAKGTSAVAHSEAYQAYISACCFRNVSFLFANRAIFNAAVGRSRLHIVDYGFRYGFQWSELLRWLAARDGGPPEVRITHIDLPQPGVHPEKHMEEIGYRLTDIARELGVSFKYRAILAQWQTVSIEDLN…
ScGRAS46-Lo	SECCE4Rv1G0232030.1	CDS	ATGAAGCGGGAGTACCAGGACGCCGGCGGGAGTGGTGGCGGCGGCGGCATGGGCTCGTCTGAGGACAAGATGATGGTGTCGGGGTCGGCGGCGGCGGGGGAGGGGGAGGAGGTGGACGAGCTGCTGGCGGCGCTCGGGTACAAGGTGCGGGCGTCCGACATGGCGGACGTGGCGCAGAAGCTGGAGCAGCTGGAGATGGCCATGGGGATGGGCGGCGCCGCCCCCGACGACAGCTTCGCCACCCACCTCGCCACGGACACCGTGCACTACAACCCCACCGACCTCTCCTCCTGGGTCGAGAGCATGCTCTCCGAGCTCAACGCGCCGCCGCCGCCCCTCCCGCCCGCCCCGCAGCTCAACGCCTCCACCTCCTCCACCGTCACGGGCGGCGGGTACTTC…
ScGRAS46-Lo	SECCE4Rv1G0232030.1	Protein	MKREYQDAGGSGGGGGMGSSEDKMMVSGSAAAGEGEEVDELLAALGYKVRASDMADVAQKLEQLEMAMGMGGAAPDDSFATHLATDTVHYNPTDLSSWVESMLSELNAPPPPLPPAPQLNASTSSTVTGGGYFDLPPSVDSSSSTYALRPIPSPAAVAPADLSADSVRDPKRMRTGGSSTSSSSSSSSSLGGGAARSSVVEAAPPVAAAAGAPALPVVVVDTQEAGIRLVHALLACAEAVQQENLSAAEALVKQIPLLAASQGGAMRKVAAYFGEALARRVFRFRPQPDSSLLDAAFADLLHAHFYESCPYLKFAHFTANQAILEAFAGCRRVHVVDFGIKQGMQWPALLQALALRPGGPPSFRLTGVGPPQPDETDALQQVGWKLAQFAHTIRVDFQY…
ScGRAS47-Lo	SECCE4Rv1G0232040.1	CDS	ATGGCTGCCACTCCCGTCTTCCCGGTGTTCCCAGACCTTCCCTTGATGGCCGATGATGACAGCAACTGCTTTGCCGTGCAGGATCACCTGGCACTCCCCTATATCACACAAATCCTCATGGAGGAGGAGGATGACGTTGACGAAGACAGCCCTGCACTCCTCAAAGCCCAGCGACCCTTTGCCCAAATCCTCTCTTCCAGCACGCATGCCTCCACCTTAATGGCGGACCAAGGCGGCGCCTTGGCCATCGACGTGCACTCTCCCAGCTCGCCCATCTTCAAGTTCAAGGGTGTTGATGAGGTCCGCAGCTTGTTGTTGCTCCCCGATGGGGACTACAGCACTCACATGTTTAGCACTGCCTTCCTCAGGGGCATGGAAGAGGCCAACAAGTTCTTGCCC…
ScGRAS47-Lo	SECCE4Rv1G0232040.1	Protein	MAATPVFPVFPDLPLMADDDSNCFAVQDHLALPYITQILMEEEDDVDEDSPALLKAQRPFAQILSSSTHASTLMADQGGALAIDVHSPSSPIFKFKGVDEVRSLLLLPDGDYSTHMFSTAFLRGMEEANKFLPTNCELTATGGHDQPKEKSGRGRKDRHGEVEADASRTSRLVEAGAGEVFDQMLIAMGNETGNSKKKGRKSKARVVDLHTLLIHCAKAVMDDRRSAGELLKEIKQHASPTGDATQRLAYWFAEGLEARLTGTGSQVYGLLTAECTSNVRHMEAYQLFMSTCCFRKVAFLFANKAIFNAAVGRSRLHIVDYGLHCGFQWPELLRWLSSRDGGPPEVRITHVELPQTGVYPGKHMEQIGNWLTDIAHELGVPFKYRAIMAQWQTICVEDL…
ScGRAS48-Lo	SECCE4Rv1G0232050.1	CDS	ATGTTCATTGTTAAAACAGGCGTCAGCAGCTTGCTGCCGTCATCATCCTCTCCTCTCGGCGGCGAGGGTGCTAGGAACTCTGTGGTGGAGGCTGGTCCGCCGTCGACGGCCACGGCCAAGGCGCCTGCGCTGCCGGTCGTCGTGGTTGACACGCAGCAAGAGAACCTATCGGCCGCCGAAGCGCTGGTGAAGCAGATACCCTTACTGGCCGCGTCCCATGGTGGCGCTATGCGCAAGGTCGCTGCCTACTTCGGTGAGGCTCTCGCCCGCCGCATCTTTCGCTTCCACCTGCAGCTGGACAGCTCCCTCCTCGACGTCGCCTTCGCTGACCTCCTCCACGCGCACTTCTACGAGTCAGCCCCTTTCGCACACTTCACCGCGAACCAAGCCATGTTGGAG…
ScGRAS48-Lo	SECCE4Rv1G0232050.1	Protein	MFIVKTGVSSLLPSSSSPLGGEGARNSVVEAGPPSTATAKAPALPVVVVDTQQENLSAAEALVKQIPLLAASHGGAMRKVAAYFGEALARRIFRFHLQLDSSLLDVAFADLLHAHFYESAPFAHFTANQAMLEVFAGCRRVHVVDFGIKQGMQWPALLQALALRPGGPPSFRLTGTDTLQQVGWKLAQFAHTIRVNFRYRGFIAATLADLEPFMLQPDGEEDPNEESEVIAFNSVFEMHRLLAQPGALEKVLGTVHAVRPRIVTMVEQEANHNSGSFLDRFTESLHYYYSVMFDSLEGAGSGPSEVSSGTAAAGTDQVMSEVYLGRQICNVVACDGAERTERHETLGQWRNRLGNAGFENVHLSPNVYKQASTLLALFGGGNGNGYKVEEKDGCITLGS…
ScGRAS49-Lo	SECCE4Rv1G0232200.1	CDS	ATGTTGGCAGGCTGCTCCTCCTTGTCGTCCAGGCATCAGATGAGCACGGCGCAGCGACTACCATGCGGCTTCTCCAAGCGGGCCGGCCGCGGCGACGCCACGGCCGCCGGCGGCGCCGCCCCCCGCGGCGTGCCGGGCGGCGACGGCCGAGGCGGCAACGGCACCTGCTCCTTCCGCGCGCACCCGGCGCCCCCGGTCACCCAGGCCGTGTCCTGGGGCGCCCCCAAGCCCGAGCCCTCCGTCGTCGGCGACGGCGGCTGGGAGAGGCGGGGCAGGGCCGTTAAGCGCGCGCACGAGGAAGAGGAGGCAGCCGAGGAGTATGGCGCCCCCGTTGTCCGCGCCAAGCGGACGCGGATGGGCGGCGACGGCGACGAGGTATGGTTTCATCAGTCCATTGCA…
ScGRAS49-Lo	SECCE4Rv1G0232200.1	Protein	MLAGCSSLSSRHQMSTAQRLPCGFSKRAGRGDATAAGGAAPRGVPGGDGRGGNGTCSFRAHPAPPVTQAVSWGAPKPEPSVVGDGGWERRGRAVKRAHEEEEAAEEYGAPVVRAKRTRMGGDGDEVWFHQSIAGPAAMMQMAAGEGDGEEEEVAEEQKVFLVPSAAAFPHGMAAAAGPSSLAPAKQEEYSKSPSHSSSSSGGTDGGSSAMLPLEPAGVRTFVVPEAEREALELVGALTACAEALAGCQHDAANYYLARLGETASPSGPTPLHRVAAYFAEALALRAANMWPHVFDITPPRELTDGAFHDDDDALALRVLNSVTPIPRFLHFTLNERLLRAFDGHDRVHIIDFDIKQGLQWPSLLQSLAARRPEPPAHVRITGVGSSRQELQDTGARLAH…
ScGRAS50-Lo	SECCE4Rv1G0253730.1	CDS	ATGAATCCTGACAATAGAGGTCAAGAACCGACCGGGCCAGTGTATGCACGGGTACCTCTAAGGACAGCGTTGTCGCTGGACCTTGGAAACGGACAGAACGGGACATTCGTGCACTCAAACATCGACGGTTCTACCACATTCTTGCTGCCAGATGTGAGGTCGGCAGCGGCGCCTACTCAGCCAACGGCACCTGCAACTGCAACGCAGAATCAGAACCATGAGCGCGCGATACACCTTATCAAGCTTCTGTATTCATGCGCCGCCGCTTTGGACGAAGGGGAGACGGAGCTGGCAAACAAGGGGCTGGAGATGATATGTAGTCTGGCAACGGACAACGGCAATCCGGTGCACCGCCTCGTGTCTTCGTTTGCCGACGCTCTGGCGCTGCGCATTGTTCAG…
ScGRAS50-Lo	SECCE4Rv1G0253730.1	Protein	MNPDNRGQEPTGPVYARVPLRTALSLDLGNGQNGTFVHSNIDGSTTFLLPDVRSAAAPTQPTAPATATQNQNHERAIHLIKLLYSCAAALDEGETELANKGLEMICSLATDNGNPVHRLVSSFADALALRIVQPWQGVCRALLLPKTTPAPAAAAARRHFAVMCPFLRLAGTAANYAIIDAVQTERNAVLHVVDLGGADPSQWLLLLRFFAKLPGASAHHQILRLTIVNEDDEFLSSTAALLALEAKHLHVGFQFHPVKLHINQLLSVEPLGVRSGEALVIVSTLQLHRLVADEFAEVATRPHDKKGKTPVHATMTRADALLRDLAGLSPKLMVVTEQEAKHNGVEFRVRFGNALKYYGALFDALEESVPARGSAMEREGVERCLLLDEIRDIIACEGA…
ScGRAS51-Lo	SECCE4Rv1G0278930.1	CDS	ATGGCCGCCACGCCGGAGGAGTTCCTGGGGCAGCAGAGTTTCCTTGCGCGGCTGGAGCCGCCCTCGCCGTCCCTGTTCCTCGGCCTGCCGCCCACGCCCCGCGGCGAGGAGGACGGGGACTCCTCGTTTGACGACATGGCGCTGCCCTACATCTCGCGCCTGCTGGAGGAGGACATGGAGGACCACTTCTTCTACCTGTACCCCAACCACCCCGCGCTCCTCCGGGCGCAGCTCCCCTTCGCGCAGATCCTCGTCGACGTCGCCGACAGCGCCAGCGGCTCCACCTCCGCGCTCTCGCCGTCCTCCTCCACCTCCACCTCCGACGCCACAACCCCCAGCACTACATCGCCCTACGACGCAGCGACCCAGATCTCGCGGCCGCCCTACGCCCAAGTACTG…
ScGRAS51-Lo	SECCE4Rv1G0278930.1	Protein	MAATPEEFLGQQSFLARLEPPSPSLFLGLPPTPRGEEDGDSSFDDMALPYISRLLEEDMEDHFFYLYPNHPALLRAQLPFAQILVDVADSASGSTSALSPSSSTSTSDATTPSTTSPYDAATQISRPPYAQVLGLASDSPDTQSSALLSGDEEAQNPSSDFVIGNYLLPGDQDMLNLAFLKGMEEARKFLPPSSSLPAMKVDQVVGGALAGAGLKKKRDALEPDMGRASKLMMPEQEEDGARELFDEMMFQEHEICMKGVQQLRIAVDSEPGKNRRKKGRPRRDSSDSEMVDLHTLLLNCAQALSTDNRRTASELLKRIRQHSTPKGDAAQRLAHYFAEALDARLAGRGSELYQSLMARRTSVADFLKANQLYMAACCCKKVAFIFANKTICNAVVGKS…
ScGRAS52-Lo	SECCE4Rv1G0281900.1	CDS	ATGGCGTACATGTGCGCCGACAGCGGCAACCTCATGGCCATCGCGCAGCAGGTGATCCAGCAGCAGCAGCAGCACAACCAGCAGCAGCAGAGGCACCACCACCACCACCACCACCACCACCCCATCGCCCCGCCGCCGATGCCGATGCCGCCCGCCCCGGCGCCCCCGCACGCGCAGATCCCGGGCCCGCTGCCGTTCGGCGCCGCGGGGTCCGCCGCGTGGCCCCAGGCCGAGCACTTCTTCTCCGACGTCTTCGGCGCGTCCGCCGCCGACGCCGTGTTCTCCGACCTCGCCGCCGCCGCGGACTTCGACTCCGACGGATGGATGGAGAGCCTCATCGGGGACGCCCCCGTGTTCCAGGACTCGGACCTCGACCGCCTCATCTTCACCACCCCGCCG…
ScGRAS52-Lo	SECCE4Rv1G0281900.1	Protein	MAYMCADSGNLMAIAQQVIQQQQQHNQQQQRHHHHHHHHHPIAPPPMPMPPAPAPPHAQIPGPLPFGAAGSAAWPQAEHFFSDVFGASAADAVFSDLAAAADFDSDGWMESLIGDAPVFQDSDLDRLIFTTPPPPVPPPAEADAEAVARAENAPASLPLVAAAPHAACSSPGSADVSCSAPILQSLLACSRAAAANSDLAAAELAKVRAAATESGDPAERVAFYFSDALARRLACGGAAPLETASDARLASDEVTLCYKTLNDACPYSKFAHLTANQAILEATGAATKIHILDFGIVQGIQWAALLQALATRPEGKPSRVRISGVPSPYLGPQPAASLAATSARLRDFAQLLGVDFEFVPLLRPVHELDQSDFSVEPDEVVAVNFMLQLYHLLGDSDEP…
ScGRAS53-Lo	SECCE4Rv1G0287660.1	CDS	ATGGACGAGGAGTTCTCGCCGCTCTCGCCGTCCCTCTTCCTCGACCTGCCGCCCACCCCGCCCCCGGCCGCCGACGTCGACCTCGACTTCATCTCGCGCATGCTCATGGAGGAAGACATCGACGACAAGTTCTTCTACCAGTACCCCGACCAGCCCGCCATCCTCGACGCCCAGCGCCCGTACGAGCAGATCATCTCCGACACGACCACCTCCTCCGGCTCCCCTAACGGCACCACCTCCTCCGATGGCAACGCCGCAACGTCTTCATCGGAGGAGACCAACAACTCCTCCTGGCCCTACGACCCACTCGAGCTCTCCCAGCTCCTCCGCTCCCCGCCTTACCTCGACGACATGGTGTTCGGCGGCCTCGTCCCGGATTCCCCCGCCGAGGAGGATGCC…
ScGRAS53-Lo	SECCE4Rv1G0287660.1	Protein	MDEEFSPLSPSLFLDLPPTPPPAADVDLDFISRMLMEEDIDDKFFYQYPDQPAILDAQRPYEQIISDTTTSSGSPNGTTSSDGNAATSSSEETNNSSWPYDPLELSQLLRSPPYLDDMVFGGLVPDSPAEEDARSSFLADAPAVGFQQSPAQFEGAVDGASAFFVQNGGSPGTQSSAILNVPAEEKEAERKPVMFSAGDGGQGGLLSAFFSNGGDMDMLNSAFLKGMEEANKFLPTNNTLLDAIPGKERGFTVKKEEVGNGTPTSGNGRGRKYRYDQDDLEAETARSSKLMMPDSEETGAREMFNEIMLEGYEVCMQGIEELRLAMDSEAKKKNGKAARAKKSEAVDLRTMLIHCAQAVAAGDRRGATELLRQIKQHSGPTGDATQRLAHCFAEGLEAR…
ScGRAS54-Lo	SECCE4Rv1G0287670.1	CDS	ATGGCCGCCACGCCGGAGGAGTTCCTGGGGCAGCAGGGTTTCCTTGCGCGCCTCGAGCCGCCGTCCCCCTCCCTCTTCCTCGACCTGCCGCCGACGCCCCGCGGCGACGGCAACGACGGCCACTCCTCCTTCGACGACATGGTGCTCCCCTACATCTCGCGCCTGCTCATGGAGGAGGGCACGGAAGACCACCTCTTCTACCTCTACCCCAACCACCCCGCCGTCCTGCGGGCGCAGCAGCCCTTCGCGCAGATCCTCGTCGACGTCGCCGACAGCGCCAGCGCCTCCTCGCCCTCGCCCTCCTCCTCTTCCGACGCAACTGCCTCCACCACCCCCAGCACCGCAACTGCTTCGGCATCGGCATCGGCATCGGCATCGCCCGACGACGCACCAGTCCAG…
ScGRAS54-Lo	SECCE4Rv1G0287670.1	Protein	MAATPEEFLGQQGFLARLEPPSPSLFLDLPPTPRGDGNDGHSSFDDMVLPYISRLLMEEGTEDHLFYLYPNHPAVLRAQQPFAQILVDVADSASASSPSPSSSSDATASTTPSTATASASASASASPDDAPVQISHPPYTDVNGHASACPDNQTSELLSGDEMAKRPSSDFFNHLLPGDPDMLSLAFLKGMEEARKFLPPDVSLPPIKEGTVVGGGNAGSLKKKRDAPALESDVGRPSKLMMPEPEERKMFDEMMFQEHEICMKGTQNLTAAVDGEPGKSSRRKGRSRKAVDDSEMVDVNTLLLNCAQALSTDNRQSAIELLKRIREHSSPKGDAGQRLAHYFANGLEARLAGRGSELYQSFLLSRISVADFLKANQLYMAACCCKKVAYIFADKTICN…
ScGRAS55-Lo	SECCE4Rv1G0287710.1	CDS	ATGAATCCTGACAATAGAGGTCAAGAACCGACCGGGCCAGTGTATGCACCGGTACCTCTAAGGACAGCGTTGTCGCTGGACCTTGGAAACGGACAGAACGGGACATTCGTGCACTCAAACATCGACGGTTCTACCACATTCTTGCTGCCAGATGTGAGGTCGGCAGCGGCGCCTACTCACCCAACGGCACCTGCAACTGCAACGCAGAATCAGAACCATGAGCGCGCGATACACCTTATCAAGCTTCTGTATTCATGCGTCGCCGCTCTGGACGAAGGGGAGAAGGAGCTGGCAAACAAGGGGCTGGAGATGATATGCAGTCTGGCAACGGACAACGGCGATCCGGTGCACCGCCTCGTGTCTTCGTTTGCCGACGCTCTGGCGCTGCGCATTGTTCAG…
ScGRAS55-Lo	SECCE4Rv1G0287710.1	Protein	MNPDNRGQEPTGPVYAPVPLRTALSLDLGNGQNGTFVHSNIDGSTTFLLPDVRSAAAPTHPTAPATATQNQNHERAIHLIKLLYSCVAALDEGEKELANKGLEMICSLATDNGDPVHRLVSSFADALALRIVQPWQGVCRALQLPKTTPAPAAAAARRHFAVMCPFLRLAGTAANYAIIDAVQTESNAVLHVVDLGGADPSQWLLLLRFFAKLPGASAHHQILRLTIVNEDDEFLSSTAALLALEAKHLHVGFQFHPVKLHINQLLSVEPLGVRSGEALVIVSTLQLHRLLADEFTEVATRPHDKKGKTPVHATMTRADALLRDLAALSPKLMVVTEQEAKHNGVEFRVRFGNALKYYGALFDALEESVPARGSAIEREGVERCLLLDEIRDIIACDGA…
ScGRAS56-Lo	SECCE5Rv1G0308240.1	CDS	ATGTCCCACAAGGTTGCAATCACCAGTATGTCAGCTAAGGCTTCAGAACGTACGTATAGATGTTCAGATGATTCACAAATGGCGTACTACAACAACTCGGTGCCTTTAGCAGAAAATGGACGGTTCTATATGATGCAAAACCATCTGGATGTTGTTCACTACACATCTTCAGATGATGGATCACAGAAAATTAGTTCCAATCCTCAAGTATTTGAAGCACAGTACTGCACACTCGAATCATCATCGGCAAATGGTGTTTATCCTACACAGAGCTCCACATCTTCTCATAGCATCTCCCCTATAAGTGGTAGCCCCTTGTCCCAGAATGATTGCCACTCATACCACACATATGATTCACCCCCAACTGTTTCATGTGTTACCGAGATACCGGATTTCCAG…
ScGRAS56-Lo	SECCE5Rv1G0308240.1	Protein	MSHKVAITSMSAKASERTYRCSDDSQMAYYNNSVPLAENGRFYMMQNHLDVVHYTSSDDGSQKISSNPQVFEAQYCTLESSSANGVYPTQSSTSSHSISPISGSPLSQNDCHSYHTYDSPPTVSCVTEIPDFQSKLKELENAILGPELDIASDSPESLLQANHPLNQDNWRQLLGINAGDLKQVIIACGKAVAANDMYATELLISELGQLVSVSGDPMQRLGAYMLEGLVARLSSSGSKLYKSLKCKEPTSSELMSYMHLLCEICPFYKFGYMSANGAIAEAIKGENFVHIIDFQIAQGSQWITIIQALAARPGGPPCLRITGIDDSNSAYARGGGLDMVGSRLQSISASCGLPFEFNAVHAASHEVYIQHLDIRPGEAIVVNFAYQLHHTPDESVGVE…
ScGRAS57-Lo	SECCE5Rv1G0317700.1	CDS	ATGCCCACGCAGCAGCTGACGACATTCCAGCTGCTCCCGCCCGCCCACGCGCACGGCGACCGGCGACAGTACCAGCACCAGCACCAGGAGCAGCTCGGCTGCGGCGGAGGAGGAGGAGGCCTGTGGGACCCCGCGTCGGTGCTCGACCGCCGGGCCAGCCCCGCCGCGCATCCCACGCTGTCTTCCCCCTCGCCCCTGCCCGCCGGCGTGGCGGCCCTCGCCAAGAACGTCTCCGCGGCCCCGCCGCAGCCGCAGGCGCAGGCGCAGGCATGGCCGCCGCCGCCGGACGACGACGCCAAGGACGACTGGGTCCACCACCTGCCGCCCCTCGACATGGCCGGCTGGGGCGACCCACACGCCGCCGCGATGCACGGCCAGGACCAGCCGCACCCGGCCCCC…
ScGRAS57-Lo	SECCE5Rv1G0317700.1	Protein	MPTQQLTTFQLLPPAHAHGDRRQYQHQHQEQLGCGGGGGGLWDPASVLDRRASPAAHPTLSSPSPLPAGVAALAKNVSAAPPQPQAQAQAWPPPPDDDAKDDWVHHLPPLDMAGWGDPHAAAMHGQDQPHPAPSSQDSTFLRWIIGGGDDDDDDSGAAAMDGADPPDLDLDRISMLPRHHPPAHLMGGTGHGLPFTLAGEDTKQPFRPGAALHQQHHLPHAFHGGAFPSFDPAAPAKRQQQQHPMAGAAPPKLPPFAGHGAAAALKPKAEAPADDGAAAAAVDQLTEAARLVEAGDAYGAREILARLNHRLPAAPSAGTPLLRSAFYFKEALSVALDTTGAHASSASVASTPVDVLLKLGAYKAFSELSPVLQFAHFTCVQAVLDELGGAGCIHVLDFD…
ScGRAS58-Lo	SECCE5Rv1G0318220.1	CDS	ATGAACTCGAGGCCTCGCCATTTTTGTTCCTTCGAACAGGACAATGGGGTCGAACAATGTTGGCTTGACTCACTCGATAACCTTAATTACTCTCTGCAGGGAGTGGAACCGCGCACTTGGGGTGGGATAGCATCCATCATGTTCCAGCAGCCGCAGCCGCAGCGCCAGCAGGAGGACGTGATGTCGTCGGCGACGTCGTCGCCGGCGTCGACGCTGTACTCGCCGACGCCGTACGCTTTCGCGGGGACGTCGGTGCAGGAGCTGAGCTCGGACCAGTGCAGCGTGCGCCTCATCAGCCTGCTGTACCAGTGCGCCTCCGAGGTGGCCGCCGGCGAGTTCGACCGCGCTAACCTCTGCCTGGAGCACATCATGCAGCTCGCGTCGCTGGACGCGCCTCAC…
ScGRAS58-Lo	SECCE5Rv1G0318220.1	Protein	MNSRPRHFCSFEQDNGVEQCWLDSLDNLNYSLQGVEPRTWGGIASIMFQQPQPQRQQEDVMSSATSSPASTLYSPTPYAFAGTSVQELSSDQCSVRLISLLYQCASEVAAGEFDRANLCLEHIMQLASLDAPHTLQRLAAVFADALACKLLKLLPGLSRALLSSSSSDDAHVVPAARRHMFDMLPFLKLAYLTTNHAILEAMEGERFVHVVDLSGPAANPAQWIALFHAFRGRRDGTPNLRITAVHESKEFLAGMSAVLVREAEAFDIPFQFNAVEARLEDMDFDALRHNLRVRSGEALAVSVALQLHRLLAADDTGGRRQGGLTPLQIIARSSPSSFGELLERELNTRLQLSPDASAFSSLSPQSPIGGHFPAGGQQRPKIGSFLSAVKALSPKIMVV…
ScGRAS59-Lo	SECCE5Rv1G0318720.1	CDS	ATGGGCTCCTCCTCCCTCCTCCTCTTCCCCTCGTCCTCCTCCCCCGCCTCCCGCTCCTCTTATTCCCATGCCACCGCCTCCTCCTCCTCCTCCTCCCACTGCCACCTGCTCCCCTGCCCTCCCGACTTCCTCCTCCACCTCCACCTCCTAGACCACCAAGAGCCCGCCGCCGCCATGGTCCGCAAGCGCCCGGCGACCGACATGGACCTGCCCCCGCCGCGGCGCCACGTCACGGGCGACCTGTCGGACATGACCGCCGGACCGCCCGTGATGTCGTCGGCGACCGCGCAGCTGCCCGCGCTGCCCTCCCAGCTGCTTCCGCCGTTCCAGCTCCAGCAGCAGCAGCAACAGGTGGATCACATGGACGTCGCCGCCGCCGCCGTGCCGGCGCAGGCGGGC…
ScGRAS59-Lo	SECCE5Rv1G0318720.1	Protein	MGSSSLLLFPSSSSPASRSSYSHATASSSSSSHCHLLPCPPDFLLHLHLLDHQEPAAAMVRKRPATDMDLPPPRRHVTGDLSDMTAGPPVMSSATAQLPALPSQLLPPFQLQQQQQQVDHMDVAAAAVPAQAGEAANTTAFVDGIIRDIIGSSGAGLSVAQLIHNVREIIHPCNPGLASLLELRLRSLLASDPAPPQQHQPALPNAPMPMAALPPPPPDKRRREEEREPNNPPQSPKVPTAEETAAAAAAAAAAASAAVKERKEGQRRKQRDEEGLHLLTLLLQCAESVNADNLDEAQTALLEIAELATPFGTSTQRVAAYFAEAVSARLVSSCLGLYAPLPHASPAASRLVNGRVAAAFQVFNGISPLVKFSHFTANQAIQEAFEREDRVHIIDLDIM…
ScGRAS60-Lo	SECCE5Rv1G0342490.1	CDS	ATGATACTGCACCAGATCCCTGATGAGAGCGTGAGCGCGGCCAACCACCGAGACCGGGTCCTTAGGCTGGTGAAGCGGTTGTCGCCCAAGGTGGTCACCATTGTGGAGCAGGAGCTCAACACGAACACGGGCCCTTTCACGCAGAGGTTCGTGGAGACGCTCGACTACTACACCGCCATTTTCGAGTCCATCCACGTGGAAGGCCCAAGGGAACCCAAGGAGAGGACCAAAATGGAGCAGCACTGCCTAGGGAGGGAGATTGTGAACATCGTCGCCTGCGAGGGTGCGGAGAGGGTGGAGCGCCACGAGGTCTTCGGCAAGTGGAAGGTGCGCCTCACGATGGCTGGCTTCAGACCGTCGCCGCTGGGCTCCCAGGTGAAAGACAACCTCAGGACGCTG…
ScGRAS60-Lo	SECCE5Rv1G0342490.1	Protein	MILHQIPDESVSAANHRDRVLRLVKRLSPKVVTIVEQELNTNTGPFTQRFVETLDYYTAIFESIHVEGPREPKERTKMEQHCLGREIVNIVACEGAERVERHEVFGKWKVRLTMAGFRPSPLGSQVKDNLRTLLQYYSSNFKLAEGDGVLYLGWKNRPLVVSSAWH*
ScGRAS61-Lo	SECCE5Rv1G0342500.1	CDS	ATGGAGGTGGGGTGGGCGTTCAAGAAGAAAGGGGAAGAGTGGAGGTCGGCGCTGCAGGAATGGGGGGCAGAGCACACTTCTTTTCTGGCCGAGGAGCATTCTGGGCAGGTTACTTCCCTTGTGGATCTAGCGGATCTAGAAGAAGGGTTGGCCGACAGAAGCATCTACGATTCTAGATTTTCTCCCACTTCCTTCCCAACAGAGGGGGAGGCGCTTGGGCAGCATAGAAGCGTCTTCTTCGATCCAACCAAAGGTTTATGGAAGTGTCGGCACTGCGATTGGACACACCAATTGATTAGTCCGTGCAGAAATGTCGATTTTCCAAATTATCAAAGGTGTGGCCAAATTACAATGGAGGCCCCCTTTGACATGGGGTCCCTTCTTGGCAAGCTGGGCATG…
ScGRAS61-Lo	SECCE5Rv1G0342500.1	Protein	MEVGWAFKKKGEEWRSALQEWGAEHTSFLAEEHSGQVTSLVDLADLEEGLADRSIYDSRFSPTSFPTEGEALGQHRSVFFDPTKGLWKCRHCDWTHQLISPCRNVDFPNYQRCGQITMEAPFDMGSLLGKLGMLLAPQGCRLPRRVKDRMHLLKDDVEDLSAYLAEMAEAEELPLTAKRWMKEARELAYDIEDNMDMCVRPAIKTTRFICKIGHVKIPKRLFSKRGLPKGLRQIAYTAQVPAEHGGKTRSVCKAIHVVITCLPKRLRWYKHVMELISDFRMYIQEAIERHERYELHCCSTSRRRLVPAGRMLPTTYGGVADMVIDDRVSEFIDSLDNDRDQQLKVVSVLGPGCLGKTALAQVLYNKFAGRFDCTAFIRVSKRPDVVRLFREMLTQIQGQ…
ScGRAS62-Lo	SECCE5Rv1G0355460.1	CDS	ATGGGTTCTTGCGAGGACGTGGAGTACGGCGACGTCTTCTCCGTCGCCAACCCGGCGGCTGCCCCCGCCTACGCGCTCGACTTCTCCCTCCACCACCACCACCAGCAGCAGCCGCAGCAGCAGCTCGGGTTCCCCCCTTCATACTACGGCTTCCACGCCCTCCCTGCGGGTTCCGCCGCGGATTACCAGCCGTCCCCGCCGCAGTCGGCGCTGACTGGCAGCACGCCGAGCCCCGTCTCCACCACCACGGAGCTGGGGAGCCCCGAGGAGGCCTCCGACGACGCCGTGCTCGCCTACATCAACCAGTTCCTCCTCGAGGACGACGACGACGACGAGTCCTCTGCTCCCGGCACTGCCGCCGCGCCGGCGCGGGACTCGGCGCTCCTCGCCGTCGCCAAG…
ScGRAS62-Lo	SECCE5Rv1G0355460.1	Protein	MGSCEDVEYGDVFSVANPAAAPAYALDFSLHHHHQQQPQQQLGFPPSYYGFHALPAGSAADYQPSPPQSALTGSTPSPVSTTTELGSPEEASDDAVLAYINQFLLEDDDDDESSAPGTAAAPARDSALLAVAKPFVDIIADAKPAYQHTSWMDPCCAFAGIGGGSPDMFVGSSRQSSCQLVPCESVKVEEECAVHKGRKNRHGDDDLEPEDERRRKQLALSEEETVREMFDKVLLCNGVNCILQSPLPAEAEISAVYVKGSGNRRGRKKGKTGVATVEEESVDLTTLLIHCAQAAAIDDHRGSGELLKQIRRHSSPHGDAGQRLAHYIANGLEARLAGTGSTVHRTLAARRTSSADMLKIFKLYGTACPFMRMFRFYSNEAILDATKGVTSVHILDYGI…
ScGRAS63-Lo	SECCE5Rv1G0365450.1	CDS	ATGGGCTCCTCCTCCTACCTCCCCCACGACATGGATTTCTCCCCCTACCTCCCCGCCGACATGGGCTCTCCCACCGCCGACGACCCCTCCCGCAACCTCTACCTCTCCGACCTCATCCCCGGCTCGCCCTCCGCCTACCTCGACCTGCCCCCGACCCCTCACCACGAGCAGGAGCACCAGCAACCCTCCCCCGACGGCCACGGCGGCGGGGGCGGCGGCGGCGATTCCCCCTCCTCCACACCGGAGGACCTCGTGCTGCCCTTCATCTCCCGCATACTCATGGAGGAGGACATCGACGACAAGTTCTTCTACGACTTCCCCGACAACCCCGCGCTCCTCGAGGCGCAGCAGCCCTTCCTCGAGATCCTCTCCGATCCCTCCTCCAACTCCACCTCCGAC…
ScGRAS63-Lo	SECCE5Rv1G0365450.1	Protein	MGSSSYLPHDMDFSPYLPADMGSPTADDPSRNLYLSDLIPGSPSAYLDLPPTPHHEQEHQQPSPDGHGGGGGGGDSPSSTPEDLVLPFISRILMEEDIDDKFFYDFPDNPALLEAQQPFLEILSDPSSNSTSDDSNNRAVSPCSPSDASVGTAAQLPPTPAAVDSYDRFQFEPVDLDPAAFFGGGANSDLMSSAFLKGMQEANKFLPSQDKLVIDLEASSGQFFKGVEEGNKFLPREDKLVVGFNGHAAPTSAPAVLTVKKEEAVDAVSANSGGGRGRKNPYHDDELEQEGGRSSKQSALGDDVSAREMFDRMLMPSDEMCIVQMQSLRIAMQEAVAKNDGGSGKGANGKGKGRRGGSDVVDLRTLLIHCAQAVATDDRRSATELLKQIKLHARPDGDG…
ScGRAS64-Lo	SECCE5Rv1G0373020.1	CDS	ATGACATCGACCCCGCAGCCTCCCCGCGATCTCGCGCACGCCGCCCCGCCCGCGCAGGACCTCACCGGCCTTGGCCTCGGCCTCGCAGCCGCGAGGTCCCTCCGCCACCGCCCACCTCGCCAGGGATCGATGCCTTCAGGTTCTGTGGAGCACCAGACCATTTCAGGCTCACTGATCCACTCAATGATTCAGTTCTGCGGAGCACCGGAGTACTTCATGTTCAATGATCCGCAGCCGGTGATCTCACCGTATGTGGCCGCGGAAGAACCCAGCCCCAATGCTCCCGTGACCACCCTCTCCAGGGCCACCAACACAGAGACTGACAACCCCGAAGACTGGGAGTTCATCTCGGATGAGTCGCTCAACTACATCAGCCGGATGCTCATGGAGGAGGACATT…
ScGRAS64-Lo	SECCE5Rv1G0373020.1	Protein	MTSTPQPPRDLAHAAPPAQDLTGLGLGLAAARSLRHRPPRQGSMPSGSVEHQTISGSLIHSMIQFCGAPEYFMFNDPQPVISPYVAAEEPSPNAPVTTLSRATNTETDNPEDWEFISDESLNYISRMLMEEDIDEKVSVYQEESATLRATAKPFYDILGHKFPPSPDRTLTTWSLDSPSESSSSGHAQSLSSVGTSCSVGGAVHSNFGHSEQLEAYRGFCGRSSQPLVVPSSGVSDAAESLEDPLITNGRIPEYLFESLPTWDFRRGVEEAQKFLPGGDKLVIDLEAADVSKPQEAVKDIPFNVSRTEVLKAKKNRQSEDLDLIEGRNIKQSAFCSDEPDDWVEMFDDLFRQTEKKATVLREKMRSEASKNSQVTQTKGTTGVKTRGRKPTKNDVVDLR…
ScGRAS65-Lo	SECCE6Rv1G0387880.1	CDS	ATGATCCACCAGGACGAAGGCTCCTCCTCCTCGGTCACGTCCTCCCCGCTGCACAACTTCTCCAACATGCCGCTCCACCCGCACCCGGGCGCCAACGCCGGCGCCGGCGCCACGCCGCCCTGGATGCTCCGGGAGCTCCGCTCCGACGAGCGCGGCCTCTGCCTCATCCACCTCCTGCTCAACTGCGCCGCCGCCGCCGCGGCAGGGCGGCTCGACGCCGCCAACGCCGCCCTCGAGCACATCGCCACGCTCGCCGCGCCCGACGGCGACGCCATGCAGCGCGTCGCGGCCGCCTTCGCGGAGGCGCTGGCCCGGCGCGCGCTCCGCGCGTGGCCCGGGCTCTGCCGGGCGCTGCTGTTGCCGCGCGCGGGGCCCACGCCGGCTGAGGTGGCTGTTGCG…
ScGRAS65-Lo	SECCE6Rv1G0387880.1	Protein	MIHQDEGSSSSVTSSPLHNFSNMPLHPHPGANAGAGATPPWMLRELRSDERGLCLIHLLLNCAAAAAAGRLDAANAALEHIATLAAPDGDAMQRVAAAFAEALARRALRAWPGLCRALLLPRAGPTPAEVAVARRHFFDLCPFLRLAGAAANQAILEAMESEKIVHVIDLGGADATQWLELLHLLAARPEGPPHFRLTAVHEHKDLLSQTAMALTKEAERLDVPFQFNPVVSRLDALDVEALRVKTGEALAISSSLQLHRLLATDDDTSVTPAAAPTDKERRRSSPDSSGLLSPSTSPADAFLGALWGLSPKVMVVAEQEASHNTPGLTERFVEALNYYAALFDCLEVGAARGSVERARVERWLLGEEIKNIVACDGAERRERHERLDRWAARMEGAGF…
ScGRAS66-Lo	SECCE6Rv1G0401520.1	CDS	ATGCTCGACCCGCCCGAGCCCGACGACGATGCCGCCCAACCGCCGCGCGCCCCGGTCACCGCCGCTTCTCCGAGAGAGCTCGTCCTCGCGTGCGCCGACCTGCTGCACCGCGGGGACCTCGACGGGGCACGGCGCGCCGCGGGCACCGTGCTCTCCGGTGCCGACCCCCGGGGAGACGCGGCCGACCGCCTCGCGCACCACTTCGCGCGCGCGCTCGCTCTACGGGCCAACGAGGGACGAAGTAGCGACGGCGCGCCAGTGGCCGTGGGCGTGGCGCCGGCATCGTCCGCGGCGCACCTGGCGTACAACAAGATCGCCCCGTTCCTGCGGTTCGCGCACCTGACGGCCAACCAGGCGATCCTGGAGGCCGCCGCCGGCGCGCGGCGCGTGCACATCGTG…
ScGRAS66-Lo	SECCE6Rv1G0401520.1	Protein	MLDPPEPDDDAAQPPRAPVTAASPRELVLACADLLHRGDLDGARRAAGTVLSGADPRGDAADRLAHHFARALALRANEGRSSDGAPVAVGVAPASSAAHLAYNKIAPFLRFAHLTANQAILEAAAGARRVHIVDLDAAHGVQWPPLLQAICARADATVGPPEVRITGAGPDLDVLLRTGDRLRAFARSLNLPFRFHPLLLPCTAQLAADPAACLELHPDETLAVNCVLFLHRLSGDGELAAFLRWVRSMNPAVVTIAEREGSASRGDDGDDLPRRVAAAMDFYSAVFDALEATVPPGSAERLAVEQEILGTEIDTVVAGPGGGGGRPRSFEAWTAAARAAGLSPWPASTFAVSQARLLLRLHYPSEGYAAEEARGACFLGWQTRTLMSVSSWH*
ScGRAS67-Lo	SECCE6Rv1G0430270.1	CDS	ATGAGGGCGGCGCTGTACGGTGCCGAGCGGAGCGGGGGAGTGGGCCTCGCCGGCGGCGGCGGCGGGAAGGATCTGTGCTACTGGCCGCCGGGGAAGCTGCTGGTGGAGCCCCGGTCGGTGCTCGACTGCTCGCGGAGGCTCAGCAGCCCGCCCAACTCCGCATCGACGCTGTCGTCGTCCCTCGGCGGCGGCGCGGCTGACTCCACCGGCGTGGCGGCGGTTTCCGAGAGCAGCGCCGGCGACGCCGAGGCCACCAAATGGGCCGACCACGGCGGCGGCGGGGGGTGTGAACTGCCGCCCATTCCTGGGGCGCTGGATGGAGGGGAGGGCTGGGACGCCATGCTCGGCAGCGCCGCTGCGGCTGCGGCGGCCGGGCAGGACCAGACCTTCTTGAACTGG…
ScGRAS67-Lo	SECCE6Rv1G0430270.1	Protein	MRAALYGAERSGGVGLAGGGGGKDLCYWPPGKLLVEPRSVLDCSRRLSSPPNSASTLSSSLGGGAADSTGVAAVSESSAGDAEATKWADHGGGGGCELPPIPGALDGGEGWDAMLGSAAAAAAAGQDQTFLNWIMGAAGDLELPVPPLPMHQQPLVDNAGGFGFSAVDPLGFSLDHHLGGASSDLSSSGAMSHTTTGGGGGGGSKASSAFGLFSPEAASLQPPPPPMLFHEGIDTKPPLIGPQSHGLFNQYQHQHQPPPPAAAFFMPLSSFSDHNQRSQLHQPPPKRHHSVPDDLYLTRNHMGTSAAAAFPLLHGSLPFQLQPSPPPLRGAMKTTAAEAAQQQLLDELAAAAKAAEAGNSTGAREILARLNHQLPPLGKPFLRSASYLREALLLALADG…
ScGRAS68-Lo	SECCE7Rv1G0469800.1	CDS	ATGATCGGCTCACTCCACTCTTCCTCGTCCTCCGACACCGACAACAACAACAGCAACGCCGACCTCAGGAACAGCAGCGGCGAGGGCGAGGGCGACGCCGCCTTGCTGGCCGGCGGCGGGCGCGCGCTCGTGGCTGCGCCGTCCACGCGGGACCTCGTGCTGGCCTGCGCCGACCTGCTGCAGCGCGGGGACCTGGCGGCCGCGCGCCGCGCTGCCGAGATCCTCCTCTCTGCGGCGTCCCCGCGCGGCGATGCCACCGACCGCCTCGCGTACCACTTCGCGCGTGCGCTCGTGCTCCGTGTGGACGCCAAGGCCGGGCTGCCGTTCTCCCCGCGGCCGCCTTCTGGGGCGGCGCCGGCACCGTCCGGGGCATACCTGGCGTTCAACCAGATCGCTCCG…
ScGRAS68-Lo	SECCE7Rv1G0469800.1	Protein	MIGSLHSSSSSDTDNNNSNADLRNSSGEGEGDAALLAGGGRALVAAPSTRDLVLACADLLQRGDLAAARRAAEILLSAASPRGDATDRLAYHFARALVLRVDAKAGLPFSPRPPSGAAPAPSGAYLAFNQIAPFLRFAHLTANQAILEAVEGSRRVHILDLDAAHGVQWPPLLQAIAERADPVLGPPEVRITGAGADRDTLIRTGNRLRAFARSIHLPFHFTPLLLSCAASTHHVAGTSTTPSTAVTSLELHPDETLAVNCVLFLHKLGGQDELAAFLKWVKAMAPAVVTVAEREASGGGIDPIDELPRRVGVAMDHYSAVFEALEATVPPGSRERLAVEQEVLGREIEAAVGSTGGRWWRGLERWATAARGTGFAARPLSAFAVSQARLLLRLHYPSE…
ScGRAS69-Lo	SECCE7Rv1G0476640.1	CDS	ATGCAAGAGTCTCGCATCGGACGACGTCGGCGGGCCCCTGCACCGCGTCGCGTCTTCGTTCGCCGATGCTCTAGCGCGGCGCGTGGTCCAGTCCAGCCATGGCAGGGCGTGTGTTGCGCCCTCCAGCTGCACAAGACGGCCACCGGTGCGTCGCCACTTCGCCGAGATGTGCCCGTTTCTCTCCGCCTCGGCGGGAAGACGGCGAACTTTGCCATCATCGATGCAGCTCGGACGGATAAGAATGCCGTGCAACACGCAGTCGATGTCGGCGGCGCTGACGCCACCCAGTGGCTTCTGCTCCTCCGCCTCTTTGCCAAGCGTGCGGGAGCCGGCGCACATAACCAAATCCTCCGTCTAACCATTGTCAAGGAGGAGGACAAGTTCCTTTCTGTCACCGGT…
ScGRAS69-Lo	SECCE7Rv1G0476640.1	Protein	MQESRIGRRRRAPAPRRVFVRRCSSAARGPVQPWQGVCCALQLHKTATGASPLRRDVPVSLRLGGKTANFAIIDAARTDKNAVQHAVDVGGADATQWLLLLRLFAKRAGAGAHNQILRLTIVKEEDKFLSVTGVLLAREAESLHISFQLDPVKLHINQLLIIEPLGVRSGEAQALLIASTLQLHRLLTDEFVEVAARPHDGKGKAQAHATMTRAHALLRNLAELLPKLMVVTEQEADNNGEFMGRFDNTLNYHGAMFDALEESVLARGSAMDWSDVERCLHLQEIRDIVAYDGAQRRGWHEPMVKWVERMKATGFMSAATSADAVSQTVMMGQMVTGGSREYRVSFEKDVCFFLHYRNIPMFSVST*
ScGRAS70-Lo	SECCE7Rv1G0502620.1	CDS	ATGTCAGCAAAGGCCTCTAACATGTCATACAGATATCCAGACAATTCTCAAATACCATACTACAGCAGTTCAATGCATGTGGGGGGAAATGGTACTTGCTATGTGCAACAAAATCATGAGGATCATCACTACGTGTCCTCAGATGGTGGCTCACAGAACAGCGATTCAAAGTCTCAGGTGATTCACCCACAGTACAGCACTCTAGAGTCTTCATCAGCCAATTGTGTTTATGCTGCCAATAGCTCTACATCCCCTCAGTGCATAAGTGGGAGCCACATTTCTCTGCATGATAGCCACTCAGATCACACATATGATTCTCCTGCAAGTGGCATCACCGAGGTTCCAGGTTTGGGGTTTACAACACTTCAGGAGCTAGCAGATGCACTGTTTGGATCTGAT…
ScGRAS70-Lo	SECCE7Rv1G0502620.1	Protein	MSAKASNMSYRYPDNSQIPYYSSSMHVGGNGTCYVQQNHEDHHYVSSDGGSQNSDSKSQVIHPQYSTLESSSANCVYAANSSTSPQCISGSHISLHDSHSDHTYDSPASGITEVPGLGFTTLQELADALFGSDSDAVSSDRSSLVIGAAMHQSNWRELLGISSGDLKQVIVACGKAVDENNCHEELLISELQKMVSVSGEPMQRLGAYMLEGLVARRYSTGHALYKSLKCKEPQPTNSELMSYMHLLYDICPFFKFGYMSANGAIAEAVKGENFIHIIDFQIAQGSQWVTMIQALAARASGPPYLRITGIDDSDSAYARGGGLDIVGRRLCNIAQSCCLPFEFNAVHAASHEVTLEHLDIRKGEAIAVNFAYQLHHTPDESVCIENHRDRILRMVKSLS…
ScGRAS71-Lo	SECCE7Rv1G0518340.1	CDS	ATGGACGTGACCATGGAGGACCTGGTCGGGGATCTCGGGATCTCCGGCTATAGCTCCATCTCCACCTCCCCGTCCTCCTCCCTTGACGACGGCATGGGGCTGTACGGGTGGAATGCGCTCTCCCCGGTCGCCGACTGGGGCATGTTCTGCTCCGACGACGGCGGCCACGACCTCCACGGCCTGATCGAGTCCATGCTCTGCGATGACACTCTCATCGGCACGCCCGACGCGCACCCAACCATGTTCACGGACGGCCCCTGCTACTCCAACGCCTCCGACCCGAGCAGCACCACCACGACGAACCCAGGCACGCCCGTGCAGCACGACGACACGCCGGACTGCAATCCCGAGAAGGGCCTCCGGCTGCTGCACCTGCTCATGGCCGCCGCCGAGGCGCTC…
ScGRAS71-Lo	SECCE7Rv1G0518340.1	Protein	MDVTMEDLVGDLGISGYSSISTSPSSSLDDGMGLYGWNALSPVADWGMFCSDDGGHDLHGLIESMLCDDTLIGTPDAHPTMFTDGPCYSNASDPSSTTTTNPGTPVQHDDTPDCNPEKGLRLLHLLMAAAEALSGPHKSRELARVILVRLKEMVSSTSGNAGASNMERLAAHFTDALQGLLDGSHSVAGTSRQAAMAASHHHSTGDVLTAFQMLQDMSPYMKFGHFTANQAILEAVAGDRRVHIVDYDLAEGIQWASLMQAMTSRPDGVSPPHLRITAITRSGGGGARAVQEAGRRLAAFAGSIGQPFSFGHCRLDSDERFRPATVRMVKGETLVANCILHQAAATTTVRRPTGSVASFLTGMASLGAKVVTVVEEEGEAEKNEEASDAAAGGFVGRFM…
ScGRAS72-Lo	SECCEUnv1G0529830.1	CDS	ATGGCTGCCACCGAGGAGGAGTTGTCGAGACTCATCGAGCCCGCGCTACCATCCCCTTCCATCTTCCCGGACCTTTCTTTGATGATCAATGCTGACACACCGCCAGAGCAACCACAGGAGGAACTGGCCTTGGCATACATCTCGCGCATGCTCATGGATGAGGACATTGTGGACAAGTTCTTCTGCCAATACCCTGACCACCCGACGCTCCTGCAGGCCGAGCAGCCCTTCGCCGAGATCCTCTCCGCCTCCAGCACCACCTCAGCAGATCCCCAGGAGTCCTCCGCTTTACTTTCAAGTCAAGGCAACAACACGGGCATCATGGTTTCCGGGTTCTTGTCCAGCAAGGTACAAAATCCGACCTTGTTCTTGAACGACACCATCACAGCAGAGAAGCCC…
ScGRAS72-Lo	SECCEUnv1G0529830.1	Protein	MAATEEELSRLIEPALPSPSIFPDLSLMINADTPPEQPQEELALAYISRMLMDEDIVDKFFCQYPDHPTLLQAEQPFAEILSASSTTSADPQESSALLSSQGNNTGIMVSGFLSSKVQNPTLFLNDTITAEKPSNGTGMAMLSSMAFFNGMEEANRFLPTNNDMVDCSGRKNRLDMDGEMEVCMGRSSKQMVVRMLVHTKSMEEDTELEIDLLILSGYNMYPSEMLKETGHEAPHVNRKAPHVRRSTRQMVVADLETLLIRCAEAVANCLLELIKRHSPPTGDATQRLAYYFAEGLEARLAGKGRQLYHSITMPTPTCTMELLESYHLCMATCCCLKVSLNFSNKNIYNAVAGRKKLHIVHYGVNDGFQWPELLRWLAEREGGPPEVRITGFISPQLGS…
