# Supplementary material for: GRAS gene family in rye (Secale cereale L.): genome-wide identification, phylogeny, evolutionary expansion and expression analyses
Source: BMC Plant Biol. 2024 Jan 13;24:46. doi: 10.1186/s12870-023-04674-1 (PMC10787399; doi:10.1186/s12870-023-04674-1)
Supplement: Supplementary file 14 — Supplementary Material 14: Table S14. One-to-one orthologous relationships between Lo7 and Weining [file 12870_2023_4674_MOESM14_ESM.xlsx]

## Sheet: Sheet1
Table S14. One-to-one orthologous relationships between Lo7 and Weining.
Lo7			Weining
Chromosome Position	ScGRAS Gene ID	ScGRAS Gene Name in Lo7	Chromosome Position	ScGRAS Gene ID	ScGRAS Gene Name in Weining
1R	SECCE1Rv1G0003980.1	ScGRAS1	1R	ScWN1R01G028300.1	ScGRAS1
1R	SECCE1Rv1G0031750.1	ScGRAS5	1R	ScWN1R01G287000.1	ScGRAS2
1R	SECCE1Rv1G0043300.1	ScGRAS6	1R	ScWN1R01G411800.1	ScGRAS3
1R	SECCE1Rv1G0045490.1	ScGRAS7	1R	ScWN1R01G431700.1	ScGRAS4
1R	SECCE1Rv1G0031750.1	ScGRAS5	5R	ScWN5R01G639200.1	ScGRAS54
1R	SECCE1Rv1G0043300.1	ScGRAS6	5R	ScWN5R01G149200.2	ScGRAS49
1R	SECCE1Rv1G0059610.1	ScGRAS8	3R	ScWN3R01G317900.1	ScGRAS24
1R	SECCE1Rv1G0059610.1	ScGRAS8	6R	ScWN6R01G570400.1	ScGRAS60
2R	SECCE2Rv1G0071310.1	ScGRAS10	2R	ScWN2R01G067300.1	ScGRAS5
2R	SECCE2Rv1G0085360.1	ScGRAS12	2R	ScWN2R01G192100.1	ScGRAS8
2R	SECCE2Rv1G0087540.1	ScGRAS14	2R	ScWN2R01G212900.1	ScGRAS11
2R	SECCE2Rv1G0089020.1	ScGRAS15	2R	ScWN2R01G226300.1	ScGRAS12
2R	SECCE2Rv1G0103520.1	ScGRAS16	2R	ScWN2R01G334600.1	ScGRAS16
2R	SECCE2Rv1G0114900.1	ScGRAS17	2R	ScWN2R01G459100.1	ScGRAS18
2R	SECCE2Rv1G0122110.1	ScGRAS18	2R	ScWN2R01G528600.1	ScGRAS19
2R	SECCE2Rv1G0130180.1	ScGRAS19	2R	ScWN2R01G597200.1	ScGRAS20
3R	SECCE3Rv1G0154640.1	ScGRAS24	3R	ScWN3R01G110400.1	ScGRAS23
3R	SECCE3Rv1G0182270.1	ScGRAS27	3R	ScWN3R01G317900.1	ScGRAS24
3R	SECCE3Rv1G0197980.1	ScGRAS28	3R	ScWN3R01G447600.1	ScGRAS25
3R	SECCE3Rv1G0202310.1	ScGRAS29	3R	ScWN3R01G479600.1	ScGRAS26
3R	SECCE3Rv1G0204620.1	ScGRAS35	3R	ScWN3R01G495200.1	ScGRAS28
4R	SECCE4Rv1G0219050.1	ScGRAS36	4R	ScWN4R01G050300.1	ScGRAS29
4R	SECCE4Rv1G0220570.1	ScGRAS37	4R	ScWN4R01G061200.1	ScGRAS30
4R	SECCE4Rv1G0228790.1	ScGRAS38	4R	ScWN4R01G141000.1	ScGRAS31
4R	SECCE4Rv1G0230190.1	ScGRAS39	4R	ScWN4R01G157800.1	ScGRAS32
4R	SECCE4Rv1G0230950.1	ScGRAS40	4R	ScWN4R01G163700.1	ScGRAS33
4R	SECCE4Rv1G0230190.1	ScGRAS39	5R	ScWN5R01G149200.2	ScGRAS49
4R	SECCE4Rv1G0230950.1	ScGRAS40	5R	ScWN5R01G140900.1	ScGRAS47
4R	SECCE4Rv1G0231960.1	ScGRAS41	4R	ScWN4R01G172100.1	ScGRAS34
4R	SECCE4Rv1G0232020.1	ScGRAS45	4R	ScWN4R01G172600.1	ScGRAS37
4R	SECCE4Rv1G0253730.1	ScGRAS50	4R	ScWN4R01G331800.1	ScGRAS42
4R	SECCE4Rv1G0278930.1	ScGRAS51	4R	ScWN4R01G507600.1	ScGRAS44
4R	SECCE4Rv1G0287660.1	ScGRAS53	4R	ScWN4R01G562000.1	ScGRAS45
5R	SECCE5Rv1G0308240.1	ScGRAS56	5R	ScWN5R01G081000.1	ScGRAS46
5R	SECCE5Rv1G0317700.1	ScGRAS57	5R	ScWN5R01G140900.1	ScGRAS47
5R	SECCE5Rv1G0318220.1	ScGRAS58	5R	ScWN5R01G145000.3	ScGRAS48
5R	SECCE5Rv1G0317700.1	ScGRAS57	4R	ScWN4R01G163700.1	ScGRAS33
5R	SECCE5Rv1G0318720.1	ScGRAS59	1R	ScWN1R01G411800.1	ScGRAS3
5R	SECCE5Rv1G0318720.1	ScGRAS59	4R	ScWN4R01G157800.1	ScGRAS32
5R	SECCE5Rv1G0318720.1	ScGRAS59	5R	ScWN5R01G149200.2	ScGRAS49
5R	SECCE5Rv1G0342490.1	ScGRAS60	5R	ScWN5R01G359700.1	ScGRAS50
5R	SECCE5Rv1G0355460.1	ScGRAS62	5R	ScWN5R01G470300.1	ScGRAS51
5R	SECCE5Rv1G0365450.1	ScGRAS63	5R	ScWN5R01G571100.1	ScGRAS53
6R	SECCE6Rv1G0387880.1	ScGRAS65	6R	ScWN6R01G092200.1	ScGRAS57
6R	SECCE6Rv1G0401520.1	ScGRAS66	6R	ScWN6R01G187800.1	ScGRAS58
6R	SECCE6Rv1G0430270.1	ScGRAS67	6R	ScWN6R01G425800.1	ScGRAS59
7R	SECCE7Rv1G0469800.1	ScGRAS68	7R	ScWN7R01G141100.1	ScGRAS63
7R	SECCE7Rv1G0476640.1	ScGRAS69	7R	ScWN7R01G193300.1	ScGRAS64
