# Supplementary material for: GRAS gene family in rye (Secale cereale L.): genome-wide identification, phylogeny, evolutionary expansion and expression analyses
Source: BMC Plant Biol. 2024 Jan 13;24:46. doi: 10.1186/s12870-023-04674-1 (PMC10787399; doi:10.1186/s12870-023-04674-1)
Supplement: Supplementary file 15 — Supplementary Material 15: Table S15. Primer sequences for qPCR [file 12870_2023_4674_MOESM15_ESM.xlsx]

## Sheet: Primer
Table S15. Primer sequences for qPCR
Group	Gene	Forward primer (5`- 3`)	Reverse primer (5`- 3`)
Actin	ScWN6R01G512200	GGCGCAGTCCAAGAGAGG	GTGCCACACGGAGCTCAT
DELLA	ScGRAS24	GTTCACCGAGGCGCTCTT	ATATGCCTCGGCCATCGC
DELLA	ScGRAS29	GGACAGCTCCCTCCTCGA	CGGTGAAGTGGGCGAACT
DELLA	ScGRAS60	GGAGGCGGACCACAACAA	TGGCCTCCATGGAGTCGA
DELLA	ScGRAS61	GCACGGGCATCCTCTGTT	CCGCTGCTCTCTCCGATG
DLT	ScGRAS44	TGTTCGACATCACCCCGC	TGTTGAGCACCCGCAGAG
HAM	ScGRAS6	ACCATGGCTTCCACGTCG	ACCGCCATGCCGATACTG
HAM	ScGRAS64	AAGGGGGAAACGCTCGTG	CTCCACCACCGTCACCAC
LAS	ScGRAS65	CATCCTCGACCTCGACGC	ATGAGTGTGTCGCGGTCG
LISCL	ScGRAS46	GCTGCTCATCCATTGCGC	GAGTCCCATCGCCATCCG
LISCL	ScGRAS48	TACCAGGAGGAGTCGGCC	GGACTGTGCATGACCGCT
OS19	ScGRAS15	ATGGCCTCTCTGGACCGT	TCACCGTCCTCGAGCTCA
OS4	ScGRAS27	AACTCGGTGCTGCAGACC	CGGCGTAGTAGTGGAGCG
OS43	ScGRAS5	AGTTCGCCCACTTCACGG	CTGAAGGAAAGCCGGCCA
PAT1	ScGRAS18	CGTCCACTTCCACGGCTT	CCGTCTCAAGGTTGCCGT
LISCL	ScGRAS25	CTCTCGCAGTCGTCGTCC	ACCATCAGGCACAGCACC
SCL3	ScGRAS47	TGCTCAAACTCCTGCCGG	AGGATGGCGTGGTTGGTG
SCL4/7	ScGRAS30	ATGGAGTGGTGCGGCTTC	CCATGCCAGCGACAGGAA
SCR	ScGRAS32	CGCCTTGAAGGAGCGGAA	CTCCGCGATCTCCAGCAG
SHR	ScGRAS8	ACTTCTGCGCCGGTATCG	CACACCAGAGGCTGCTCC
